# Supplementary material for: Dual-channel optogenetics in yeast for multiplexed light-based control of cellular processes and pathways
Source: Nat Commun. 2026 May 22;17:6742. doi: 10.1038/s41467-026-73399-0 (PMC13385801; doi:10.1038/s41467-026-73399-0)
Supplement: Supplementary file 3 — Supplementary Data 1 [file 41467_2026_73399_MOESM3_ESM.xlsx]

## Sheet: Sheet1
ORF name
PAct1-NLS-VP16-EL222- TCyc1	gaagcgggtaagctgccacagcaattaatgcacaacatttaacctacattcttccttatcggatcgtcaaaacccttaaaaagatatgcctcaccctaacatattttccaattaaccctcaatatttctctgtcacccggcctctattttccattttcttctttacccgccacgcgtttttttctttcaaatttttttcttccttcttctttttcttccacgtcctcttgcataaataaataaaccgttttgaaaccaaactcgcctctctctctcctttttgaaatatttttgggtttgtttgatcctttccttcccaatctctcttgtttaatatatattcatttatatcacgctctctttttatcttcctttttttcctctctcttgtattcttcc…
6CCL(6xC120-lacO-cyc1cp)	cgtctcgggcttagcctttagtccatgtctggagtagcctttagtccatgtcttgccagctagcctttagtccatgcgtctcgggcttagcctttagtccatgtctggagtagcctttagtccatgtcttgccagctagcctttagtccatgtctagagtgctgacactacaggcatatatatatgtgtgcgacgacacatgatcatatggcatgcatgtgctctgtatgtatataaaactcttgttttcttcttttctctaaattgtgagcggataacaatttattctttccttatacattaggacctttgcagcataaattactatacttctatagacacacaaacacaaatac
PGap1-y-iLight(lexA-iLight-vp16-sv40)- TRPP2B	ataaatacccgcgcttaaagggtaatttcgaaaacagcgagtttatcattatcaatactgccatttcaaagaatacgtaaataattaatagtagtgattttcctaactttatttagtcaaaaaattagccttttaattctgctgtaacccgtacatgcccaaaatagggggcgggttacacagaatatataacatcgtaggtgtctgggtgaacagtttattcctggcatccactaaatataatggagcccgctttttaagctggcatccagaaaaaaaaagaatcccagcaccaaaatattgttttcttcaccaaccatcagttcataggtccattctcttagcgcaactacagagaacaggggcacaaacaggcaaaaaacgggcacaacctcaatg…
PlexCYC1 (8xlexO- cPCyc1)	tatactcacagcataactgtatatacacccagggtctaggtgctgtatatactcacagcataactgtatatacacccagggtctaggtgctgtatatactcacagcataactgtatatacacccagggtctaggtgctgtatatactcacagcataactgtatatacacccagggtctaggtgctgtatatactcacagcataactgtatatacacccagggtctaggtgctgtatatactcacagcataactgtatatacacccagggtctaggtgctgtatatactcacagcataactgtatatacacccagggtctaggtgctgtatatactcacagcataactgtatatacacccagggtctagaagcatgtgctctgtatgtgcatgtgctctg…
PlexENO1 (8xlexO- cPEno1)	tatactcacagcataactgtatatacacccagggtctaggtgctgtatatactcacagcataactgtatatacacccagggtctaggtgctgtatatactcacagcataactgtatatacacccagggtctaggtgctgtatatactcacagcataactgtatatacacccagggtctaggtgctgtatatactcacagcataactgtatatacacccagggtctaggtgctgtatatactcacagcataactgtatatacacccagggtctaggtgctgtatatactcacagcataactgtatatacacccagggtctaggtgctgtatatactcacagcataactgtatatacacccagggtctagaagcatgtgctctgtatgttctccccggaaa…
PlexPGK1 (8xlexO- cPPgk1)	tatactcacagcataactgtatatacacccagggtctaggtgctgtatatactcacagcataactgtatatacacccagggtctaggtgctgtatatactcacagcataactgtatatacacccagggtctaggtgctgtatatactcacagcataactgtatatacacccagggtctaggtgctgtatatactcacagcataactgtatatacacccagggtctaggtgctgtatatactcacagcataactgtatatacacccagggtctaggtgctgtatatactcacagcataactgtatatacacccagggtctaggtgctgtatatactcacagcataactgtatatacacccagggtctagaagcatgtgctctgtatgtaagggggtggtt…
y-iLight-PSD	ATGAAAGCGTTAACGGCCAGGCAACAAGAGGTGTTTGATCTCATCCGTGATCACATCAGCCAGACAGGTATGCCGCCGACGCGTGCGGAAATCGCGCAGCGTTTGGGGTTCCGTTCCCCAAACGCGGCTGAAGAACATCTGAAGGCGCTGGCACGCAAAGGCGTTATTGAAATTGTTTCCGGCGCATCACGCGGGATTCGTCTGTTGCAGGAAGAGGAAGAAGGGTTGCCGCTGGTAGGTCGTGTGGCTGCCGGTGAACCACTTCTGGCGCAACAGGAAAGACTGGAACAGACTAGTGCTGGTGGGTCCGCCGGCGGGAGTGCTGGCGGTAGTGCCGGCGGTGAATTCGCCGCCGACCTGGGCTCTGACGATATCAGCAAGCTGATCGCCGCCTGCGAT…
y-iLightLINX(y-iLight-myc_A6NLS-LINX)	ATGAAAGCGTTAACGGCCAGGCAACAAGAGGTGTTTGATCTCATCCGTGATCACATCAGCCAGACAGGTATGCCGCCGACGCGTGCGGAAATCGCGCAGCGTTTGGGGTTCCGTTCCCCAAACGCGGCTGAAGAACATCTGAAGGCGCTGGCACGCAAAGGCGTTATTGAAATTGTTTCCGGCGCATCACGCGGGATTCGTCTGTTGCAGGAAGAGGAAGAAGGGTTGCCGCTGGTAGGTCGTGTGGCTGCCGGTGAACCACTTCTGGCGCAACAGGAAAGACTGGAACAGACTAGTGCTGGTGGGTCCGCCGGCGGGAGTGCTGGCGGTAGTGCCGGCGGTGAATTCGCCGCCGACCTGGGCTCTGACGATATCAGCAAGCTGATCGCCGCCTGCGAT…
y-iLightLEXY(y-iLight-myc_A1NLS-LEXY)	ATGAAAGCGTTAACGGCCAGGCAACAAGAGGTGTTTGATCTCATCCGTGATCACATCAGCCAGACAGGTATGCCGCCGACGCGTGCGGAAATCGCGCAGCGTTTGGGGTTCCGTTCCCCAAACGCGGCTGAAGAACATCTGAAGGCGCTGGCACGCAAAGGCGTTATTGAAATTGTTTCCGGCGCATCACGCGGGATTCGTCTGTTGCAGGAAGAGGAAGAAGGGTTGCCGCTGGTAGGTCGTGTGGCTGCCGGTGAACCACTTCTGGCGCAACAGGAAAGACTGGAACAGACTAGTGCTGGTGGGTCCGCCGGCGGGAGTGCTGGCGGTAGTGCCGGCGGTGAATTCGCCGCCGACCTGGGCTCTGACGATATCAGCAAGCTGATCGCCGCCTGCGAT…
y-iLightmA1LINX(y-iLight-myc_A1NLS-LINX)	ATGAAAGCGTTAACGGCCAGGCAACAAGAGGTGTTTGATCTCATCCGTGATCACATCAGCCAGACAGGTATGCCGCCGACGCGTGCGGAAATCGCGCAGCGTTTGGGGTTCCGTTCCCCAAACGCGGCTGAAGAACATCTGAAGGCGCTGGCACGCAAAGGCGTTATTGAAATTGTTTCCGGCGCATCACGCGGGATTCGTCTGTTGCAGGAAGAGGAAGAAGGGTTGCCGCTGGTAGGTCGTGTGGCTGCCGGTGAACCACTTCTGGCGCAACAGGAAAGACTGGAACAGACTAGTGCTGGTGGGTCCGCCGGCGGGAGTGCTGGCGGTAGTGCCGGCGGTGAATTCGCCGCCGACCTGGGCTCTGACGATATCAGCAAGCTGATCGCCGCCTGCGAT…
y-iLightmA6LEXY(y-iLight-myc_A6NLS-LEXY)	ATGAAAGCGTTAACGGCCAGGCAACAAGAGGTGTTTGATCTCATCCGTGATCACATCAGCCAGACAGGTATGCCGCCGACGCGTGCGGAAATCGCGCAGCGTTTGGGGTTCCGTTCCCCAAACGCGGCTGAAGAACATCTGAAGGCGCTGGCACGCAAAGGCGTTATTGAAATTGTTTCCGGCGCATCACGCGGGATTCGTCTGTTGCAGGAAGAGGAAGAAGGGTTGCCGCTGGTAGGTCGTGTGGCTGCCGGTGAACCACTTCTGGCGCAACAGGAAAGACTGGAACAGACTAGTGCTGGTGGGTCCGCCGGCGGGAGTGCTGGCGGTAGTGCCGGCGGTGAATTCGCCGCCGACCTGGGCTCTGACGATATCAGCAAGCTGATCGCCGCCTGCGAT…
mCitrine-PSD	ATGAGATCTAAAGGTGAAGAATTATTCACTGGTGTTGTCCCAATTTTGGTTGAATTAGATGGTGATGTTAATGGTCACAAATTTTCTGTCTCCGGTGAAGGTGAAGGTGATGCTACTTACGGTAAATTGACCTTAAAATTTATTTGTACTACTGGTAAATTGCCAGTTCCATGGCCAACCTTAGTCACTACTTTAGGTTATGGTTTGATGTGTTTTGCTAGATACCCAGATCATATGAAACAACATGACTTTTTCAAGTCTGCCATGCCAGAAGGTTATGTTCAAGAAAGAACTATTTTTTTCAAAGATGACGGTAACTACAAGACCAGAGCTGAAGTCAAGTTTGAAGGTGATACCTTAGTTAATAGAATCGAATTAAAAGGTATTGATTTTAAAGAA…
F3’H	ATGCGTAAGCGCTACCCACTTCCTCTGCCTCCCGGCCCTAAACCGTGGCCAATCATCGGAAATCTTGTTCACCTGGGGCCGAAGCCTCATCAAAGCACTGCAGCTATGGCCCAAACTTATGGCCCCTTGATGTACTTGAAAATGGGTTTCGTCGATGTTGTTGTAGCCGCATCCGCCAGCGTCGCGGCTCAATTTCTTAAGACACATGACGCCAATTTTAGTTCGCGCCCTCCCAACAGTGGAGCTGAGCACATGGCTTACAACTACCAAGACTTGGTTTTCGCACCGTACGGGCCGCGTTGGCGCATGTTGCGTAAGATTTGTAGCGTCCATTTGTTCTCTACGAAGGCACTGGACGACTTCCGCCATGTTCGCCAAGATGAAGTAAAAACCTTAACA…
FNSI	ATGGCTCCGACCACTATCACGGCATTAGCGAAAGAGAAGACTTTGAACCTGGATTTTGTTCGTGACGAAGACGAACGCCCTAAAGTGGCGTATAACCAGTTTTCGAATGAAATTCCGATTATTTCACTTGCAGGGTTGGATGACGACAGTGACGGGCGTCGTCCTGAAATCTGCCGTAAGATCGTAAAGGCCTGTGAAGATTGGGGTATTTTTCAAGTGGTAGATCATGGGATCGATTCTGGACTTATTAGTGAAATGACGCGTCTTTCCCGCGAGTTCTTCGCTCTGCCAGCCGAAGAGAAACTTGAATACGATACCACTGGCGGAAAACGTGGCGGTTTTACAATCTCAACCGTGCTGCAAGGAGACGATGCTATGGATTGGCGCGAGTTCGTTACT…
scCPR	ATGCCGTTTGGAATAGACAACACCGACTTCACTGTCCTGGCGGGGCTAGTGCTTGCCGTGCTACTGTACGTAAAGAGAAACTCCATCAAGGAACTGCTGATGTCCGATGACGGAGATATCACAGCTGTCAGCTCGGGCAACAGAGACATTGCTCAGGTGGTGACCGAAAACAACAAGAACTACTTGGTGTTGTATGCGTCGCAGACTGGGACTGCCGAGGATTACGCCAAAAAGTTTTCCAAGGAGCTGGTGGCCAAGTTCAACCTAAACGTGATGTGCGCAGATGTTGAGAACTACGACTTTGAGTCGCTAAACGATGTGCCCGTCATAGTCTCGATTTTTATCTCTACATATGGTGAAGGAGACTTCCCCGACGGGGCGGTCAACTTTGAAGACTTT…
Flo1 promoter replacement casette(Upstream integration site -URA3 marker-Ura recombination region -PLexENO1-downstream integration site)	ctctttttcctaataaggtggagcttttggcttccagtatgctttcacggacctgatgcggtattttctccttacgcatctgtgcggtatttcacaccgcatagggtaataactgatataattaaattgaagctctaatttgtgagtttagtatacatgcatttacttataatacagttttTTAGTTTTGCTGGCCGCATCTTCTCAAATATGCTTCCCAGCCTGCTTTTCTGTAACGTTCACCCTCTACCTTAGCATCCCTTCCCTTTGCAAATAGTCCTCTTCCAACAATAATAATGTCAGATCCTGTAGACACCACATCATCCACGGTTCTATACTGTTGACCCAATGCGTCACCCTTGTCATCTAAACCCACACCGGGTGTCATAATCAACCAAT…
