# Supplementary material for: Dual-channel optogenetics in yeast for multiplexed light-based control of cellular processes and pathways
Source: Nat Commun. 2026 May 22;17:6742. doi: 10.1038/s41467-026-73399-0 (PMC13385801; doi:10.1038/s41467-026-73399-0)
Supplement: Supplementary file 6 — Source Data [file 41467_2026_73399_MOESM6_ESM.zip]

Archive with 30 entries (28 files):
- Source Data File/
- Source Data File/Annotated sequences/
- Source Data File/Annotated sequences/6ccl-fns-odc_pgk1p-cpr-rpp2bt.gb
- Source Data File/Annotated sequences/flo1-promoter-replacement-v2.gb
- Source Data File/Annotated sequences/frp795_insul-lexa-box8-pmincyc1-citrine-tcyc1-sequences.gb
- Source Data File/Annotated sequences/p6ccl-f3h_leu.gb
- Source Data File/Annotated sequences/p6ccl-lacz_leu.gb
- Source Data File/Annotated sequences/p6ccl-mturq_leu.gb
- Source Data File/Annotated sequences/pact-el222_his3_yprcd15.gb
- Source Data File/Annotated sequences/pcmvd1-nls-gal4-ilight-vp16-t2a-mtagbfp2.gb
- Source Data File/Annotated sequences/pesc-leu.gb
- Source Data File/Annotated sequences/pesc-ura.gb
- Source Data File/Annotated sequences/pgah-yprc15.gb
- Source Data File/Annotated sequences/pgal-yorwd17.gb
- Source Data File/Annotated sequences/plexcyc-mcitrine_ura.gb
- Source Data File/Annotated sequences/plexeno-crti_lyco_ura.gb
- Source Data File/Annotated sequences/plexeno-fnsiodc_pgk1-cpr_ura.gb
- Source Data File/Annotated sequences/plexeno-mcitrinepsd_ura.gb
- Source Data File/Annotated sequences/plexeno-mcitrine_ura.gb
- Source Data File/Annotated sequences/plexpgk-mcitrine_ura.gb
- Source Data File/Annotated sequences/plm494.gb
- Source Data File/Annotated sequences/py-ilightlexy_hyg_yorwd17.gb
- Source Data File/Annotated sequences/py-ilightlinx_hyg_yorwd17.gb
- Source Data File/Annotated sequences/py-ilightma1linx_hyg_yorwd17.gb
- Source Data File/Annotated sequences/py-ilightma6lexy_hyg_yorwd17.gb
- Source Data File/Annotated sequences/py-ilightpsd_hyg_yorwd17.gb
- Source Data File/Annotated sequences/py-llight_hyg_yorwd17.gb
- Source Data File/Code_file_submission_optimization.zip
- Source Data File/desktop.ini
- Source Data File/Source data for figures.xlsx
