# Supplementary material for: Dual-channel optogenetics in yeast for multiplexed light-based control of cellular processes and pathways
Source: Nat Commun. 2026 May 22;17:6742. doi: 10.1038/s41467-026-73399-0 (PMC13385801; doi:10.1038/s41467-026-73399-0)
Supplement: Supplementary file 6 — Source Data [file 41467_2026_73399_MOESM6_ESM.zip › Source Data File/Annotated sequences/flo1-promoter-replacement-v2.gb]

LOCUS       FLO1_promoter_replaceme 2451 bp ds-DNA     linear       28-AUG-2024
DEFINITION  .
FEATURES             Location/Qualifiers
     primer          1..44
                     /label="flo_up_fwd2"
                     /note="sequence: CTCTTTTTCCTAATAAGGTGGAGCTTTTGGCTTCCAGTATGCTT"
     misc_feature    1..51
                     /label="Homologous up"
     primer          23..72
                     /label="flo_up_fwd1"
                     /note="sequence: GCTTTTGGCTTCCAGTATGCTTTCACGGACCTGATGCGGTATTTTCTCCT"
     misc_feature    52..1251
                     /label="Ura marker"
     CDS             complement(182..985)
                     /label="URA3"
     promoter        complement(986..1201)
                     /label="URA3 promoter"
     CDS             complement(1231..1251)
                     /label="Ura_KI_rvs"
                     /translation="RHQSRLY"
     primer          complement(1231..1270)
                     /label="KI_ura_rvs2"
                     /note="sequence: GAAGATGCGGCCAGCAAAACGGCATCAGAGCAGATTGTAC"
     primer          complement(1231..1271)
                     /label="URA_KI_rvs"
                     /note="sequence: AACACTTTAATCGTTTGTGACGGCATCAGAGCAGATTGTAC"
     primer          1232..1270
                     /label="ki_out2_fwd"
                     /note="sequence: TACAATCTGCTCTGATGCCGTTTTGCTGGCCGCATCTTC"
     misc_feature    1252..1551
                     /label="ura out"
     primer          complement(1530..1570)
                     /label="ki_out2_rvs"
                     /note="sequence: CGTGAAGGTGAGCCAGTGATACTGTTGACATTGCGAAGAGC"
     primer          1532..1572
                     /label="pro_KI_fwd"
                     /note="sequence: ATTAAAGTTGGAAAAATTTCTCACTGGCTCACCTTCACGGG"
     primer          1532..1572
                     /label="ki_pro_fwd2"
                     /note="sequence: TCTTCGCAATGTCAACAGTATCACTGGCTCACCTTCACGGG"
     primer          complement(1590..1629)
                     /label="redflo_bb_rvs"
                     /note="sequence: ACCTCACTCATTAGGCACCCattgctgtggcagcttaccc"
     primer          1590..1630
                     /label="redflo_pro_fwd"
                     /note="sequence: gggtaagctgccacagcaatGGGTGCCTAATGAGTGAGGTA"
     misc_feature    1610..2401
                     /label="Red light promoter"
     primer          1712..1751
                     /label="LEFNS_rvs"
                     /note="sequence: ACGCGCGGGGAGAGGCGGTTgcgaattggagaaacagcgg"
     primer          complement(1712..1751)
                     /label="LEFNS_bb_fwd"
                     /note="sequence: ccgctgtttctccaattcgcAACCGCCTCTCCCCGCGCGT"
     misc_feature    complement(1732..1824)
                     /label="Lex8frag"
     misc_feature    1825..2188
                     /label="Insulator (DEG1 termination sequence) + 8 copies of LexA binding sites"
     misc_feature    1825..2193
                     /label="Addgene #58435"
     misc_feature    1849..1863
                     /label="LexA binding site"
     misc_feature    1896..1910
                     /label="LexA binding site"
     misc_feature    1943..1957
                     /label="LexA binding site"
     misc_feature    1990..2004
                     /label="LexA binding site"
     misc_feature    2037..2051
                     /label="LexA binding site"
     misc_feature    2084..2098
                     /label="LexA binding site"
     misc_feature    2131..2145
                     /label="LexA binding site"
     misc_feature    2178..2192
                     /label="LexA binding site"
     primer          complement(2186..2230)
                     /label="Eno_bb_fwd"
                     /note="sequence: GGCCACAGTTTCCGGGGAGAacatacagagcacatgctctagacc"
     primer          2191..2235
                     /label="eno_ins_rvs"
                     /note="sequence: agagcatgtgctctgtatgtTCTCCCCGGAAACTGTGGCCTTTTC"
     misc_feature    complement(2211..2401)
                     /label="ENOcp"
     primer          complement(2372..2401)
                     /label="floBBR_sh"
                     /note="sequence: GTGTTTGTGTGTTGATAAGCAGTTGCTTGG"
     primer          complement(2372..2426)
                     /label="flo_down_rvs1"
                     /note="sequence: acataTAGCGATGAGGCATTGTCATGTGTTTGTGTGTTGATAAGCAGTTGCTTGG"
     misc_feature    2402..2451
                     /label="Homologous down"
     primer          complement(2402..2451)
                     /label="flo_down_rvs2"
                     /note="sequence: GCCAGAAGTGTAAAGACTGCCAAAAACATATAGCGATGAGGCATTGTCAT"
ORIGIN
        1 CTCTTTTTCC TAATAAGGTG GAGCTTTTGG CTTCCAGTAT GCTTTCACGG ACCTGATGCG
       61 GTATTTTCTC CTTACGCATC TGTGCGGTAT TTCACACCGC ATAGGGTAAT AACTGATATA
      121 ATTAAATTGA AGCTCTAATT TGTGAGTTTA GTATACATGC ATTTACTTAT AATACAGTTT
      181 TTTAGTTTTG CTGGCCGCAT CTTCTCAAAT ATGCTTCCCA GCCTGCTTTT CTGTAACGTT
      241 CACCCTCTAC CTTAGCATCC CTTCCCTTTG CAAATAGTCC TCTTCCAACA ATAATAATGT
      301 CAGATCCTGT AGACACCACA TCATCCACGG TTCTATACTG TTGACCCAAT GCGTCACCCT
      361 TGTCATCTAA ACCCACACCG GGTGTCATAA TCAACCAATC GTAACCTTCA TCTCTTCCAC
      421 CCATGTCTCT TTGAGCAATA AAGCCGATAA CAAAATCTTT GTCGCTCTTC GCAATGTCAA
      481 CAGTACCCTT AGTATATTCT CCAGTAGATA GGGAGCCCTT GCATGACAAT TCTGCTAACA
      541 TCAAAAGGCC TCTAGGTTCC TTTGTTACTT CTTCTGCCGC CTGCTTCAAA CCGCTAACAA
      601 TACCTGGGCC CACCACACCG TGTGCATTCG TAATGTCTGC CCATTCTGCT ATTCTGTATA
      661 CACCCGCAGA GTACTGCAAT TTGACTGTAT TACCAATGTC AGCAAATTTT CTGTCTTCGA
      721 AGAGTAAAAA ATTGTACTTG GCGGATAATG CCTTTAGCGG CTTAACTGTG CCCTCCATGG
      781 AAAAATCAGT CAAGATATCC ACATGTGTTT TTAGTAAACA AATTTTGGGA CCTAATGCTT
      841 CAACTAACTC CAGTAATTCC TTGGTGGTAC GAACATCCAA TGAAGCACAC AAGTTTGTTT
      901 GCTTTTCGTG CATGATATTA AATAGCTTGG CAGCAACAGG ACTAGGATGA GTAGCAGCAC
      961 GTTCCTTATA TGTAGCTTTC GACATGATTT ATCTTCGTTT CCTGCAGGTT TTTGTTCTGT
     1021 GCAGTTGGGT TAAGAATACT GGGCAATTTC ATGTTTCTTC AACACTACAT ATGCGTATAT
     1081 ATACCAATCT AAGTCTGTGC TCCTTCCTTC GTTCTTCCTT CTGTTCGGAG ATTACCGAAT
     1141 CAAAAAAATT TCAAAGAAAC CGAAATCAAA AAAAAGAATA AAAAAAAAAT GATGAATTGA
     1201 ATTGAAAAGC TGTGGTATGG TGCACTCTCA GTACAATCTG CTCTGATGCC GTTTTGCTGG
     1261 CCGCATCTTC TCAAATATGC TTCCCAGCCT GCTTTTCTGT AACGTTCACC CTCTACCTTA
     1321 GCATCCCTTC CCTTTGCAAA TAGTCCTCTT CCAACAATAA TAATGTCAGA TCCTGTAGAC
     1381 ACCACATCAT CCACGGTTCT ATACTGTTGA CCCAATGCGT CACCCTTGTC ATCTAAACCC
     1441 ACACCGGGTG TCATAATCAA CCAATCGTAA CCTTCATCTC TTCCACCCAT GTCTCTTTGA
     1501 GCAATAAAGC CGATAACAAA ATCTTTGTCG CTCTTCGCAA TGTCAACAGT ATCACTGGCT
     1561 CACCTTCACG GGTGGGCCTT TCTTgaagcg ggtaagctgc cacagcaatG GGTGCCTAAT
     1621 GAGTGAGGTA ACTCACATTA ATTGCGTTGC GCTCACTGCC CGCTTTCCAG TCGGGAAACC
     1681 TGTCGTGCCA GCTGCATTAA TGAATCGGCC AACGCGCGGG GAGAGGCGGT Tgcgaattgg
     1741 agaaacagcg gccgcaataa tatataaacc tgtataatat aaccttgaag actatatttc
     1801 ttttcgagct ccctaggtgc tgtatatact cacagcataa ctgtatatac acccagggtc
     1861 taggtgctgt atatactcac agcataactg tatatacacc cagggtctag gtgctgtata
     1921 tactcacagc ataactgtat atacacccag ggtctaggtg ctgtatatac tcacagcata
     1981 actgtatata cacccagggt ctaggtgctg tatatactca cagcataact gtatatacac
     2041 ccagggtcta ggtgctgtat atactcacag cataactgta tatacaccca gggtctaggt
     2101 gctgtatata ctcacagcat aactgtatat acacccaggg tctaggtgct gtatatactc
     2161 acagcataac tgtatataca cccagggtct agagcatgtg ctctgtatgt TCTCCCCGGA
     2221 AACTGTGGCC TTTTCTGGCA CACATGATCT CCACGATTTC AACATATAAA TAGCTTTTGA
     2281 TAATGGCAAT ATTAATCAAA TTTATTTTAC TTCTTTCTTG TAACATCTCT CTTGTAATCC
     2341 CTTATTCCTT CTAGCTATTT TTCATAAAAA ACCAAGCAAC TGCTTATCAA CACACAAACA
     2401 CATGACAATG CCTCATCGCT ATATGTTTTT GGCAGTCTTT ACACTTCTGG C
//
