# Supplementary material for: Dual-channel optogenetics in yeast for multiplexed light-based control of cellular processes and pathways
Source: Nat Commun. 2026 May 22;17:6742. doi: 10.1038/s41467-026-73399-0 (PMC13385801; doi:10.1038/s41467-026-73399-0)
Supplement: Supplementary file 6 — Source Data [file 41467_2026_73399_MOESM6_ESM.zip › Source Data File/Annotated sequences/p6ccl-f3h_leu.gb]

LOCUS       p6CCL-F3'H_Leu          7232 bp ds-DNA     circular     06-APR-2026
DEFINITION  .
FEATURES             Location/Qualifiers
     rep_origin      complement(761..1428)
                     /label="pUC\ori"
     primer_bind     1557..1573
                     /label="M13 fwd"
     promoter        1583..1601
                     /label="T7 promoter"
     terminator      1686..2185
                     /label="LSC2t"
     primer          complement(2154..2209)
                     /label="F3H_bb_rvs"
                     /note="sequence: AAGCACAGGCCTATATCGGGTAACTCTCGAGAAAAACAAAAGAGTTAATAATAAAG"
     primer          2170..2214
                     /label="f3'H_ins_fwd"
                     /note="sequence: TTTGTTTTTCTCGAGAGTTACCCGATATAGGCCTGTGCTTCAAGA"
     CDS             complement(2187..3653)
                     /label="Translation 3653-2187"
                     /translation="MRKRYPLPLPPGPKPWPIIGNLVHLGPKPHQSTAAMAQTYGPLMYLKMGFVDVVVAASASVAAQFLKTHDANFSSRPPNSGAEHMAYNYQDLVFAPYGPRWRMLRKICSVHLFSTKALDDFRHVRQDEVKTLTRALASAGQKPVKLGQLLNVCTTNALARVMLGKRVFADGSGDVDPQAAEFKSMVVEMMVVAGVFNIGDFIPQLNWLDIQGVAAKMKKLHARFDAFLTDILEEHKGKIFGEMKDLLSTLISLKNDDADNDGGKLTDTEIKALLLNLFVAGTDTSSSTVEWAIAELIRNPKILAQAQQEIDKVVGRDRLVGELDLAQLTYLEAIVKETFRLHPSTPLSLPRIASESCEINGYFIPKGSTLLLNVWAIARDPNAWADPLEFRPERFLPGGEKPKVDVRGNDFEVIPFGAGRRICAGMNLGIRMVQLMIATLIHAFNWDLVSGQLPEMLNMEEAYGLTLQRADPLVVHPRPRLEAQAYIG*"
     misc_feature    complement(2190..3653)
                     /label="Truncated F3'H"
     CDS             complement(2190..3653)
                     /label="Translation 3653-2190"
                     /translation="MRKRYPLPLPPGPKPWPIIGNLVHLGPKPHQSTAAMAQTYGPLMYLKMGFVDVVVAASASVAAQFLKTHDANFSSRPPNSGAEHMAYNYQDLVFAPYGPRWRMLRKICSVHLFSTKALDDFRHVRQDEVKTLTRALASAGQKPVKLGQLLNVCTTNALARVMLGKRVFADGSGDVDPQAAEFKSMVVEMMVVAGVFNIGDFIPQLNWLDIQGVAAKMKKLHARFDAFLTDILEEHKGKIFGEMKDLLSTLISLKNDDADNDGGKLTDTEIKALLLNLFVAGTDTSSSTVEWAIAELIRNPKILAQAQQEIDKVVGRDRLVGELDLAQLTYLEAIVKETFRLHPSTPLSLPRIASESCEINGYFIPKGSTLLLNVWAIARDPNAWADPLEFRPERFLPGGEKPKVDVRGNDFEVIPFGAGRRICAGMNLGIRMVQLMIATLIHAFNWDLVSGQLPEMLNMEEAYGLTLQRADPLVVHPRPRLEAQAYIG"
     primer          2424..2453
                     /label="f3'H_qpcr_fwd"
                     /note="sequence: ATCGTTTCCGCGTACATCCACTTTGGGCTT"
     primer          complement(2594..2623)
                     /label="f3'H_qpcr_rvs"
                     /note="sequence: CAACTCCGCTGAGCTTACCCCGTATCGCTT"
     primer          2758..2779
                     /label="f3hqpcr_opt_fwd"
                     /note="sequence: TTACGGATCAGTTCGGCAATAG"
     primer          complement(2862..2883)
                     /label="f3hqpcr_opt_rvs"
                     /note="sequence: CGCGGATAATGATGGAGGTAAG"
     primer          complement(2883..2913)
                     /label="FNSR_fwd"
                     /note="sequence: TAGTACTTTGATCTCACTGAAAAACGATGAC"
     primer          2886..2922
                     /label="FNSR_rvs"
                     /note="sequence: ATCGTTTTTCAGTGAGATCAAAGTACTAAGAAGGTCC"
     primer          complement(3632..3673)
                     /label="f3'H_ins_rvs"
                     /note="sequence: AGACACACAAACACAAATACATGCGTAAGCGCTACCCACTTC"
     primer          3634..3686
                     /label="f3'H_bb_fwd"
                     /note="sequence: AGTGGGTAGCGCTTACGCATGTATTTGTGTTTGTGTGTCTATAGAAGTATAGT"
     misc_feature    complement(3654..3851)
                     /label="CYCtruncp"
     misc_feature    complement(3695..3700)
                     /label="TSS"
     misc_feature    complement(3695..3714)
                     /label="TSS"
     misc_binding    complement(3727..3747)
                     /label="LacO"
     misc_feature    3748..3766
                     /label="remove?"
     misc_feature    complement(3771..3779)
                     /label="TATA alpha"
     misc_feature    complement(3825..3834)
                     /label="TATA beta"
     misc_feature    complement(3858..3873)
                     /label="C120 repeat"
     misc_feature    complement(3884..3899)
                     /label="C120"
     misc_feature    complement(3907..3922)
                     /label="C120"
     misc_feature    complement(3934..3949)
                     /label="C120 repeat"
     misc_feature    3934..4009
                     /label="insert"
     misc_feature    complement(3960..3975)
                     /label="C120"
     misc_feature    complement(3983..3998)
                     /label="C120"
     misc_feature    4072..4135
                     /label="Overlap"
     misc_feature    4103..4126
                     /label="Start"
     primer          complement(4110..4135)
                     /label="3C_mko_rvs"
                     /note="sequence: GCTTATCGATatccgataaggaagaatgtaggttaa"
     primer          complement(4112..4155)
                     /label="C120-L_rvs"
                     /note="sequence: ATTCCCACAGTTAACTGCGGatccgataaggaagaatgtaggtt"
     primer          4116..4153
                     /label="C120-L_fwd"
                     /note="sequence: tacattcttccttatcggatCCGCAGTTAACTGTGGGA"
     misc_feature    4136..6334
                     /label="leu insert"
     misc_feature    4136..7091
                     /label="Insert"
     promoter        4144..4548
                     /label="LEU2 promoter"
     CDS             4561..5655
                     /label="LEU2"
     CDS             4561..5655
                     /label="Translation 4561-5655"
                     /translation="MSAPKKIVVLPGDHVGQEITAEAIKVLKAISDVRSNVKFDFENHLIGGAAIDATGVPLPDEALEASKKVDAVLLGAVAGPKWGTGSVRPEQGLLKIRKELQLYANLRPCNFASDSLLDLSPIKPQFAKGTDFVVVRELVGGIYFGKRKEDDGDGVAWDSEQYTVPEVQRITRMAAFMALQHEPPLPIWSLDKANLLASSRLWRKTVEETIKNEFPTLKVQHQLIDSAAMILVKNPTHLNGIIITSNMFGDIISDEASVIPGSLGLLPSASLASLPDKNTAFGLYEPCHGSAPDLPKNKVDPIATILSAAMMLKLSLNLPEEGKAIEDAVKKVLDAGIRTGDLGGSNSTTEVGDAVAEEVKKILA*"
     primer          complement(6319..6344)
                     /label="lacleu_ins_rvs"
                     /note="sequence: CGATCCGTCCCACGAGGCCCTTTCGT"
     primer          6325..6350
                     /label="lacleu_bb_fwd"
                     /note="sequence: GGGCCTCGTGGGACGGATCGCTTGCC"
     misc_feature    6340..6843
                     /label="CEN/ARS"
     promoter        6880..6984
                     /label="AmpR promoter"
     CDS             7042..610
                     /label="AmpR"
     primer          7042..7066
                     /label="amp_50_rvs"
                     /note="sequence: CCTGTTTTTGCTCACCCAGAAACGC"
     primer          complement(7067..7091)
                     /label="amp_50_fwd"
                     /note="sequence: TCTTCAGCATCTTTTACTTTCACCA"
ORIGIN
        1 CGCCGGGCAA GAGCAACTCG GTCGCCGCAT ACACTATTCT CAGAATGACT TGGTTGAGTA
       61 CTCACCAGTC ACAGAAAAGC ATCTTACGGA TGGCATGACA GTAAGAGAAT TATGCAGTGC
      121 TGCCATAACC ATGAGTGATA ACACTGCGGC CAACTTACTT CTGACAACGA TCGGAGGACC
      181 GAAGGAGCTA ACCGCTTTTT TGCACAACAT GGGGGATCAT GTAACTCGCC TTGATCGTTG
      241 GGAACCGGAG CTGAATGAAG CCATACCAAA CGACGAGCGT GACACCACGA TGCCTGTAGC
      301 AATGGCAACA ACGTTGCGCA AACTATTAAC TGGCGAACTA CTTACTCTAG CTTCCCGGCA
      361 ACAATTAATA GACTGGATGG AGGCGGATAA AGTTGCAGGA CCACTTCTGC GCTCGGCCCT
      421 TCCGGCTGGC TGGTTTATTG CTGATAAATC TGGAGCCGGT GAGCGTGGGT CTCGCGGTAT
      481 CATTGCAGCA CTGGGGCCAG ATGGTAAGCC CTCCCGTATC GTAGTTATCT ACACGACGGG
      541 GAGTCAGGCA ACTATGGATG AACGAAATAG ACAGATCGCT GAGATAGGTG CCTCACTGAT
      601 TAAGCATTGG TAACTGTCAG ACCAAGTTTA CTCATATATA CTTTAGATTG ATTTAAAACT
      661 TCATTTTTAA TTTAAAAGGA TCTAGGTGAA GATCCTTTTT GATAATCTCA TGACCAAAAT
      721 CCCTTAACGT GAGTTTTCGT TCCACTGAGC GTCAGACCCC GTAGAAAAGA TCAAAGGATC
      781 TTCTTGAGAT CCTTTTTTTC TGCGCGTAAT CTGCTGCTTG CAAACAAAAA AACCACCGCT
      841 ACCAGCGGTG GTTTGTTTGC CGGATCAAGA GCTACCAACT CTTTTTCCGA AGGTAACTGG
      901 CTTCAGCAGA GCGCAGATAC CAAATACTGT CCTTCTAGTG TAGCCGTAGT TAGGCCACCA
      961 CTTCAAGAAC TCTGTAGCAC CGCCTACATA CCTCGCTCTG CTAATCCTGT TACCAGTGGC
     1021 TGCTGCCAGT GGCGATAAGT CGTGTCTTAC CGGGTTGGAC TCAAGACGAT AGTTACCGGA
     1081 TAAGGCGCAG CGGTCGGGCT GAACGGGGGG TTCGTGCACA CAGCCCAGCT TGGAGCGAAC
     1141 GACCTACACC GAACTGAGAT ACCTACAGCG TGAGCTATGA GAAAGCGCCA CGCTTCCCGA
     1201 AGGGAGAAAG GCGGACAGGT ATCCGGTAAG CGGCAGGGTC GGAACAGGAG AGCGCACGAG
     1261 GGAGCTTCCA GGGGGAAACG CCTGGTATCT TTATAGTCCT GTCGGGTTTC GCCACCTCTG
     1321 ACTTGAGCGT CGATTTTTGT GATGCTCGTC AGGGGGGCGG AGCCTATGGA AAAACGCCAG
     1381 CAACGCGGCC TTTTTACGGT TCCTGGCCTT TTGCTGGCCT TTTGCTCACA TGTTCTTTCC
     1441 TGCGTTATCC CCTGATTCTG TGGATAACCG TATTACCGCC TTTGAGTGAG CTGATACCGC
     1501 TCGCCGCAGC CGAACGACCG AGCGCAGCGA GTCAGTGAGC GAGGAGTCAC GACGTTGTAA
     1561 AACGACGGCC AGTGAGCGCG CGTAATACGA CTCACTATAG GGCGAATTGG GTACCGGGCC
     1621 CCCCCTCGAG CTGCAGACCG GTACTAGTGG TCTCGATCCG CAGTGTCTTG GGTCTCTCTC
     1681 AGAGGTTGGT CGTTTGTCAT CAAGCCCAAG AACTATCTGT TAGCTTCCGT CAATTTTTTC
     1741 CTGGGTTGCA CTGCAGGCTA CCATCTAACA AGAATTGCTA ACTTTAGGAT ACGGAACGGT
     1801 GATTCTTTTA AACAGGTTAT TCACTACATA ATAAAAGGGG AGACTCCTGC AGCCGTCGCA
     1861 GCAAAGCAAA CTGCATCCAC ATCGATGAAC AAAGGTGTGA TCGGTACTAA TCCGCCAATA
     1921 ACGCACTGAT TACGTAAACG ATAATATGTT CCTGAACTCG CATTTTTTTA ATGATTTTTT
     1981 ATGACCTCTT ATATATTCTT TCATTATATA ACCTCTATAT TACATCAAAA GATGGAAAAA
     2041 TATAAAAAAA TTAAAAAAAA AAAAAAGAAA TTTTTTCCAA AAGAGTATAT TTATATGTAT
     2101 GTATACATGT AGGGAAAATA AGAAACTTTA TTAATAGTAA AAAAGCATAT ATACTTTATT
     2161 ATTAACTCTT TTGTTTTTCT CGAGAGTTAC CCGATATAGG CCTGTGCTTC AAGACGTGGG
     2221 CGAGGGTGTA CTACCAACGG GTCGGCACGC TGTAACGTTA ATCCATATGC CTCTTCCATA
     2281 TTCAGCATTT CTGGTAATTG ACCGGACACA AGATCCCAGT TAAAAGCATG AATCAGGGTA
     2341 GCGATCATCA ATTGGACCAT ACGGATGCCA AGGTTCATTC CAGCACAAAT ACGGCGCCCT
     2401 GCGCCAAACG GGATTACCTC AAAATCGTTT CCGCGTACAT CCACTTTGGG CTTTTCTCCA
     2461 CCTGGTAAAA AGCGCTCCGG ACGGAACTCC AGTGGGTCCG CCCACGCGTT GGGATCGCGC
     2521 GCAATTGCCC AAACGTTAAG TAACAGAGTC GAGCCTTTTG GAATAAAATA TCCATTAATT
     2581 TCGCAAGACT CCGAAGCGAT ACGGGGTAAG CTCAGCGGAG TTGAAGGGTG CAAACGAAAA
     2641 GTTTCCTTGA CAATGGCTTC CAGGTAGGTT AACTGAGCCA AGTCCAACTC ACCGACCAGG
     2701 CGATCACGCC CCACGACCTT GTCGATTTCC TGTTGAGCTT GTGCCAGGAT CTTCGGATTA
     2761 CGGATCAGTT CGGCAATAGC CCACTCAACA GTCGAGCTGG AGGTATCCGT TCCCGCGACA
     2821 AATAAGTTCA GCAAAAGAGC CTTAATTTCG GTATCAGTCA ACTTACCTCC ATCATTATCC
     2881 GCGTCATCGT TTTTCAGTGA GATCAAAGTA CTAAGAAGGT CCTTCATTTC CCCGAAGATC
     2941 TTGCCTTTGT GTTCCTCTAA GATGTCAGTA AGGAAGGCAT CAAAACGCGC ATGCAGTTTC
     3001 TTCATCTTTG CCGCAACGCC TTGAATGTCA AGCCAATTCA GCTGTGGGAT AAAGTCACCA
     3061 ATGTTAAAAA CACCTGCAAC TACCATCATT TCAACAACCA TGCTTTTGAA TTCCGCCGCC
     3121 TGGGGGTCTA CATCGCCACT CCCGTCCGCG AAGACACGCT TCCCAAGCAT AACACGGGCC
     3181 AAGGCATTGG TCGTGCATAC ATTAAGTAAT TGTCCCAGTT TTACAGGTTT TTGCCCCGCG
     3241 GAAGCTAATG CGCGTGTTAA GGTTTTTACT TCATCTTGGC GAACATGGCG GAAGTCGTCC
     3301 AGTGCCTTCG TAGAGAACAA ATGGACGCTA CAAATCTTAC GCAACATGCG CCAACGCGGC
     3361 CCGTACGGTG CGAAAACCAA GTCTTGGTAG TTGTAAGCCA TGTGCTCAGC TCCACTGTTG
     3421 GGAGGGCGCG AACTAAAATT GGCGTCATGT GTCTTAAGAA ATTGAGCCGC GACGCTGGCG
     3481 GATGCGGCTA CAACAACATC GACGAAACCC ATTTTCAAGT ACATCAAGGG GCCATAAGTT
     3541 TGGGCCATAG CTGCAGTGCT TTGATGAGGC TTCGGCCCCA GGTGAACAAG ATTTCCGATG
     3601 ATTGGCCACG GTTTAGGGCC GGGAGGCAGA GGAAGTGGGT AGCGCTTACG CATGTATTTG
     3661 TGTTTGTGTG TCTATAGAAG TATAGTAATT TATGCTGCAA AGGTCCTAAT GTATAAGGAA
     3721 AGAATAAATT GTTATCCGCT CACAATTTAG AGAAAAGAAG AAAACAAGAG TTTTATATAC
     3781 ATACAGAGCA CATGCATGCC ATATGATCAT GTGTCGTCGC ACACATATAT ATATGCCTGT
     3841 AGTGTCAGCA CTCTAGACAT GGACTAAAGG CTAGCTGGCA AGACATGGAC TAAAGGCTAC
     3901 TCCAGACATG GACTAAAGGC TAAGCCCGAG ACGCATGGAC TAAAGGCTAG CTGGCAAGAC
     3961 ATGGACTAAA GGCTACTCCA GACATGGACT AAAGGCTAAG CCCGAGACGG ACTCCAGCGT
     4021 AACTGGACTG CAATCAACTC ACTGGCTCAC CTTCACGGGT GGGCCTTTCT Tgaagcgggt
     4081 aagctgccac agcaattaat gcacaacatt taacctacat tcttccttat cggatCCGCA
     4141 GTTAACTGTG GGAATACTCA GGTATCGTAA GATGCAAGAG TTCGAATCTC TTAGCAACCA
     4201 TTATTTTTTT CCTCAACATA ACGAGAACAC ACAGGGGCGC TATCGCACAG AATCAAATTC
     4261 GATGACTGGA AATTTTTTGT TAATTTCAGA GGTCGCCTGA CGCATATACC TTTTTCAACT
     4321 GAAAAATTGG GAGAAAAAGG AAAGGTGAGA GGCCGGAACC GGCTTTTCAT ATAGAATAGA
     4381 GAAGCGTTCA TGACTAAATG CTTGCATCAC AATACTTGAA GTTGACAATA TTATTTAAGG
     4441 ACCTATTGTT TTTTCCAATA GGTGGTTAGC AATCGTCTTA CTTTCTAACT TTTCTTACCT
     4501 TTTACATTTC AGCAATATAT ATATATATTT CAAGGATATA CCATTCTAAT GTCTGCCCCT
     4561 ATGTCTGCCC CTAAGAAGAT CGTCGTTTTG CCAGGTGACC ACGTTGGTCA AGAAATCACA
     4621 GCCGAAGCCA TTAAGGTTCT TAAAGCTATT TCTGATGTTC GTTCCAATGT CAAGTTCGAT
     4681 TTCGAAAATC ATTTAATTGG TGGTGCTGCT ATCGATGCTA CAGGTGTCCC ACTTCCAGAT
     4741 GAGGCGCTGG AAGCCTCCAA GAAGGTTGAT GCCGTTTTGT TAGGTGCTGT GGCTGGTCCT
     4801 AAATGGGGTA CCGGTAGTGT TAGACCTGAA CAAGGTTTAC TAAAAATCCG TAAAGAACTT
     4861 CAATTGTACG CCAACTTAAG ACCATGTAAC TTTGCATCCG ACTCTCTTTT AGACTTATCT
     4921 CCAATCAAGC CACAATTTGC TAAAGGTACT GACTTCGTTG TTGTCAGAGA ATTAGTGGGA
     4981 GGTATTTACT TTGGTAAGAG AAAGGAAGAC GATGGTGATG GTGTCGCTTG GGATAGTGAA
     5041 CAATACACCG TTCCAGAAGT GCAAAGAATC ACAAGAATGG CCGCTTTCAT GGCCCTACAA
     5101 CATGAGCCAC CATTGCCTAT TTGGTCCTTG GATAAAGCTA ATCTTTTGGC CTCTTCAAGA
     5161 TTATGGAGAA AAACTGTGGA GGAAACCATC AAGAACGAAT TCCCTACATT GAAGGTTCAA
     5221 CATCAATTGA TTGATTCTGC CGCCATGATC CTAGTTAAGA ACCCAACCCA CCTAAATGGT
     5281 ATTATAATCA CCAGCAACAT GTTTGGTGAT ATCATCTCCG ATGAAGCCTC CGTTATCCCA
     5341 GGTTCCTTGG GTTTGTTGCC ATCTGCGTCC TTGGCCTCTT TGCCAGACAA GAACACCGCA
     5401 TTTGGTTTGT ACGAACCATG CCACGGTTCT GCTCCAGATT TGCCAAAGAA TAAGGTTGAC
     5461 CCTATCGCCA CTATCTTGTC TGCTGCAATG ATGTTGAAAT TGTCATTGAA CTTGCCTGAA
     5521 GAAGGTAAGG CCATTGAAGA TGCAGTTAAA AAGGTTTTGG ATGCAGGTAT CAGAACTGGT
     5581 GATTTAGGTG GTTCCAACAG TACCACCGAA GTCGGTGATG CTGTCGCCGA AGAAGTTAAG
     5641 AAAATCCTTG CTTAAAAAGA TTCTCTTTTT TTATGATATT TGTACATAAA CTTTATAAAT
     5701 GAAATTCATA ATAGAAACGA CACGAAATTA CAAAATGGAA TATGTTCATA GGGTAGACGA
     5761 AACTATATAC GCAATCTACA TACATTTATC AAGAAGGAGA AAAAGGAGGA TAGTAAAGGA
     5821 ATACAGGTAA GCAAATTGAT ACTAATGGCT CAACGTGATA AGGAAAAAGA ATTGCACTTT
     5881 AACATTAATA TTGACAAGGA GGAGGGCACC ACACAAAAAG TTAGGTGTAA CAGAAAATCA
     5941 TGAAACTACG ATTCCTAATT TGATATTGGA GGATTTTCTC TAAAAAAAAA AAAATACAAC
     6001 AAATAAAAAA CACTCAATGA CCTGACCATT TGATGGAGTT TAAGTCAATA CCTTCTTGAA
     6061 GCATTTCCCA TAATGGTGAA AGTTCCCTCA AGAATTTTAC TCTGTCAGAA ACGGCCTTAC
     6121 GACGTAGTCG ATATGGTGCA CTCTCAGTAC AATCTGCTCT GATGCCGCAT AGTTAAGCCA
     6181 GCCCCGACAC CCGCCAACAC CCGCTGACGC GCCCTGACGG GCTTGTCTGC TCCCGGCATC
     6241 CGCTTACAGA CAAGCTGTGA CCGTCTCCGG GAGCTGCATG TGTCAGAGGT TTTCACCGTC
     6301 ATCACCGAAA CGCGCGAGAC GAAAGGGCCT CGTGGGACGG ATCGCTTGCC TGTAACTTAC
     6361 ACGCGCCTCG TATCTTTTAA TGATGGAATA ATTTGGGAAT TTACTCTGTG TTTATTTATT
     6421 TTTATGTTTT GTATTTGGAT TTTAGAAAGT AAATAAAGAA GGTAGAAGAG TTACGGAATG
     6481 AAGAAAAAAA AATAAACAAA GGTTTAAAAA ATTTCAACAA AAAGCGTACT TTACATATAT
     6541 ATTTATTAGA CAAGAAAAGC AGATTAAATA GATATACATT CGATTAACGA TAAGTAAAAT
     6601 GTAAAATCAC AGGATTTTCG TGTGTGGTCT TCTACACAGA CAAGATGAAA CAATTCGGCA
     6661 TTAATACCTG AGAGCAGGAA GAGCAAGATA AAAGGTAGTA TTTGTTGGCG ATCCCCCTAG
     6721 AGTCTTTTAC ATCTTCGGAA AACAAAAACT ATTTTTTCTT TAATTTCTTT TTTTACTTTC
     6781 TATTTTTAAT TTATATATTT ATATTAAAAA ATTTAAATTA TAATTATTTT TATAGCACGT
     6841 GATGAAAAGG ACCCAGGTGG CACTTTTCGG GGAAATGTGC GCGGAACCCC TATTTGTTTA
     6901 TTTTTCTAAA TACATTCAAA TATGTATCCG CTCATGAGAC AATAACCCTG ATAAATGCTT
     6961 CAATAATATT GAAAAAGGAA GAGTATGAGT ATTCAACATT TCCGTGTCGC CCTTATTCCC
     7021 TTTTTTGCGG CATTTTGCCT TCCTGTTTTT GCTCACCCAG AAACGCTGGT GAAAGTAAAA
     7081 GATGCTGAAG ATCAGTTGGG TGCACGAGTG GGTTACATCG AACTGGATCT CAACAGCGGT
     7141 AAGATCCTTG AGAGTTTTCG CCCCGAAGAA CGTTTTCCAA TGATGAGCAC TTTTAAAGTT
     7201 CTGCTATGTG GCGCGGTATT ATCCCGTATT GA
//
