# Supplementary material for: Dual-channel optogenetics in yeast for multiplexed light-based control of cellular processes and pathways
Source: Nat Commun. 2026 May 22;17:6742. doi: 10.1038/s41467-026-73399-0 (PMC13385801; doi:10.1038/s41467-026-73399-0)
Supplement: Supplementary file 6 — Source Data [file 41467_2026_73399_MOESM6_ESM.zip › Source Data File/Annotated sequences/p6ccl-lacz_leu.gb]

LOCUS       p6CCL-lacz_Leu          8843 bp ds-DNA     circular     06-APR-2026
DEFINITION  .
FEATURES             Location/Qualifiers
     rep_origin      complement(761..1428)
                     /label="pUC\ori"
     primer_bind     1557..1573
                     /label="M13 fwd"
     promoter        1583..1601
                     /label="T7 promoter"
     terminator      1686..2185
                     /label="LSC2t"
     primer          complement(2163..2209)
                     /label="lacZ_bb_rvs"
                     /note="sequence: tggtctggtgtcaaaaataaTAGCTCTCGAGAAAAACAAAAGAGTTA"
     primer          complement(2165..2209)
                     /label="BFP_BB_rvs"
                     /note="sequence: aactggggcacaagcttaatTAGCTCTCGAGAAAAACAAAAGAGT"
     primer          2169..2214
                     /label="lacZ_fwd"
                     /note="sequence: TTTTGTTTTTCTCGAGAGCTAttatttttgacaccagaccaactgg"
     CDS             complement(2187..2189)
                     /label="Translation 2189-2187"
                     /translation="*"
     gene            complement(2190..5264)
                     /label="lacZ gene"
                     /note="locus_tag: SR36_01575"
     CDS             complement(2190..5264)
                     /label="lacZ CDS"
                     /note="locus_tag: SR36_01575 EC_number: 3.2.1.23 inference: EXISTENCE: similar to AAsequence:RefSeq:WP_001572605.1 note: forms a homotetramer; hydrolyzes lactosedisaccharide to galactose and glucose; converts lactose toallolactose which is the natural inducer of the lacoperon; Derived by automated computational analysis usinggene prediction method: Protein Homology. product: beta-D-galactosidase protein_id: AJH09254.1 translation: MTMITDSLAVVLQRRDWENPGVTQLNRLAAHPPFASWRNSEEARTDRPSQQLRSLNGEWRFAWFPAPEAVPESWLECDLPEADTVVVPSNWQMHGYDAPIYTNVTYPITVNPPFVPTENPTGCYSLTFNVDESWLQEGQTRIIFDGVNSAFHLWCNGRWVGYGQDSRLPSEFDLSAFLRAGENRLAVMVLRWSDGSYLEDQDMWRMSGIFRDVSLLHKPTTQISDFHVATRFNDDFSRAVLEAEVQMCGELRDYLRVTVSLWQGETQVASGTAPFGGEIIDERGGYADRVTLRLNVENPKLWSAEIPNLYRAVVELHTADGTLIEAEACDVGFREVRIENGLLLLNGKPLLIRGVNRHEHHPLHGQVMDEQTMVQDILLMKQNNFNAVRCSHYPNHPLWYTLCDRYGLYVVDEANIETHGMVPMNRLTDDPRWLPAMSERVTRMVQRDRNHPSVIIWSLGNESGHGANHDALYRWIKSVDPSRPVQYEGGGADTTATDIICPMYARVDEDQPFPAVPKWSIKKWLSLPGETRPLILCEYAHAMGNSLGGFAKYWQAFRQYPRLQGGFVWDWVDQSLIKYDENGNPWSAYGGDFGDTPNDRQFCMNGLVFADRTPHPALTEAKHQQQFFQFRLSGQTIEVTSEYLFRHSDNELLHWMVALDGKPLASGEVPLDVAPQGKQLIELPELPQPESAGQLWLTVRVVQPNATAWSEAGHISAWQQWRLAENLSVTLPAASHAIPHLTTSEMDFCIELGNKRWQFNRQSGFLSQMWIGDKKQLLTPLRDQFTRAPLDNDIGVSEATRIDPNAWVERWKAAGHYQAEAALLQCTADTLADAVLITTAHAWQHQGKTLFISRKTYRIDGSGQMAITVDVEVASDTPHPARIGLNCQLAQVAERVNWLGLGPQENYPDRLTAACFDRWDLPLSDMYTPYVFPSENGLRCGTRELNYGPHQWRGDFQFNISRYSQQQLMETSHRHLLHAEEGTWLNIDGFHMGIGGDDSWSPSVSAEFQLSAGRYHYQLVWCQK"
     CDS             complement(2190..5264)
                     /label="Translation 5264-2190"
                     /translation="MTMITDSLAVVLQRRDWENPGVTQLNRLAAHPPFASWRNSEEARTDRPSQQLRSLNGEWRFAWFPAPEAVPESWLECDLPEADTVVVPSNWQMHGYDAPIYTNVTYPITVNPPFVPTENPTGCYSLTFNVDESWLQEGQTRIIFDGVNSAFHLWCNGRWVGYGQDSRLPSEFDLSAFLRAGENRLAVMVLRWSDGSYLEDQDMWRMSGIFRDVSLLHKPTTQISDFHVATRFNDDFSRAVLEAEVQMCGELRDYLRVTVSLWQGETQVASGTAPFGGEIIDERGGYADRVTLRLNVENPKLWSAEIPNLYRAVVELHTADGTLIEAEACDVGFREVRIENGLLLLNGKPLLIRGVNRHEHHPLHGQVMDEQTMVQDILLMKQNNFNAVRCSHYPNHPLWYTLCDRYGLYVVDEANIETHGMVPMNRLTDDPRWLPAMSERVTRMVQRDRNHPSVIIWSLGNESGHGANHDALYRWIKSVDPSRPVQYEGGGADTTATDIICPMYARVDEDQPFPAVPKWSIKKWLSLPGETRPLILCEYAHAMGNSLGGFAKYWQAFRQYPRLQGGFVWDWVDQSLIKYDENGNPWSAYGGDFGDTPNDRQFCMNGLVFADRTPHPALTEAKHQQQFFQFRLSGQTIEVTSEYLFRHSDNELLHWMVALDGKPLASGEVPLDVAPQGKQLIELPELPQPESAGQLWLTVRVVQPNATAWSEAGHISAWQQWRLAENLSVTLPAASHAIPHLTTSEMDFCIELGNKRWQFNRQSGFLSQMWIGDKKQLLTPLRDQFTRAPLDNDIGVSEATRIDPNAWVERWKAAGHYQAEAALLQCTADTLADAVLITTAHAWQHQGKTLFISRKTYRIDGSGQMAITVDVEVASDTPHPARIGLNCQLAQVAERVNWLGLGPQENYPDRLTAACFDRWDLPLSDMYTPYVFPSENGLRCGTRELNYGPHQWRGDFQFNISRYSQQQLMETSHRHLLHAEEGTWLNIDGFHMGIGGDDSWSPSVSAEFQLSAGRYHYQLVWCQK*"
     CDS             complement(2190..5264)
                     /label="lacZ CDS"
                     /note="locus_tag: SR36_01575 EC_number: 3.2.1.23 inference: EXISTENCE: similar to AAsequence:RefSeq:WP_001572605.1 note: forms a homotetramer; hydrolyzes lactosedisaccharide to galactose and glucose; converts lactose toallolactose which is the natural inducer of the lacoperon; Derived by automated computational analysis usinggene prediction method: Protein Homology. product: beta-D-galactosidase protein_id: AJH09254.1 translation: MTMITDSLAVVLQRRDWENPGVTQLNRLAAHPPFASWRNSEEARTDRPSQQLRSLNGEWRFAWFPAPEAVPESWLECDLPEADTVVVPSNWQMHGYDAPIYTNVTYPITVNPPFVPTENPTGCYSLTFNVDESWLQEGQTRIIFDGVNSAFHLWCNGRWVGYGQDSRLPSEFDLSAFLRAGENRLAVMVLRWSDGSYLEDQDMWRMSGIFRDVSLLHKPTTQISDFHVATRFNDDFSRAVLEAEVQMCGELRDYLRVTVSLWQGETQVASGTAPFGGEIIDERGGYADRVTLRLNVENPKLWSAEIPNLYRAVVELHTADGTLIEAEACDVGFREVRIENGLLLLNGKPLLIRGVNRHEHHPLHGQVMDEQTMVQDILLMKQNNFNAVRCSHYPNHPLWYTLCDRYGLYVVDEANIETHGMVPMNRLTDDPRWLPAMSERVTRMVQRDRNHPSVIIWSLGNESGHGANHDALYRWIKSVDPSRPVQYEGGGADTTATDIICPMYARVDEDQPFPAVPKWSIKKWLSLPGETRPLILCEYAHAMGNSLGGFAKYWQAFRQYPRLQGGFVWDWVDQSLIKYDENGNPWSAYGGDFGDTPNDRQFCMNGLVFADRTPHPALTEAKHQQQFFQFRLSGQTIEVTSEYLFRHSDNELLHWMVALDGKPLASGEVPLDVAPQGKQLIELPELPQPESAGQLWLTVRVVQPNATAWSEAGHISAWQQWRLAENLSVTLPAASHAIPHLTTSEMDFCIELGNKRWQFNRQSGFLSQMWIGDKKQLLTPLRDQFTRAPLDNDIGVSEATRIDPNAWVERWKAAGHYQAEAALLQCTADTLADAVLITTAHAWQHQGKTLFISRKTYRIDGSGQMAITVDVEVASDTPHPARIGLNCQLAQVAERVNWLGLGPQENYPDRLTAACFDRWDLPLSDMYTPYVFPSENGLRCGTRELNYGPHQWRGDFQFNISRYSQQQLMETSHRHLLHAEEGTWLNIDGFHMGIGGDDSWSPSVSAEFQLSAGRYHYQLVWCQK"
                     /transl_table=11
                     /translation="MTMITDSLAVVLQRRDWENPGVTQLNRLAAHPPFASWRNSEEARTDRPSQQLRSLNGEWRFAWFPAPEAVPESWLECDLPEADTVVVPSNWQMHGYDAPIYTNVTYPITVNPPFVPTENPTGCYSLTFNVDESWLQEGQTRIIFDGVNSAFHLWCNGRWVGYGQDSRLPSEFDLSAFLRAGENRLAVMVLRWSDGSYLEDQDMWRMSGIFRDVSLLHKPTTQISDFHVATRFNDDFSRAVLEAEVQMCGELRDYLRVTVSLWQGETQVASGTAPFGGEIIDERGGYADRVTLRLNVENPKLWSAEIPNLYRAVVELHTADGTLIEAEACDVGFREVRIENGLLLLNGKPLLIRGVNRHEHHPLHGQVMDEQTMVQDILLMKQNNFNAVRCSHYPNHPLWYTLCDRYGLYVVDEANIETHGMVPMNRLTDDPRWLPAMSERVTRMVQRDRNHPSVIIWSLGNESGHGANHDALYRWIKSVDPSRPVQYEGGGADTTATDIICPMYARVDEDQPFPAVPKWSIKKWLSLPGETRPLILCEYAHAMGNSLGGFAKYWQAFRQYPRLQGGFVWDWVDQSLIKYDENGNPWSAYGGDFGDTPNDRQFCMNGLVFADRTPHPALTEAKHQQQFFQFRLSGQTIEVTSEYLFRHSDNELLHWMVALDGKPLASGEVPLDVAPQGKQLIELPELPQPESAGQLWLTVRVVQPNATAWSEAGHISAWQQWRLAENLSVTLPAASHAIPHLTTSEMDFCIELGNKRWQFNRQSGFLSQMWIGDKKQLLTPLRDQFTRAPLDNDIGVSEATRIDPNAWVERWKAAGHYQAEAALLQCTADTLADAVLITTAHAWQHQGKTLFISRKTYRIDGSGQMAITVDVEVASDTPHPARIGLNCQLAQVAERVNWLGLGPQENYPDRLTAACFDRWDLPLSDMYTPYVFPSENGLRCGTRELNYGPHQWRGDFQFNISRYSQQQLMETSHRHLLHAEEGTWLNIDGFHMGIGGDDSWSPSVSAEFQLSAGRYHYQLVWCQK*"
     primer          3075..3094
                     /label="00 test lacZ diff"
                     /note="sequence: tgtcacgctgaggttttcag"
     primer          3075..3094
                     /label="oLF515"
                     /note="sequence: tgtcacgctgaggttttcag"
     primer          3202..3221
                     /label="oLF482"
                     /note="sequence: tgcggtagttcaggcagttc"
     misc_feature    3575..3594
                     /label="spacer 2057"
     primer          complement(3845..3867)
                     /label="oLF481"
                     /note="sequence: cgctaatcacgacgcgctgtatc"
     misc_feature    4831..4850
                     /label="spacer 801"
     primer          5028..5047
                     /label="oLF409"
                     /note="sequence: aagatcgcactccagccagc"
     primer          complement(5186..5207)
                     /label="oLF495"
                     /note="sequence: cctggcgttacccaacttaatc"
     primer          complement(5242..5284)
                     /label="lacZ_rvs"
                     /note="sequence: AGACACACAAACACAAATACatgaccatgattacggattcact"
     primer          5245..5296
                     /label="lacZ_bb_fwd"
                     /note="sequence: gaatccgtaatcatggtcatGTATTTGTGTTTGTGTGTCTATAGAAGTATAG"
     primer          5245..5296
                     /label="BFP_BB_fwd"
                     /note="sequence: tccttaatcagctcgctCATGTATTTGTGTTTGTGTGTCTATAGAAGTATAG"
     misc_feature    complement(5265..5462)
                     /label="CYCtruncp"
     misc_feature    complement(5306..5311)
                     /label="TSS"
     misc_feature    complement(5306..5325)
                     /label="TSS"
     misc_binding    complement(5338..5358)
                     /label="LacO"
     misc_feature    5359..5377
                     /label="remove?"
     misc_feature    complement(5382..5390)
                     /label="TATA alpha"
     misc_feature    complement(5436..5445)
                     /label="TATA beta"
     misc_feature    complement(5469..5484)
                     /label="C120 repeat"
     misc_feature    complement(5495..5510)
                     /label="C120"
     misc_feature    complement(5518..5533)
                     /label="C120"
     misc_feature    complement(5545..5560)
                     /label="C120 repeat"
     misc_feature    5545..5620
                     /label="insert"
     misc_feature    complement(5571..5586)
                     /label="C120"
     misc_feature    complement(5594..5609)
                     /label="C120"
     primer          complement(5618..5638)
                     /label="C111PGK_ins_rvs"
                     /note="sequence: CCAGTCTTTCGACTGAGCCTCCAGTTACGCTGGAGTCCGT"
     misc_feature    5683..5746
                     /label="Overlap"
     misc_feature    5714..5737
                     /label="Start"
     primer          complement(5721..5746)
                     /label="3C_mko_rvs"
                     /note="sequence: GCTTATCGATatccgataaggaagaatgtaggttaa"
     primer          complement(5723..5766)
                     /label="C120-L_rvs"
                     /note="sequence: ATTCCCACAGTTAACTGCGGatccgataaggaagaatgtaggtt"
     primer          5727..5764
                     /label="C120-L_fwd"
                     /note="sequence: tacattcttccttatcggatCCGCAGTTAACTGTGGGA"
     misc_feature    5747..7945
                     /label="leu insert"
     misc_feature    5747..8702
                     /label="Insert"
     promoter        5755..6159
                     /label="LEU2 promoter"
     CDS             6172..7266
                     /label="LEU2"
     CDS             6172..7266
                     /label="Translation 6172-7266"
                     /translation="MSAPKKIVVLPGDHVGQEITAEAIKVLKAISDVRSNVKFDFENHLIGGAAIDATGVPLPDEALEASKKVDAVLLGAVAGPKWGTGSVRPEQGLLKIRKELQLYANLRPCNFASDSLLDLSPIKPQFAKGTDFVVVRELVGGIYFGKRKEDDGDGVAWDSEQYTVPEVQRITRMAAFMALQHEPPLPIWSLDKANLLASSRLWRKTVEETIKNEFPTLKVQHQLIDSAAMILVKNPTHLNGIIITSNMFGDIISDEASVIPGSLGLLPSASLASLPDKNTAFGLYEPCHGSAPDLPKNKVDPIATILSAAMMLKLSLNLPEEGKAIEDAVKKVLDAGIRTGDLGGSNSTTEVGDAVAEEVKKILA*"
     primer          complement(7930..7955)
                     /label="lacleu_ins_rvs"
                     /note="sequence: CGATCCGTCCCACGAGGCCCTTTCGT"
     primer          7936..7961
                     /label="lacleu_bb_fwd"
                     /note="sequence: GGGCCTCGTGGGACGGATCGCTTGCC"
     misc_feature    7951..8454
                     /label="CEN/ARS"
     promoter        8491..8595
                     /label="AmpR promoter"
     CDS             8653..610
                     /label="AmpR"
     primer          8653..8677
                     /label="amp_50_rvs"
                     /note="sequence: CCTGTTTTTGCTCACCCAGAAACGC"
     primer          complement(8678..8702)
                     /label="amp_50_fwd"
                     /note="sequence: TCTTCAGCATCTTTTACTTTCACCA"
ORIGIN
        1 CGCCGGGCAA GAGCAACTCG GTCGCCGCAT ACACTATTCT CAGAATGACT TGGTTGAGTA
       61 CTCACCAGTC ACAGAAAAGC ATCTTACGGA TGGCATGACA GTAAGAGAAT TATGCAGTGC
      121 TGCCATAACC ATGAGTGATA ACACTGCGGC CAACTTACTT CTGACAACGA TCGGAGGACC
      181 GAAGGAGCTA ACCGCTTTTT TGCACAACAT GGGGGATCAT GTAACTCGCC TTGATCGTTG
      241 GGAACCGGAG CTGAATGAAG CCATACCAAA CGACGAGCGT GACACCACGA TGCCTGTAGC
      301 AATGGCAACA ACGTTGCGCA AACTATTAAC TGGCGAACTA CTTACTCTAG CTTCCCGGCA
      361 ACAATTAATA GACTGGATGG AGGCGGATAA AGTTGCAGGA CCACTTCTGC GCTCGGCCCT
      421 TCCGGCTGGC TGGTTTATTG CTGATAAATC TGGAGCCGGT GAGCGTGGGT CTCGCGGTAT
      481 CATTGCAGCA CTGGGGCCAG ATGGTAAGCC CTCCCGTATC GTAGTTATCT ACACGACGGG
      541 GAGTCAGGCA ACTATGGATG AACGAAATAG ACAGATCGCT GAGATAGGTG CCTCACTGAT
      601 TAAGCATTGG TAACTGTCAG ACCAAGTTTA CTCATATATA CTTTAGATTG ATTTAAAACT
      661 TCATTTTTAA TTTAAAAGGA TCTAGGTGAA GATCCTTTTT GATAATCTCA TGACCAAAAT
      721 CCCTTAACGT GAGTTTTCGT TCCACTGAGC GTCAGACCCC GTAGAAAAGA TCAAAGGATC
      781 TTCTTGAGAT CCTTTTTTTC TGCGCGTAAT CTGCTGCTTG CAAACAAAAA AACCACCGCT
      841 ACCAGCGGTG GTTTGTTTGC CGGATCAAGA GCTACCAACT CTTTTTCCGA AGGTAACTGG
      901 CTTCAGCAGA GCGCAGATAC CAAATACTGT CCTTCTAGTG TAGCCGTAGT TAGGCCACCA
      961 CTTCAAGAAC TCTGTAGCAC CGCCTACATA CCTCGCTCTG CTAATCCTGT TACCAGTGGC
     1021 TGCTGCCAGT GGCGATAAGT CGTGTCTTAC CGGGTTGGAC TCAAGACGAT AGTTACCGGA
     1081 TAAGGCGCAG CGGTCGGGCT GAACGGGGGG TTCGTGCACA CAGCCCAGCT TGGAGCGAAC
     1141 GACCTACACC GAACTGAGAT ACCTACAGCG TGAGCTATGA GAAAGCGCCA CGCTTCCCGA
     1201 AGGGAGAAAG GCGGACAGGT ATCCGGTAAG CGGCAGGGTC GGAACAGGAG AGCGCACGAG
     1261 GGAGCTTCCA GGGGGAAACG CCTGGTATCT TTATAGTCCT GTCGGGTTTC GCCACCTCTG
     1321 ACTTGAGCGT CGATTTTTGT GATGCTCGTC AGGGGGGCGG AGCCTATGGA AAAACGCCAG
     1381 CAACGCGGCC TTTTTACGGT TCCTGGCCTT TTGCTGGCCT TTTGCTCACA TGTTCTTTCC
     1441 TGCGTTATCC CCTGATTCTG TGGATAACCG TATTACCGCC TTTGAGTGAG CTGATACCGC
     1501 TCGCCGCAGC CGAACGACCG AGCGCAGCGA GTCAGTGAGC GAGGAGTCAC GACGTTGTAA
     1561 AACGACGGCC AGTGAGCGCG CGTAATACGA CTCACTATAG GGCGAATTGG GTACCGGGCC
     1621 CCCCCTCGAG CTGCAGACCG GTACTAGTGG TCTCGATCCG CAGTGTCTTG GGTCTCTCTC
     1681 AGAGGTTGGT CGTTTGTCAT CAAGCCCAAG AACTATCTGT TAGCTTCCGT CAATTTTTTC
     1741 CTGGGTTGCA CTGCAGGCTA CCATCTAACA AGAATTGCTA ACTTTAGGAT ACGGAACGGT
     1801 GATTCTTTTA AACAGGTTAT TCACTACATA ATAAAAGGGG AGACTCCTGC AGCCGTCGCA
     1861 GCAAAGCAAA CTGCATCCAC ATCGATGAAC AAAGGTGTGA TCGGTACTAA TCCGCCAATA
     1921 ACGCACTGAT TACGTAAACG ATAATATGTT CCTGAACTCG CATTTTTTTA ATGATTTTTT
     1981 ATGACCTCTT ATATATTCTT TCATTATATA ACCTCTATAT TACATCAAAA GATGGAAAAA
     2041 TATAAAAAAA TTAAAAAAAA AAAAAAGAAA TTTTTTCCAA AAGAGTATAT TTATATGTAT
     2101 GTATACATGT AGGGAAAATA AGAAACTTTA TTAATAGTAA AAAAGCATAT ATACTTTATT
     2161 ATTAACTCTT TTGTTTTTCT CGAGAGCTAt tatttttgac accagaccaa ctggtaatgg
     2221 tagcgaccgg cgctcagctg gaattccgcc gatactgacg ggctccagga gtcgtcgcca
     2281 ccaatcccca tatggaaacc gtcgatattc agccatgtgc cttcttccgc gtgcagcaga
     2341 tggcgatggc tggtttccat cagttgctgt tgactgtagc ggctgatgtt gaactggaag
     2401 tcgccgcgcc actggtgtgg gccataattc aattcgcgcg tcccgcagcg cagaccgttt
     2461 tcgctcggga agacgtacgg ggtatacatg tctgacaatg gcagatccca gcggtcaaaa
     2521 caggcggcag taaggcggtc gggatagttt tcttgcggcc ctaatccgag ccagtttacc
     2581 cgctctgcta cctgcgccag ctggcagttc aggccaatcc gcgccggatg cggtgtatcg
     2641 ctcgccactt caacatcaac ggtaatcgcc atttgaccac taccatcaat ccggtaggtt
     2701 ttccggctga taaataaggt tttcccctga tgctgccacg cgtgagcggt cgtaatcagc
     2761 accgcatcag caagtgtatc tgccgtgcac tgcaacaacg ctgcttcggc ctggtaatgg
     2821 cccgccgcct tccagcgttc gacccaggcg ttagggtcaa tgcgggtcgc ttcacttacg
     2881 ccaatgtcgt tatccagcgg tgcacgggtg aactgatcgc gcagcggcgt cagcagttgt
     2941 tttttatcgc caatccacat ctgtgaaaga aagcctgact ggcggttaaa ttgccaacgc
     3001 ttattaccca gctcgatgca aaaatccatt tcgctggtgg tcagatgcgg gatggcgtgg
     3061 gacgcggcgg ggagtgtcac gctgaggttt tcagccagac gccactgctg ccaggcgctg
     3121 atgtgtccgg cttctgacca tgcggtcgcg ttcggttgca ctacgcgtac tgtgagccag
     3181 agttgcccgg cgctctccgg ctgcggtagt tcaggcagtt caatcaactg tttaccttgt
     3241 ggagcgacat ccagaggcac ttcaccgctt gccagcggct taccatccag cgccaccatc
     3301 cagtgcagga gctcgttatc gctatgacgg aacaggtatt cgctggtcac ttcgatggtt
     3361 tgcccggata aacggaactg gaaaaactgc tgctggtgtt ttgcttccgt cagcgctgga
     3421 tgcggcgtgc ggtcggcaaa gaccagaccg ttcatacaga actggcgatc gttcggcgta
     3481 tcgccaaaat caccgccgta agccgaccac gggttgccgt tttcatcata tttaatcagc
     3541 gactgatcca cccagtccca gacgaagccg ccctgtaaac ggggatactg acgaaacgcc
     3601 tgccagtatt tagcgaaacc gccaagactg ttacccatcg cgtgggcgta ttcgcaaagg
     3661 atcagcgggc gcgtctctcc aggtagcgaa agccattttt tgatggacca tttcggcaca
     3721 gccgggaagg gctggtcttc atccacgcgc gcgtacatcg ggcaaataat atcggtggcc
     3781 gtggtgtcgg ctccgccgcc ttcatactgc accgggcggg aaggatcgac agatttgatc
     3841 cagcgataca gcgcgtcgtg attagcgccg tggcctgatt cattccccag cgaccagatg
     3901 atcacactcg ggtgattacg atcgcgctgc accattcgcg ttacgcgttc gctcatcgcc
     3961 ggtagccagc gcggatcatc ggtcagacga ttcattggca ccatgccgtg ggtttcaata
     4021 ttggcttcat ccaccacata caggccgtag cggtcgcaca gcgtgtacca cagcggatgg
     4081 ttcggataat gcgaacagcg cacggcgtta aagttgttct gcttcatcag caggatatcc
     4141 tgcaccatcg tctgctcatc catgacctga ccatgcagag gatgatgctc gtgacggtta
     4201 acgcctcgaa tcagcaacgg cttgccgttc agcagcagca gaccattttc aatccgcacc
     4261 tcgcggaaac cgacatcgca ggcttctgct tcaatcagcg tgccgtcggc ggtgtgcagt
     4321 tcaaccaccg cacgatagag attcgggatt tcggcgctcc acagtttcgg gttttcgacg
     4381 ttcagacgta gtgtgacgcg atcggcataa ccaccacgct catcgataat ttcaccgccg
     4441 aaaggcgcgg tgccgctggc gacctgcgtt tcaccctgcc ataaagaaac tgttacccgt
     4501 aggtagtcac gcaactcgcc gcacatctga acttcagcct ccagtacagc gcggctgaaa
     4561 tcatcattaa agcgagtggc aacatggaaa tcgctgattt gtgtagtcgg tttatgcagc
     4621 aacgagacgt cacggaaaat gccgctcatc cgccacatat cctgatcttc cagataactg
     4681 ccgtcactcc agcgcagcac catcaccgcg aggcggtttt ctccggcgcg taaaaatgcg
     4741 ctcaggtcaa attcagacgg caaacgactg tcctggccgt aaccgaccca gcgcccgttg
     4801 caccacagat gaaacgccga gttaacgcca tcaaaaataa ttcgcgtctg gccttcctgt
     4861 agccagcttt catcaacatt aaatgtgagc gagtaacaac ccgtcggatt ctccgtggga
     4921 acaaacggcg gattgaccgt aatgggatag gtcacgttgg tgtagatggg cgcatcgtaa
     4981 ccgtgcatct gccagtttga ggggacgacg acagtatcgg cctcaggaag atcgcactcc
     5041 agccagcttt ccggcaccgc ttctggtgcc ggaaaccagg caaagcgcca ttcgccattc
     5101 aggctgcgca actgttggga agggcgatcg gtgcgggcct cttcgctatt acgccagctg
     5161 gcgaaagggg gatgtgctgc aaggcgatta agttgggtaa cgccagggtt ttcccagtca
     5221 cgacgttgta aaacgacggc cagtgaatcc gtaatcatgg tcatGTATTT GTGTTTGTGT
     5281 GTCTATAGAA GTATAGTAAT TTATGCTGCA AAGGTCCTAA TGTATAAGGA AAGAATAAAT
     5341 TGTTATCCGC TCACAATTTA GAGAAAAGAA GAAAACAAGA GTTTTATATA CATACAGAGC
     5401 ACATGCATGC CATATGATCA TGTGTCGTCG CACACATATA TATATGCCTG TAGTGTCAGC
     5461 ACTCTAGACA TGGACTAAAG GCTAGCTGGC AAGACATGGA CTAAAGGCTA CTCCAGACAT
     5521 GGACTAAAGG CTAAGCCCGA GACGCATGGA CTAAAGGCTA GCTGGCAAGA CATGGACTAA
     5581 AGGCTACTCC AGACATGGAC TAAAGGCTAA GCCCGAGACG GACTCCAGCG TAACTGGACT
     5641 GCAATCAACT CACTGGCTCA CCTTCACGGG TGGGCCTTTC TTgaagcggg taagctgcca
     5701 cagcaattaa tgcacaacat ttaacctaca ttcttcctta tcggatCCGC AGTTAACTGT
     5761 GGGAATACTC AGGTATCGTA AGATGCAAGA GTTCGAATCT CTTAGCAACC ATTATTTTTT
     5821 TCCTCAACAT AACGAGAACA CACAGGGGCG CTATCGCACA GAATCAAATT CGATGACTGG
     5881 AAATTTTTTG TTAATTTCAG AGGTCGCCTG ACGCATATAC CTTTTTCAAC TGAAAAATTG
     5941 GGAGAAAAAG GAAAGGTGAG AGGCCGGAAC CGGCTTTTCA TATAGAATAG AGAAGCGTTC
     6001 ATGACTAAAT GCTTGCATCA CAATACTTGA AGTTGACAAT ATTATTTAAG GACCTATTGT
     6061 TTTTTCCAAT AGGTGGTTAG CAATCGTCTT ACTTTCTAAC TTTTCTTACC TTTTACATTT
     6121 CAGCAATATA TATATATATT TCAAGGATAT ACCATTCTAA TGTCTGCCCC TATGTCTGCC
     6181 CCTAAGAAGA TCGTCGTTTT GCCAGGTGAC CACGTTGGTC AAGAAATCAC AGCCGAAGCC
     6241 ATTAAGGTTC TTAAAGCTAT TTCTGATGTT CGTTCCAATG TCAAGTTCGA TTTCGAAAAT
     6301 CATTTAATTG GTGGTGCTGC TATCGATGCT ACAGGTGTCC CACTTCCAGA TGAGGCGCTG
     6361 GAAGCCTCCA AGAAGGTTGA TGCCGTTTTG TTAGGTGCTG TGGCTGGTCC TAAATGGGGT
     6421 ACCGGTAGTG TTAGACCTGA ACAAGGTTTA CTAAAAATCC GTAAAGAACT TCAATTGTAC
     6481 GCCAACTTAA GACCATGTAA CTTTGCATCC GACTCTCTTT TAGACTTATC TCCAATCAAG
     6541 CCACAATTTG CTAAAGGTAC TGACTTCGTT GTTGTCAGAG AATTAGTGGG AGGTATTTAC
     6601 TTTGGTAAGA GAAAGGAAGA CGATGGTGAT GGTGTCGCTT GGGATAGTGA ACAATACACC
     6661 GTTCCAGAAG TGCAAAGAAT CACAAGAATG GCCGCTTTCA TGGCCCTACA ACATGAGCCA
     6721 CCATTGCCTA TTTGGTCCTT GGATAAAGCT AATCTTTTGG CCTCTTCAAG ATTATGGAGA
     6781 AAAACTGTGG AGGAAACCAT CAAGAACGAA TTCCCTACAT TGAAGGTTCA ACATCAATTG
     6841 ATTGATTCTG CCGCCATGAT CCTAGTTAAG AACCCAACCC ACCTAAATGG TATTATAATC
     6901 ACCAGCAACA TGTTTGGTGA TATCATCTCC GATGAAGCCT CCGTTATCCC AGGTTCCTTG
     6961 GGTTTGTTGC CATCTGCGTC CTTGGCCTCT TTGCCAGACA AGAACACCGC ATTTGGTTTG
     7021 TACGAACCAT GCCACGGTTC TGCTCCAGAT TTGCCAAAGA ATAAGGTTGA CCCTATCGCC
     7081 ACTATCTTGT CTGCTGCAAT GATGTTGAAA TTGTCATTGA ACTTGCCTGA AGAAGGTAAG
     7141 GCCATTGAAG ATGCAGTTAA AAAGGTTTTG GATGCAGGTA TCAGAACTGG TGATTTAGGT
     7201 GGTTCCAACA GTACCACCGA AGTCGGTGAT GCTGTCGCCG AAGAAGTTAA GAAAATCCTT
     7261 GCTTAAAAAG ATTCTCTTTT TTTATGATAT TTGTACATAA ACTTTATAAA TGAAATTCAT
     7321 AATAGAAACG ACACGAAATT ACAAAATGGA ATATGTTCAT AGGGTAGACG AAACTATATA
     7381 CGCAATCTAC ATACATTTAT CAAGAAGGAG AAAAAGGAGG ATAGTAAAGG AATACAGGTA
     7441 AGCAAATTGA TACTAATGGC TCAACGTGAT AAGGAAAAAG AATTGCACTT TAACATTAAT
     7501 ATTGACAAGG AGGAGGGCAC CACACAAAAA GTTAGGTGTA ACAGAAAATC ATGAAACTAC
     7561 GATTCCTAAT TTGATATTGG AGGATTTTCT CTAAAAAAAA AAAAATACAA CAAATAAAAA
     7621 ACACTCAATG ACCTGACCAT TTGATGGAGT TTAAGTCAAT ACCTTCTTGA AGCATTTCCC
     7681 ATAATGGTGA AAGTTCCCTC AAGAATTTTA CTCTGTCAGA AACGGCCTTA CGACGTAGTC
     7741 GATATGGTGC ACTCTCAGTA CAATCTGCTC TGATGCCGCA TAGTTAAGCC AGCCCCGACA
     7801 CCCGCCAACA CCCGCTGACG CGCCCTGACG GGCTTGTCTG CTCCCGGCAT CCGCTTACAG
     7861 ACAAGCTGTG ACCGTCTCCG GGAGCTGCAT GTGTCAGAGG TTTTCACCGT CATCACCGAA
     7921 ACGCGCGAGA CGAAAGGGCC TCGTGGGACG GATCGCTTGC CTGTAACTTA CACGCGCCTC
     7981 GTATCTTTTA ATGATGGAAT AATTTGGGAA TTTACTCTGT GTTTATTTAT TTTTATGTTT
     8041 TGTATTTGGA TTTTAGAAAG TAAATAAAGA AGGTAGAAGA GTTACGGAAT GAAGAAAAAA
     8101 AAATAAACAA AGGTTTAAAA AATTTCAACA AAAAGCGTAC TTTACATATA TATTTATTAG
     8161 ACAAGAAAAG CAGATTAAAT AGATATACAT TCGATTAACG ATAAGTAAAA TGTAAAATCA
     8221 CAGGATTTTC GTGTGTGGTC TTCTACACAG ACAAGATGAA ACAATTCGGC ATTAATACCT
     8281 GAGAGCAGGA AGAGCAAGAT AAAAGGTAGT ATTTGTTGGC GATCCCCCTA GAGTCTTTTA
     8341 CATCTTCGGA AAACAAAAAC TATTTTTTCT TTAATTTCTT TTTTTACTTT CTATTTTTAA
     8401 TTTATATATT TATATTAAAA AATTTAAATT ATAATTATTT TTATAGCACG TGATGAAAAG
     8461 GACCCAGGTG GCACTTTTCG GGGAAATGTG CGCGGAACCC CTATTTGTTT ATTTTTCTAA
     8521 ATACATTCAA ATATGTATCC GCTCATGAGA CAATAACCCT GATAAATGCT TCAATAATAT
     8581 TGAAAAAGGA AGAGTATGAG TATTCAACAT TTCCGTGTCG CCCTTATTCC CTTTTTTGCG
     8641 GCATTTTGCC TTCCTGTTTT TGCTCACCCA GAAACGCTGG TGAAAGTAAA AGATGCTGAA
     8701 GATCAGTTGG GTGCACGAGT GGGTTACATC GAACTGGATC TCAACAGCGG TAAGATCCTT
     8761 GAGAGTTTTC GCCCCGAAGA ACGTTTTCCA ATGATGAGCA CTTTTAAAGT TCTGCTATGT
     8821 GGCGCGGTAT TATCCCGTAT TGA
//
