# Supplementary material for: Dual-channel optogenetics in yeast for multiplexed light-based control of cellular processes and pathways
Source: Nat Commun. 2026 May 22;17:6742. doi: 10.1038/s41467-026-73399-0 (PMC13385801; doi:10.1038/s41467-026-73399-0)
Supplement: Supplementary file 6 — Source Data [file 41467_2026_73399_MOESM6_ESM.zip › Source Data File/Annotated sequences/p6ccl-mturq_leu.gb]

LOCUS       p6CCL-mTurq_Leu         6485 bp ds-DNA     circular     06-APR-2026
DEFINITION  .
FEATURES             Location/Qualifiers
     rep_origin      complement(761..1428)
                     /label="pUC\ori"
     primer_bind     1557..1573
                     /label="M13 fwd"
     promoter        1583..1601
                     /label="T7 promoter"
     terminator      1686..2185
                     /label="LSC2t"
     primer          complement(2166..2209)
                     /label="Ctur_bb_rvs"
                     /note="sequence: GTATGGATGAATTGTACAAGTAGCTCTCGAGAAAAACAAAAGAG"
     primer          2170..2213
                     /label="Ctur_ins_fwd"
                     /note="sequence: TTTGTTTTTCTCGAGAGCTACTTGTACAATTCATCCATACCCAA"
     CDS             complement(2187..2189)
                     /label="Translation 2189-2187"
                     /translation="*"
     CDS             complement(2190..2906)
                     /label="mTurquoise2"
     CDS             complement(2190..2906)
                     /label="Translation 2906-2190"
                     /translation="MVSKGEELFTGVVPILVELDGDVNGHKFSVSGEGEGDATYGKLTLKFICTTGKLPVPWPTLVTTLSWGVQCFARYPDHMKQHDFFKSAMPEGYVQERTIFFKDDGNYKTRAEVKFEGDTLVNRIELKGIDFKEDGNILGHKLEYNYFSDNVYITADKQKNGIKANFKIRHNIEDGGVQLADHYQQNTPIGDGPVLLPDNHYLSTQSKLSKDPNEKRDHMVLLEFVTAAGITLGMDELYK"
     primer          2280..2300
                     /label="mturqqpcr_opt_fwd"
                     /note="sequence: GGACAACTTGGATTGGGTAGA"
     primer          complement(2369..2390)
                     /label="mturqqpcr_opt_rvs"
                     /note="sequence: GAAGATGGTGGCGTTCAATTAG"
     primer          complement(2883..2926)
                     /label="CTur_ins_rvs"
                     /note="sequence: AGACACACAAACACAAATACATGGTTTCTAAGGGTGAAGAATTG"
     primer          2887..2933
                     /label="CTur_bb_fwd"
                     /note="sequence: TCTTCACCCTTAGAAACCATGTATTTGTGTTTGTGTGTCTATAGAAG"
     misc_feature    complement(2907..3104)
                     /label="CYCtruncp"
     misc_feature    complement(2948..2953)
                     /label="TSS"
     misc_feature    complement(2948..2967)
                     /label="TSS"
     misc_binding    complement(2980..3000)
                     /label="LacO"
     misc_feature    3001..3019
                     /label="remove?"
     misc_feature    complement(3024..3032)
                     /label="TATA alpha"
     misc_feature    complement(3078..3087)
                     /label="TATA beta"
     misc_feature    complement(3111..3126)
                     /label="C120 repeat"
     misc_feature    complement(3137..3152)
                     /label="C120"
     misc_feature    complement(3160..3175)
                     /label="C120"
     misc_feature    complement(3187..3202)
                     /label="C120 repeat"
     misc_feature    3187..3262
                     /label="insert"
     misc_feature    complement(3213..3228)
                     /label="C120"
     misc_feature    complement(3236..3251)
                     /label="C120"
     misc_feature    3325..3388
                     /label="Overlap"
     misc_feature    3356..3379
                     /label="Start"
     primer          complement(3363..3388)
                     /label="3C_mko_rvs"
                     /note="sequence: GCTTATCGATatccgataaggaagaatgtaggttaa"
     primer          complement(3365..3408)
                     /label="C120-L_rvs"
                     /note="sequence: ATTCCCACAGTTAACTGCGGatccgataaggaagaatgtaggtt"
     primer          3369..3406
                     /label="C120-L_fwd"
                     /note="sequence: tacattcttccttatcggatCCGCAGTTAACTGTGGGA"
     primer          3389..3406
                     /label="lacleu_ins_fwd"
                     /note="sequence: CGGTATTTTCCCGCAGTTAACTGTGGGA"
     misc_feature    3389..5587
                     /label="leu insert"
     misc_feature    3389..6344
                     /label="Insert"
     primer          3397..3414
                     /label="Leu_fwd"
                     /note="sequence: gaggtcgctcAACTGTGGGAATACTCAG"
     promoter        3397..3801
                     /label="LEU2 promoter"
     CDS             3814..4908
                     /label="LEU2"
     CDS             3814..4908
                     /label="Translation 3814-4908"
                     /translation="MSAPKKIVVLPGDHVGQEITAEAIKVLKAISDVRSNVKFDFENHLIGGAAIDATGVPLPDEALEASKKVDAVLLGAVAGPKWGTGSVRPEQGLLKIRKELQLYANLRPCNFASDSLLDLSPIKPQFAKGTDFVVVRELVGGIYFGKRKEDDGDGVAWDSEQYTVPEVQRITRMAAFMALQHEPPLPIWSLDKANLLASSRLWRKTVEETIKNEFPTLKVQHQLIDSAAMILVKNPTHLNGIIITSNMFGDIISDEASVIPGSLGLLPSASLASLPDKNTAFGLYEPCHGSAPDLPKNKVDPIATILSAAMMLKLSLNLPEEGKAIEDAVKKVLDAGIRTGDLGGSNSTTEVGDAVAEEVKKILA*"
     primer          complement(5572..5597)
                     /label="lacleu_ins_rvs"
                     /note="sequence: CGATCCGTCCCACGAGGCCCTTTCGT"
     primer          5578..5603
                     /label="lacleu_bb_fwd"
                     /note="sequence: GGGCCTCGTGGGACGGATCGCTTGCC"
     misc_feature    5593..6096
                     /label="CEN/ARS"
     promoter        6133..6237
                     /label="AmpR promoter"
     CDS             6295..610
                     /label="AmpR"
     primer          6295..6319
                     /label="amp_50_rvs"
                     /note="sequence: CCTGTTTTTGCTCACCCAGAAACGC"
     primer          complement(6320..6344)
                     /label="amp_50_fwd"
                     /note="sequence: TCTTCAGCATCTTTTACTTTCACCA"
ORIGIN
        1 CGCCGGGCAA GAGCAACTCG GTCGCCGCAT ACACTATTCT CAGAATGACT TGGTTGAGTA
       61 CTCACCAGTC ACAGAAAAGC ATCTTACGGA TGGCATGACA GTAAGAGAAT TATGCAGTGC
      121 TGCCATAACC ATGAGTGATA ACACTGCGGC CAACTTACTT CTGACAACGA TCGGAGGACC
      181 GAAGGAGCTA ACCGCTTTTT TGCACAACAT GGGGGATCAT GTAACTCGCC TTGATCGTTG
      241 GGAACCGGAG CTGAATGAAG CCATACCAAA CGACGAGCGT GACACCACGA TGCCTGTAGC
      301 AATGGCAACA ACGTTGCGCA AACTATTAAC TGGCGAACTA CTTACTCTAG CTTCCCGGCA
      361 ACAATTAATA GACTGGATGG AGGCGGATAA AGTTGCAGGA CCACTTCTGC GCTCGGCCCT
      421 TCCGGCTGGC TGGTTTATTG CTGATAAATC TGGAGCCGGT GAGCGTGGGT CTCGCGGTAT
      481 CATTGCAGCA CTGGGGCCAG ATGGTAAGCC CTCCCGTATC GTAGTTATCT ACACGACGGG
      541 GAGTCAGGCA ACTATGGATG AACGAAATAG ACAGATCGCT GAGATAGGTG CCTCACTGAT
      601 TAAGCATTGG TAACTGTCAG ACCAAGTTTA CTCATATATA CTTTAGATTG ATTTAAAACT
      661 TCATTTTTAA TTTAAAAGGA TCTAGGTGAA GATCCTTTTT GATAATCTCA TGACCAAAAT
      721 CCCTTAACGT GAGTTTTCGT TCCACTGAGC GTCAGACCCC GTAGAAAAGA TCAAAGGATC
      781 TTCTTGAGAT CCTTTTTTTC TGCGCGTAAT CTGCTGCTTG CAAACAAAAA AACCACCGCT
      841 ACCAGCGGTG GTTTGTTTGC CGGATCAAGA GCTACCAACT CTTTTTCCGA AGGTAACTGG
      901 CTTCAGCAGA GCGCAGATAC CAAATACTGT CCTTCTAGTG TAGCCGTAGT TAGGCCACCA
      961 CTTCAAGAAC TCTGTAGCAC CGCCTACATA CCTCGCTCTG CTAATCCTGT TACCAGTGGC
     1021 TGCTGCCAGT GGCGATAAGT CGTGTCTTAC CGGGTTGGAC TCAAGACGAT AGTTACCGGA
     1081 TAAGGCGCAG CGGTCGGGCT GAACGGGGGG TTCGTGCACA CAGCCCAGCT TGGAGCGAAC
     1141 GACCTACACC GAACTGAGAT ACCTACAGCG TGAGCTATGA GAAAGCGCCA CGCTTCCCGA
     1201 AGGGAGAAAG GCGGACAGGT ATCCGGTAAG CGGCAGGGTC GGAACAGGAG AGCGCACGAG
     1261 GGAGCTTCCA GGGGGAAACG CCTGGTATCT TTATAGTCCT GTCGGGTTTC GCCACCTCTG
     1321 ACTTGAGCGT CGATTTTTGT GATGCTCGTC AGGGGGGCGG AGCCTATGGA AAAACGCCAG
     1381 CAACGCGGCC TTTTTACGGT TCCTGGCCTT TTGCTGGCCT TTTGCTCACA TGTTCTTTCC
     1441 TGCGTTATCC CCTGATTCTG TGGATAACCG TATTACCGCC TTTGAGTGAG CTGATACCGC
     1501 TCGCCGCAGC CGAACGACCG AGCGCAGCGA GTCAGTGAGC GAGGAGTCAC GACGTTGTAA
     1561 AACGACGGCC AGTGAGCGCG CGTAATACGA CTCACTATAG GGCGAATTGG GTACCGGGCC
     1621 CCCCCTCGAG CTGCAGACCG GTACTAGTGG TCTCGATCCG CAGTGTCTTG GGTCTCTCTC
     1681 AGAGGTTGGT CGTTTGTCAT CAAGCCCAAG AACTATCTGT TAGCTTCCGT CAATTTTTTC
     1741 CTGGGTTGCA CTGCAGGCTA CCATCTAACA AGAATTGCTA ACTTTAGGAT ACGGAACGGT
     1801 GATTCTTTTA AACAGGTTAT TCACTACATA ATAAAAGGGG AGACTCCTGC AGCCGTCGCA
     1861 GCAAAGCAAA CTGCATCCAC ATCGATGAAC AAAGGTGTGA TCGGTACTAA TCCGCCAATA
     1921 ACGCACTGAT TACGTAAACG ATAATATGTT CCTGAACTCG CATTTTTTTA ATGATTTTTT
     1981 ATGACCTCTT ATATATTCTT TCATTATATA ACCTCTATAT TACATCAAAA GATGGAAAAA
     2041 TATAAAAAAA TTAAAAAAAA AAAAAAGAAA TTTTTTCCAA AAGAGTATAT TTATATGTAT
     2101 GTATACATGT AGGGAAAATA AGAAACTTTA TTAATAGTAA AAAAGCATAT ATACTTTATT
     2161 ATTAACTCTT TTGTTTTTCT CGAGAGCTAC TTGTACAATT CATCCATACC CAAAGTGATG
     2221 CCAGCAGCGG TGACGAACTC CAACAAAACC ATGTGGTCAC GCTTTTCGTT TGGGTCCTTG
     2281 GACAACTTGG ATTGGGTAGA CAAGTAATGG TTATCAGGCA ATAAAACTGG ACCGTCACCA
     2341 ATTGGGGTGT TTTGTTGATA ATGATCAGCT AATTGAACGC CACCATCTTC TATGTTATGT
     2401 CTAATTTTAA AATTAGCCTT TATACCGTTC TTTTGTTTAT CAGCAGTTAT GTAAACGTTA
     2461 TCACTAAAGT AATTGTATTC TAACTTATGA CCCAAAATGT TACCATCTTC CTTGAAATCA
     2521 ATACCCTTCA ATTCAATTCT ATTAACCAAA GTGTCACCTT CGAACTTAAC TTCAGCTCTA
     2581 GTCTTATAAT TACCATCATC CTTAAAGAAA ATAGTTCTTT CTTGAACATA ACCTTCTGGC
     2641 ATAGCAGACT TAAAGAAATC ATGTTGCTTC ATGTGATCTG GGTATCTAGC GAAACATTGT
     2701 ACACCCCAAG ACAAAGTAGT AACTAATGTT GGCCAAGGAA CTGGCAACTT GCCAGTAGTA
     2761 CAAATGAACT TCAAAGTTAA TTTACCGTAA GTAGCGTCAC CTTCACCTTC ACCAGAAACA
     2821 GAGAACTTAT GACCATTAAC GTCACCATCC AATTCAACCA AAATTGGAAC AACACCAGTG
     2881 AACAATTCTT CACCCTTAGA AACCATGTAT TTGTGTTTGT GTGTCTATAG AAGTATAGTA
     2941 ATTTATGCTG CAAAGGTCCT AATGTATAAG GAAAGAATAA ATTGTTATCC GCTCACAATT
     3001 TAGAGAAAAG AAGAAAACAA GAGTTTTATA TACATACAGA GCACATGCAT GCCATATGAT
     3061 CATGTGTCGT CGCACACATA TATATATGCC TGTAGTGTCA GCACTCTAGA CATGGACTAA
     3121 AGGCTAGCTG GCAAGACATG GACTAAAGGC TACTCCAGAC ATGGACTAAA GGCTAAGCCC
     3181 GAGACGCATG GACTAAAGGC TAGCTGGCAA GACATGGACT AAAGGCTACT CCAGACATGG
     3241 ACTAAAGGCT AAGCCCGAGA CGGACTCCAG CGTAACTGGA CTGCAATCAA CTCACTGGCT
     3301 CACCTTCACG GGTGGGCCTT TCTTgaagcg ggtaagctgc cacagcaatt aatgcacaac
     3361 atttaaccta cattcttcct tatcggatCC GCAGTTAACT GTGGGAATAC TCAGGTATCG
     3421 TAAGATGCAA GAGTTCGAAT CTCTTAGCAA CCATTATTTT TTTCCTCAAC ATAACGAGAA
     3481 CACACAGGGG CGCTATCGCA CAGAATCAAA TTCGATGACT GGAAATTTTT TGTTAATTTC
     3541 AGAGGTCGCC TGACGCATAT ACCTTTTTCA ACTGAAAAAT TGGGAGAAAA AGGAAAGGTG
     3601 AGAGGCCGGA ACCGGCTTTT CATATAGAAT AGAGAAGCGT TCATGACTAA ATGCTTGCAT
     3661 CACAATACTT GAAGTTGACA ATATTATTTA AGGACCTATT GTTTTTTCCA ATAGGTGGTT
     3721 AGCAATCGTC TTACTTTCTA ACTTTTCTTA CCTTTTACAT TTCAGCAATA TATATATATA
     3781 TTTCAAGGAT ATACCATTCT AATGTCTGCC CCTATGTCTG CCCCTAAGAA GATCGTCGTT
     3841 TTGCCAGGTG ACCACGTTGG TCAAGAAATC ACAGCCGAAG CCATTAAGGT TCTTAAAGCT
     3901 ATTTCTGATG TTCGTTCCAA TGTCAAGTTC GATTTCGAAA ATCATTTAAT TGGTGGTGCT
     3961 GCTATCGATG CTACAGGTGT CCCACTTCCA GATGAGGCGC TGGAAGCCTC CAAGAAGGTT
     4021 GATGCCGTTT TGTTAGGTGC TGTGGCTGGT CCTAAATGGG GTACCGGTAG TGTTAGACCT
     4081 GAACAAGGTT TACTAAAAAT CCGTAAAGAA CTTCAATTGT ACGCCAACTT AAGACCATGT
     4141 AACTTTGCAT CCGACTCTCT TTTAGACTTA TCTCCAATCA AGCCACAATT TGCTAAAGGT
     4201 ACTGACTTCG TTGTTGTCAG AGAATTAGTG GGAGGTATTT ACTTTGGTAA GAGAAAGGAA
     4261 GACGATGGTG ATGGTGTCGC TTGGGATAGT GAACAATACA CCGTTCCAGA AGTGCAAAGA
     4321 ATCACAAGAA TGGCCGCTTT CATGGCCCTA CAACATGAGC CACCATTGCC TATTTGGTCC
     4381 TTGGATAAAG CTAATCTTTT GGCCTCTTCA AGATTATGGA GAAAAACTGT GGAGGAAACC
     4441 ATCAAGAACG AATTCCCTAC ATTGAAGGTT CAACATCAAT TGATTGATTC TGCCGCCATG
     4501 ATCCTAGTTA AGAACCCAAC CCACCTAAAT GGTATTATAA TCACCAGCAA CATGTTTGGT
     4561 GATATCATCT CCGATGAAGC CTCCGTTATC CCAGGTTCCT TGGGTTTGTT GCCATCTGCG
     4621 TCCTTGGCCT CTTTGCCAGA CAAGAACACC GCATTTGGTT TGTACGAACC ATGCCACGGT
     4681 TCTGCTCCAG ATTTGCCAAA GAATAAGGTT GACCCTATCG CCACTATCTT GTCTGCTGCA
     4741 ATGATGTTGA AATTGTCATT GAACTTGCCT GAAGAAGGTA AGGCCATTGA AGATGCAGTT
     4801 AAAAAGGTTT TGGATGCAGG TATCAGAACT GGTGATTTAG GTGGTTCCAA CAGTACCACC
     4861 GAAGTCGGTG ATGCTGTCGC CGAAGAAGTT AAGAAAATCC TTGCTTAAAA AGATTCTCTT
     4921 TTTTTATGAT ATTTGTACAT AAACTTTATA AATGAAATTC ATAATAGAAA CGACACGAAA
     4981 TTACAAAATG GAATATGTTC ATAGGGTAGA CGAAACTATA TACGCAATCT ACATACATTT
     5041 ATCAAGAAGG AGAAAAAGGA GGATAGTAAA GGAATACAGG TAAGCAAATT GATACTAATG
     5101 GCTCAACGTG ATAAGGAAAA AGAATTGCAC TTTAACATTA ATATTGACAA GGAGGAGGGC
     5161 ACCACACAAA AAGTTAGGTG TAACAGAAAA TCATGAAACT ACGATTCCTA ATTTGATATT
     5221 GGAGGATTTT CTCTAAAAAA AAAAAAATAC AACAAATAAA AAACACTCAA TGACCTGACC
     5281 ATTTGATGGA GTTTAAGTCA ATACCTTCTT GAAGCATTTC CCATAATGGT GAAAGTTCCC
     5341 TCAAGAATTT TACTCTGTCA GAAACGGCCT TACGACGTAG TCGATATGGT GCACTCTCAG
     5401 TACAATCTGC TCTGATGCCG CATAGTTAAG CCAGCCCCGA CACCCGCCAA CACCCGCTGA
     5461 CGCGCCCTGA CGGGCTTGTC TGCTCCCGGC ATCCGCTTAC AGACAAGCTG TGACCGTCTC
     5521 CGGGAGCTGC ATGTGTCAGA GGTTTTCACC GTCATCACCG AAACGCGCGA GACGAAAGGG
     5581 CCTCGTGGGA CGGATCGCTT GCCTGTAACT TACACGCGCC TCGTATCTTT TAATGATGGA
     5641 ATAATTTGGG AATTTACTCT GTGTTTATTT ATTTTTATGT TTTGTATTTG GATTTTAGAA
     5701 AGTAAATAAA GAAGGTAGAA GAGTTACGGA ATGAAGAAAA AAAAATAAAC AAAGGTTTAA
     5761 AAAATTTCAA CAAAAAGCGT ACTTTACATA TATATTTATT AGACAAGAAA AGCAGATTAA
     5821 ATAGATATAC ATTCGATTAA CGATAAGTAA AATGTAAAAT CACAGGATTT TCGTGTGTGG
     5881 TCTTCTACAC AGACAAGATG AAACAATTCG GCATTAATAC CTGAGAGCAG GAAGAGCAAG
     5941 ATAAAAGGTA GTATTTGTTG GCGATCCCCC TAGAGTCTTT TACATCTTCG GAAAACAAAA
     6001 ACTATTTTTT CTTTAATTTC TTTTTTTACT TTCTATTTTT AATTTATATA TTTATATTAA
     6061 AAAATTTAAA TTATAATTAT TTTTATAGCA CGTGATGAAA AGGACCCAGG TGGCACTTTT
     6121 CGGGGAAATG TGCGCGGAAC CCCTATTTGT TTATTTTTCT AAATACATTC AAATATGTAT
     6181 CCGCTCATGA GACAATAACC CTGATAAATG CTTCAATAAT ATTGAAAAAG GAAGAGTATG
     6241 AGTATTCAAC ATTTCCGTGT CGCCCTTATT CCCTTTTTTG CGGCATTTTG CCTTCCTGTT
     6301 TTTGCTCACC CAGAAACGCT GGTGAAAGTA AAAGATGCTG AAGATCAGTT GGGTGCACGA
     6361 GTGGGTTACA TCGAACTGGA TCTCAACAGC GGTAAGATCC TTGAGAGTTT TCGCCCCGAA
     6421 GAACGTTTTC CAATGATGAG CACTTTTAAA GTTCTGCTAT GTGGCGCGGT ATTATCCCGT
     6481 ATTGA
//
