# Supplementary material for: Dual-channel optogenetics in yeast for multiplexed light-based control of cellular processes and pathways
Source: Nat Commun. 2026 May 22;17:6742. doi: 10.1038/s41467-026-73399-0 (PMC13385801; doi:10.1038/s41467-026-73399-0)
Supplement: Supplementary file 6 — Source Data [file 41467_2026_73399_MOESM6_ESM.zip › Source Data File/Annotated sequences/pact-el222_his3_yprcd15.gb]

LOCUS       pACT-EL222_HIS3_YPRCd15 6389 bp ds-DNA     circular     23-JUN-2025
DEFINITION  .
FEATURES             Location/Qualifiers
     misc_feature    75..770
                     /label="YPRCd15UP"
     CDS             complement(1018..1680)
                     /label="HIS3"
     promoter        complement(1681..1868)
                     /label="HIS3 promoter"
     misc_feature    2100..2638
                     /label="ACT promoter"
     misc_feature    2651..2671
                     /label="NLS"
     CDS             2651..2671
                     /translation="PKKKRKV"
     misc_feature    2672..2905
                     /label="VP16"
     CDS             2672..2905
                     /translation="APPTDVSLGDELHLDGEDVAMAHADALDDFDLDMLGDGDSPGPGFTPHDSAPYGALDMADFEFEQMFTDALGIDEYGG"
     primer          2861..2905
                     /label="EL222_mut_int_fwd"
                     /note="sequence: GAGCAGATGTTTACCGATGCCCTTGGAATTGACGAGTACGGTGGG"
     primer          complement(2897..2933)
                     /label="el222_stop_rvs"
                     /note="sequence: CAACGCGTGTTAAGTCTGCCCCGAATTCCCCACCGTA"
     primer          2906..2945
                     /label="el222_stop"
                     /note="sequence: GAATTCGGGGCAGACTTAACACGCGTTGAGGTGCAACCGC"
     misc_feature    2906..3541
                     /label="EL222"
     primer          complement(3253..3274)
                     /label="EL222_con_fwd"
                     /note="sequence: TTCGACCTGGCTGCCcttGAAATAGAGAAGCTCGTCGTCG"
     primer          complement(3542..3586)
                     /label="el222_mut_int_rvs"
                     /note="sequence: aactaattacatgatatagacaaaggaaaaggggcctgtctcgag"
     misc_feature    3548..3903
                     /label="CYC1t"
     terminator      3982..3986
                     /label="T7Te terminator"
     misc_feature    4002..4651
                     /label="YPRCd15down"
     rep_origin      complement(4705..5293)
                     /label="ori"
     CDS             complement(5464..6255)
                     /label="AmpR"
     primer          complement(5560..5580)
                     /label="int_c120_rvs"
                     /note="sequence: CGCTTTCCAGAAGAAAGGCCCACCCGT"
     primer          complement(5560..5580)
                     /label="int_c120_40_rvs"
                     /note="sequence: ATTGCGTTGCGCTCACTGCCCGCTTTCCAGAAGAAAGGCCCACCCGT"
     CDS             complement(6256..6324)
                     /label="AmpR"
     promoter        complement(6325..40)
                     /label="AmpR promoter"
ORIGIN
        1 TTGAATGTAT TTAGAAAAAT AAACAAATAG GGGTTCCGCG CACATTTCCC CGAAAAGTGC
       61 CACGGTCTCT GTCAGATAAC GCCAGGCGCC TTTATATCAT ATAATTAAGA CACAAAAGGA
      121 TAAAACAAAG GTGTTAACTA TTCTGCATAC TCACTATCGT AAACTGTCCT GCAAATCGTG
      181 TAAATATGTA TTTCATTTTT TTTGCAGTGA AAAAAGGCAT GTAAAATACC GCATCAAGTA
      241 ACTCTACTCC GCCTGTGGTT TCAAGACTAA CGGCTTGAGA CAAAATGGGA AGAAATGATT
      301 GCAGAAAAGC CATATGTGTA ATAGCAAAAA GCTGGATAcT GCTTACCAGA TGTTTACCTT
      361 AATTTCTTGG TGAATTAGAG AAGTACAGAA GTTTTACTAT TAATCCCACC ATAGAAATTT
      421 GTATAGGAAA GTAGTTTATT GGAGTTATTG GATATACTGT GTAAACTATT TCTTGAAATT
      481 GTAATCTTAA GATGCTCTTC TTATTCTATT AAAAATAGAA AATGATTTTC ATATTTATTT
      541 ATTTATTTAT ATTTTGGCAT TACTCTTCAT CATTTTTTTC CCTCTAAGAA GCTTCCTTTC
      601 TTTTTATAAG GATAACAAAA CCAAAAGGAA TATTGGGTCA GATGAATGGA CGCGAATGCA
      661 AGACAGAAGT CCAAATCACG TCAAGACAAA GAAAGAAAGA AAGAAAAACT AACACATTAA
      721 TGTAGTTTTA AAATTTCAAA TCCGAACAAC AGAGCATAGG GTTTCGCAAA TCTCTACCTG
      781 GCTCGAAGCA GCGGTATTTC ACACCGCATA GATCCGTCGA GTTCAAGAGA AAAAAAAAGA
      841 AAAAGCAAAA AGAAAAAAGG AAAGCGCGCC TCGTTCAGAA TGACACGTAT AGAATGATGC
      901 ATTACCTTGT CATCTTCAGT ATCATACTGT TCGTATACAT ACTTACTGAC ATTCATAGGT
      961 ATACATATAT ACACATGTAT ATATATCGTA TGCTGCAGCT TTAAATAATC GGTGTCACTA
     1021 CATAAGAACA CCTTTGGTGG AGGGAACATC GTTGGTACCA TTGGGCGAGG TGGCTTCTCT
     1081 TATGGCAACC GCAAGAGCCT TGAACGCACT CTCACTACGG TGATGATCAT TCTTGCCTCG
     1141 CAGACAATCA ACGTGGAGGG TAATTCTGCT AGCCTCTGCA AAGCTTTCAA GAAAATGCGG
     1201 GATCATCTCG CAAGAGAGAT CTCCTACTTT CTCCCTTTGC AAACCAAGTT CGACAACTGC
     1261 GTACGGCCTG TTCGAAAGAT CTACCACCGC TCTGGAAAGT GCCTCATCCA AAGGCGCAAA
     1321 TCCTGATCCA AACCTTTTTA CTCCACGCAC GGCCCCTAGG GCCTCTTTAA AAGCTTGACC
     1381 GAGAGCAATC CCGCAGTCTT CAGTGGTGTG ATGGTCGTCT ATGTGTAAGT CACCAATGCA
     1441 CTCAACGATT AGCGACCAGC CGGAATGCTT GGCCAGAGCA TGTATCATAT GGTCCAGAAA
     1501 CCCTATACCT GTGTGGACGT TAATCACTTG CGATTGTGTG GCCTGTTCTG CTACTGCTTC
     1561 TGCCTCTTTT TCTGGGAAGA TCGAGTGCTC TATCGCTAGG GGACCACCCT TTAAAGAGAT
     1621 CGCAATCTGA ATCTTGGTTT CATTTGTAAT ACGCTTTACT AGGGCTTTCT GCTCTGTCAT
     1681 CTTTGCCTTC GTTTATCTTG CCTGCTCATT TTTTAGTATA TTCTTCGAAG AAATCACATT
     1741 ACTTTATATA ATGTATAATT CATTATGTGA TAATGCCAAT CGCTAAGAAA AAAAAAGAGT
     1801 CATCCGCTAG GTGGAAAAAA AAAAATGAAA ATCATTACCG AGGCATAAAA AAATATAGAG
     1861 TGTACTAGAG GAGGCCAAGA GTAATAGAAA AAGAAAATTG CGGGAAAGGA CTGTGTTATG
     1921 ACTTCCCTGT GCACCACCTC AGGCAGAGAa cctAGAGACG GCAATACGCA AACCGCCTCT
     1981 CCCCGCGCGT TGGCCGATTC ATTAATGCAG CTGGCACGAC AGGTTTCCCG ACTGGAAAGC
     2041 GGGCAGTGAG CGCAACGCAA TTAATGTGAG TTAGCTCACT CATTAGGCAA ACGCAAGCTg
     2101 aagcgggtaa gctgccacag caattaatgc acaacattta acctacattc ttccttatcg
     2161 gatcgtcaaa acccttaaaa agatatgcct caccctaaca tattttccaa ttaaccctca
     2221 atatttctct gtcacccggc ctctattttc cattttcttc tttacccgcc acgcgttttt
     2281 ttctttcaaa tttttttctt ccttcttctt tttcttccac gtcctcttgc ataaataaat
     2341 aaaccgtttt gaaaccaaac tcgcctctct ctctcctttt tgaaatattt ttgggtttgt
     2401 ttgatccttt ccttcccaat ctctcttgtt taatatatat tcatttatat cacgctctct
     2461 ttttatcttc ctttttttcc tctctcttgt attcttcctt cccctttcta ctcaaaccaa
     2521 gaagaaaaag aaaaggtcaa tctttgttaa agaataggat cttctactac atcagctttt
     2581 agatttttca cgcttactgc ttttttcttc ccaagatcga aaatttactg aattaacaac
     2641 tagtATGGGC CCTAAAAAGA AGCGTAAAGT CGCCCCCCCG ACCGATGTCA GCCTGGGGGA
     2701 CGAGCTCCAC TTAGACGGCG AGGACGTGGC GATGGCGCAT GCCGACGCGC TAGACGATTT
     2761 CGATCTGGAC ATGTTGGGGG ACGGGGATTC CCCGGGTCCG GGATTTACCC CCCACGACTC
     2821 CGCCCCCTAC GGCGCTCTGG ATATGGCCGA CTTCGAGTTT GAGCAGATGT TTACCGATGC
     2881 CCTTGGAATT GACGAGTACG GTGGGGAATT CGGGGCAGAC GACACACGCG TTGAGGTGCA
     2941 ACCGCCGGCG CAGTGGGTCC TCGACCTGAT CGAGGCCAGC CCGATCGCAT CGGTCGTGTC
     3001 CGATCCGCGT CTCGCCGACA ATCCGCTGAT CGCCATCAAC CAGGCCTTCA CCGACCTGAC
     3061 CGGCTATTCC GAAGAAGAAT GCGTCGGCCG CAATTGCCGA TTCCTGGCAG GTTCCGGCAC
     3121 CGAGCCGTGG CTGACCGACA AGATCCGCCA AGGCGTGCGC GAGCACAAGC CGGTGCTGGT
     3181 CGAGATCCTG AACTACAAGA AGGACGGCAC GCCGTTCCGC AATGCCGTGC TCGTTGCACC
     3241 GATCTACGAT GACGACGACG AGCTTCTCTA TTTCCTCGGC AGCCAGGTCG AAGTCGACGA
     3301 CGACCAGCCC AACATGGGCA TGGCGCGCCG CGAACGCGCC GCGGAAATGC TCAAGACGCT
     3361 GTCGCCGCGC CAGCTCGAGG TTACGACGCT GGTGGCATCG GGCTTGCGCA ACAAGGAAGT
     3421 GGCGGCCCGG CTCGGCCTGT CGGAGAAAAC CGTCAAGATG CACCGCGGGC TGGTGATGGA
     3481 AAAGCTCAAC CTGAAGACCA GTGCCGATCT GGTGCGCATT GCCGTCGAAG CCGGAATCTA
     3541 Actcgagaca ggcccctttt cctttgtcta tatcatgtaa ttagttatgt cacgcttaca
     3601 ttcacgccct cctcccacat ccgctctaac cgaaaaggaa ggagttagac aacctgaagt
     3661 ctaggtccct atttattttt tttaatagtt atgttagtat taagaacgtt atttatattt
     3721 caaatttttc ttttttttct gtacaaacgc gtgtacgcat gtaacattat actgaaaacc
     3781 ttgcttgaga aggttttggg acgctcgaag gctttaattt gcaaggttcg cagtttacac
     3841 tctcatcgtc gctctcatca tcgcttccgt tgttgttttc cttagtagcg tctgcttggt
     3901 accCGAAAGG CTCAGTCGAA AGACTGGGCC TTTCGTTTTA TCTGTTGTTT GTCGGTGAAC
     3961 GCTCTCTACT AGAGTCACAC TGGCTCCGTC TCAtgagCGC TTGGAAGGTC GGGATGAGCA
     4021 TATACAAGCA CTAAGAAGAA CAATACAGAA CTCTACACGG TATTATTGTG CTACAAGCTC
     4081 GAGTAAAACC GAGTGTTTTG ACGATACTAA CGTTGTTAAG AAAGTAACTT GTTATCAAAC
     4141 TCATTACCAA CTTGTGATTA ATTGGTGAAT AATATGATAA TTGTCGAAAT TCCATTGTTG
     4201 GTAAAGCCTA TAATATTATG TATACAGATT ATACTAGAAA TTCTCTCGAG AATATAAGAA
     4261 TCCCCAAAAT TGAATCGGTA TTTCTACATA CTAATATTAC CATTACTTCT CCTTTCGTTT
     4321 TATATGTTTC ATTCCTATTA CATTATCGAT CTTTGCATTT CAGCTTCCAT TATATTTGAT
     4381 GTCTGTTTTA TGTCCCCACG TTACACCGCA TGTGACAGTA TACTAGTAAC ATGAGTGCTA
     4441 CCGAATAGAT GACATTTTAG ACTTTCATTC CAACAACTTG GTTGACAGAA TGTTACGTAC
     4501 CCTATATCTA ATCTATATGA GGCCTGAATC TAACTGAAAG GTGGAATTTC AGTAATTTAT
     4561 CAAGCTTTAA TAAGTTTGGG TAGTTTAACT GTGCAAAAAG GTATTTACCT TACATACTGA
     4621 ATCTTGTCTG TTTGGTAGCG GCTGCTTTAT GTCGGAGAGA CCGCAAAAGG CCAGGAACCG
     4681 TAAAAAGGCC GCGTTGCTGG CGTTTTTCCA TAGGCTCCGC CCCCCTGACG AGCATCACAA
     4741 AAATCGACGC TCAAGTCAGA GGTGGCGAAA CCCGACAGGA CTATAAAGAT ACCAGGCGTT
     4801 TCCCCCTGGA AGCTCCCTCG TGCGCTCTCC TGTTCCGACC CTGCCGCTTA CCGGATACCT
     4861 GTCCGCCTTT CTCCCTTCGG GAAGCGTGGC GCTTTCTCAT AGCTCACGCT GTAGGTATCT
     4921 CAGTTCGGTG TAGGTCGTTC GCTCCAAGCT GGGCTGTGTG CACGAACCCC CCGTTCAGCC
     4981 CGACCGCTGC GCCTTATCCG GTAACTATCG TCTTGAGTCC AACCCGGTAA GACACGACTT
     5041 ATCGCCACTG GCAGCAGCCA CTGGTAACAG GATTAGCAGA GCGAGGTATG TAGGCGGTGC
     5101 TACAGAGTTC TTGAAGTGGT GGCCTAACTA CGGCTACACT AGAAGGACAG TATTTGGTAT
     5161 CTGCGCTCTG CTGAAGCCAG TTACCTTCGG AAAAAGAGTT GGTAGCTCTT GATCCGGCAA
     5221 ACAAACCACC GCTGGTAGCG GTGGTTTTTT TGTTTGCAAG CAGCAGATTA CGCGCAGAAA
     5281 AAAAGGATCT CAAGAAGATC CTTTGATCTT TTCTACGGGG TCTGACGCTC AGTGGAACGA
     5341 AAACTCACGT TAAGGGATTT TGGTCATGAG ATTATCAAAA AGGATCTTCA CCTAGATCCT
     5401 TTTAAATTAA AAATGAAGTT TTAAATCAAT CTAAAGTATA TATGAGTAAA CTTGGTCTGA
     5461 CAGTTACCAA TGCTTAATCA GTGAGGCACC TATCTCAGCG ATCTGTCTAT TTCGTTCATC
     5521 CATAGTTGCC TGACTCCCCG TCGTGTAGAT AACTACGATA CGGGAGGGCT TACCATCTGG
     5581 CCCCAGTGCT GCAATGATAC CGCGGCTCCC ACGCTCACCG GCTCCAGATT TATCAGCAAT
     5641 AAACCAGCCA GCCGGAAGGG CCGAGCGCAG AAGTGGTCCT GCAACTTTAT CCGCCTCCAT
     5701 CCAGTCTATT AATTGTTGCC GGGAAGCTAG AGTAAGTAGT TCGCCAGTTA ATAGTTTGCG
     5761 CAACGTTGTT GCCATTGCTA CAGGCATCGT GGTGTCACGC TCGTCGTTTG GTATGGCTTC
     5821 ATTCAGCTCC GGTTCCCAAC GATCAAGGCG AGTTACATGA TCCCCCATGT TGTGCAAAAA
     5881 AGCGGTTAGC TCCTTCGGTC CTCCGATCGT TGTCAGAAGT AAGTTGGCCG CAGTGTTATC
     5941 ACTCATGGTT ATGGCAGCAC TGCATAATTC TCTTACTGTC ATGCCATCCG TAAGATGCTT
     6001 TTCTGTGACT GGTGAGTACT CAACCAAGTC ATTCTGAGAA TAGTGTATGC GGCGACCGAG
     6061 TTGCTCTTGC CCGGCGTCAA TACGGGATAA TACCGCGCCA CATAGCAGAA CTTTAAAAGT
     6121 GCTCATCATT GGAAAACGTT CTTCGGGGCG AAAACTCTCA AGGATCTTAC CGCTGTTGAG
     6181 ATCCAGTTCG ATGTAACCCA CTCGTGCACC CAACTGATCT TCAGCATCTT TTACTTTCAC
     6241 CAGCGTTTCT GGGTGAGCAA AAACAGGAAG GCAAAATGCC GCAAAAAAGG GAATAAGGGC
     6301 GACACGGAAA TGTTGAATAC TCATACTCTT CCTTTTTCAA TATTATTGAA GCATTTATCA
     6361 GGGTTATTGT CTCATGAGCG GATACATAT
//
