# Supplementary material for: Dual-channel optogenetics in yeast for multiplexed light-based control of cellular processes and pathways
Source: Nat Commun. 2026 May 22;17:6742. doi: 10.1038/s41467-026-73399-0 (PMC13385801; doi:10.1038/s41467-026-73399-0)
Supplement: Supplementary file 6 — Source Data [file 41467_2026_73399_MOESM6_ESM.zip › Source Data File/Annotated sequences/pesc-leu.gb]

LOCUS       pESC-LEU                7758 bp ds-DNA     circular     23-MAY-2024
DEFINITION  .
KEYWORDS    "accession:AF063849" "creator:Agilent Technologies" "marker:AmpR"
            "organism:Saccharomyces cerevisiae"
COMMENT     Yeast episomal vector with a LEU2 marker, for galactose-regulated
            expression and tagging of up to two genes.
FEATURES             Location/Qualifiers
     primer          complement(42..78)
                     /label="Leu_rev"
                     /note="sequence: ctatatctgaATACTAAGAAACCATTATTATCATGAC"
     rep_origin      69..1411
                     /label="2μ ori"
     promoter        1438..1542
                     /label="AmpR promoter"
     CDS             1543..1611
                     /label="AmpR"
     CDS             1612..2403
                     /label="AmpR"
     rep_origin      2574..3162
                     /label="ori"
     terminator      3405..3594
                     /label="CYC1 terminator"
     primer          complement(3576..3604)
                     /label="pESC-LEU_rev"
                     /note="sequence: attgtacaaaATCCGCTCTAACCGAAAAG"
     misc_feature    3599..3696
                     /label="MCS 2"
     CDS             complement(3624..3653)
                     /label="Myc"
     promoter        3700..4364
                     /label="GAL1,10 promoter"
     protein_bind    4031..4148
                     /label="UAS"
     misc_feature    4390..4452
                     /label="MCS 1"
     CDS             4411..4434
                     /label="FLAG"
     terminator      4582..4747
                     /label="ADH1 terminator"
     rep_origin      4830..5285
                     /label="f1 ori"
     primer          5575..5602
                     /label="Leu_fwd"
                     /note="sequence: gaggtcgctcAACTGTGGGAATACTCAG"
     primer          5575..5602
                     /label="pESC-LEU_fwd"
                     /note="sequence: tctaccggccAACTGTGGGAATACTCAG"
     promoter        5585..5989
                     /label="LEU2 promoter"
     CDS             6002..7096
                     /label="LEU2"
ORIGIN
        1 GACGAAAGGG CCTCGTGATA CGCCTATTTT TATAGGTTAA TGTCATGATA ATAATGGTTT
       61 CTTAGTATGA TCCAATATCA AAGGAAATGA TAGCATTGAA GGATGAGACT AATCCAATTG
      121 AGGAGTGGCA GCATATAGAA CAGCTAAAGG GTAGTGCTGA AGGAAGCATA CGATACCCCG
      181 CATGGAATGG GATAATATCA CAGGAGGTAC TAGACTACCT TTCATCCTAC ATAAATAGAC
      241 GCATATAAGT ACGCATTTAA GCATAAACAC GCACTATGCC GTTCTTCTCA TGTATATATA
      301 TATACAGGCA ACACGCAGAT ATAGGTGCGA CGTGAACAGT GAGCTGTATG TGCGCAGCTC
      361 GCGTTGCATT TTCGGAAGCG CTCGTTTTCG GAAACGCTTT GAAGTTCCTA TTCCGAAGTT
      421 CCTATTCTCT AGAAAGTATA GGAACTTCAG AGCGCTTTTG AAAACCAAAA GCGCTCTGAA
      481 GACGCACTTT CAAAAAACCA AAAACGCACC GGACTGTAAC GAGCTACTAA AATATTGCGA
      541 ATACCGCTTC CACAAACATT GCTCAAAAGT ATCTCTTTGC TATATATCTC TGTGCTATAT
      601 CCCTATATAA CCTACCCATC CACCTTTCGC TCCTTGAACT TGCATCTAAA CTCGACCTCT
      661 ACATTTTTTA TGTTTATCTC TAGTATTACT CTTTAGACAA AAAAATTGTA GTAAGAACTA
      721 TTCATAGAGT GAATCGAAAA CAATACGAAA ATGTAAACAT TTCCTATACG TAGTATATAG
      781 AGACAAAATA GAAGAAACCG TTCATAATTT TCTGACCAAT GAAGAATCAT CAACGCTATC
      841 ACTTTCTGTT CACAAAGTAT GCGCAATCCA CATCGGTATA GAATATAATC GGGGATGCCT
      901 TTATCTTGAA AAAATGCACC CGCAGCTTCG CTAGTAATCA GTAAACGCGG GAAGTGGAGT
      961 CAGGCTTTTT TTATGGAAGA GAAAATAGAC ACCAAAGTAG CCTTCTTCTA ACCTTAACGG
     1021 ACCTACAGTG CAAAAAGTTA TCAAGAGACT GCATTATAGA GCGCACAAAG GAGAAAAAAA
     1081 GTAATCTAAG ATGCTTTGTT AGAAAAATAG CGCTCTCGGG ATGCATTTTT GTAGAACAAA
     1141 AAAGAAGTAT AGATTCTTTG TTGGTAAAAT AGCGCTCTCG CGTTGCATTT CTGTTCTGTA
     1201 AAAATGCAGC TCAGATTCTT TGTTTGAAAA ATTAGCGCTC TCGCGTTGCA TTTTTGTTTT
     1261 ACAAAAATGA AGCACAGATT CTTCGTTGGT AAAATAGCGC TTTCGCGTTG CATTTCTGTT
     1321 CTGTAAAAAT GCAGCTCAGA TTCTTTGTTT GAAAAATTAG CGCTCTCGCG TTGCATTTTT
     1381 GTTCTACAAA ATGAAGCACA GATGCTTCGT TCAGGTGGCA CTTTTCGGGG AAATGTGCGC
     1441 GGAACCCCTA TTTGTTTATT TTTCTAAATA CATTCAAATA TGTATCCGCT CATGAGACAA
     1501 TAACCCTGAT AAATGCTTCA ATAATATTGA AAAAGGAAGA GTATGAGTAT TCAACATTTC
     1561 CGTGTCGCCC TTATTCCCTT TTTTGCGGCA TTTTGCCTTC CTGTTTTTGC TCACCCAGAA
     1621 ACGCTGGTGA AAGTAAAAGA TGCTGAAGAT CAGTTGGGTG CACGAGTGGG TTACATCGAA
     1681 CTGGATCTCA ACAGCGGTAA GATCCTTGAG AGTTTTCGCC CCGAAGAACG TTTTCCAATG
     1741 ATGAGCACTT TTAAAGTTCT GCTATGTGGC GCGGTATTAT CCCGTATTGA CGCCGGGCAA
     1801 GAGCAACTCG GTCGCCGCAT ACACTATTCT CAGAATGACT TGGTTGAGTA CTCACCAGTC
     1861 ACAGAAAAGC ATCTTACGGA TGGCATGACA GTAAGAGAAT TATGCAGTGC TGCCATAACC
     1921 ATGAGTGATA ACACTGCGGC CAACTTACTT CTGACAACGA TCGGAGGACC GAAGGAGCTA
     1981 ACCGCTTTTT TGCACAACAT GGGGGATCAT GTAACTCGCC TTGATCGTTG GGAACCGGAG
     2041 CTGAATGAAG CCATACCAAA CGACGAGCGT GACACCACGA TGCCTGTAGC AATGGCAACA
     2101 ACGTTGCGCA AACTATTAAC TGGCGAACTA CTTACTCTAG CTTCCCGGCA ACAATTAATA
     2161 GACTGGATGG AGGCGGATAA AGTTGCAGGA CCACTTCTGC GCTCGGCCCT TCCGGCTGGC
     2221 TGGTTTATTG CTGATAAATC TGGAGCCGGT GAGCGTGGGT CTCGCGGTAT CATTGCAGCA
     2281 CTGGGGCCAG ATGGTAAGCC CTCCCGTATC GTAGTTATCT ACACGACGGG GAGTCAGGCA
     2341 ACTATGGATG AACGAAATAG ACAGATCGCT GAGATAGGTG CCTCACTGAT TAAGCATTGG
     2401 TAACTGTCAG ACCAAGTTTA CTCATATATA CTTTAGATTG ATTTAAAACT TCATTTTTAA
     2461 TTTAAAAGGA TCTAGGTGAA GATCCTTTTT GATAATCTCA TGACCAAAAT CCCTTAACGT
     2521 GAGTTTTCGT TCCACTGAGC GTCAGACCCC GTAGAAAAGA TCAAAGGATC TTCTTGAGAT
     2581 CCTTTTTTTC TGCGCGTAAT CTGCTGCTTG CAAACAAAAA AACCACCGCT ACCAGCGGTG
     2641 GTTTGTTTGC CGGATCAAGA GCTACCAACT CTTTTTCCGA AGGTAACTGG CTTCAGCAGA
     2701 GCGCAGATAC CAAATACTGT CCTTCTAGTG TAGCCGTAGT TAGGCCACCA CTTCAAGAAC
     2761 TCTGTAGCAC CGCCTACATA CCTCGCTCTG CTAATCCTGT TACCAGTGGC TGCTGCCAGT
     2821 GGCGATAAGT CGTGTCTTAC CGGGTTGGAC TCAAGACGAT AGTTACCGGA TAAGGCGCAG
     2881 CGGTCGGGCT GAACGGGGGG TTCGTGCACA CAGCCCAGCT TGGAGCGAAC GACCTACACC
     2941 GAACTGAGAT ACCTACAGCG TGAGCTATGA GAAAGCGCCA CGCTTCCCGA AGGGAGAAAG
     3001 GCGGACAGGT ATCCGGTAAG CGGCAGGGTC GGAACAGGAG AGCGCACGAG GGAGCTTCCA
     3061 GGGGGAAACG CCTGGTATCT TTATAGTCCT GTCGGGTTTC GCCACCTCTG ACTTGAGCGT
     3121 CGATTTTTGT GATGCTCGTC AGGGGGGCGG AGCCTATGGA AAAACGCCAG CAACGCGGCC
     3181 TTTTTACGGT TCCTGGCCTT TTGCTGGCCT TTTGCTCACA TGTTCTTTCC TGCGTTATCC
     3241 CCTGATTCTG TGGATAACCG TATTACCGCC TTTGAGTGAG CTGATACCGC TCGCCGCAGC
     3301 CGAACGACCG AGCGCAGCGA GTCAGTGAGC GAGGAAGCGG AAGAGCGCCC AATACGCAAA
     3361 CCGCCTCTCC CCGCGCGTTG GCCGATTCAT TAATGCAGCT GGATCTTCGA GCGTCCCAAA
     3421 ACCTTCTCAA GCAAGGTTTT CAGTATAATG TTACATGCGT ACACGCGTCT GTACAGAAAA
     3481 AAAAGAAAAA TTTGAAATAT AAATAACGTT CTTAATACTA ACATAACTAT AAAAAAATAA
     3541 ATAGGGACCT AGACTTCAGG TTGTCTAACT CCTTCCTTTT CGGTTAGAGC GGATCTTAGC
     3601 TAGCCGCGGT ACCAAGCTTA CTCGAGGTCT TCTTCGGAAA TCAACTTCTG TTCCATGTCG
     3661 ACGCCCGGGC CCTATAGTGA GTCGTATTAC GGATCCGGGG TTTTTTCTCC TTGACGTTAA
     3721 AGTATAGAGG TATATTAACA ATTTTTTGTT GATACTTTTA TTACATTTGA ATAAGAAGTA
     3781 ATACAAACCG AAAATGTTGA AAGTATTAGT TAAAGTGGTT ATGCAGTTTT TGCATTTATA
     3841 TATCTGTTAA TAGATCAAAA ATCATCGCTT CGCTGATTAA TTACCCCAGA AATAAGGCTA
     3901 AAAAACTAAT CGCATTATCA TCCTATGGTT GTTAATTTGA TTCGTTCATT TGAAGGTTTG
     3961 TGGGGCCAGG TTACTGCCAA TTTTTCCTCT TCATAACCAT AAAAGCTAGT ATTGTAGAAT
     4021 CTTTATTGTT CGGAGCAGTG CGGCGCGAGG CACATCTGCG TTTCAGGAAC GCGACCGGTG
     4081 AAGACGAGGA CGCACGGAGG AGAGTCTTCC TTCGGAGGGC TGTCACCCGC TCGGCGGCTT
     4141 CTAATCCGTA CTTCAATATA GCAATGAGCA GTTAAGCGTA TTACTGAAAG TTCCAAAGAG
     4201 AAGGTTTTTT TAGGCTAAGA TAATGGGGCT CTTTACATTT CCACAACATA TAAGTAAGAT
     4261 TAGATATGGA TATGTATATG GATATGTATA TGGTGGTAAT GCCATGTAAT ATGATTATTA
     4321 AACTTCTTTG CGTCCATCCA AAAAAAAAGT AAGAATTTTT GAAAATTCGA ATTCAACCCT
     4381 CACTAAAGGG CGGCCGCACT AGTATCGATG GATTACAAGG ATGACGACGA TAAGATCTGA
     4441 GCTCTTAATT AACAATTCTT CGCCAGAGGT TTGGTCAAGT CTCCAATCAA GGTTGTCGGC
     4501 TTGTCTACCT TGCCAGAAAT TTACGAAAAG ATGGAAAAGG GTCAAATCGT TGGTAGATAC
     4561 GTTGTTGACA CTTCTAAATA AGCGAATTTC TTATGATTTA TGATTTTTAT TATTAAATAA
     4621 GTTATAAAAA AAATAAGTGT ATACAAATTT TAAAGTGACT CTTAGGTTTT AAAACGAAAA
     4681 TTCTTATTCT TGAGTAACTC TTTCCTGTAG GTCAGGTTGC TTTCTCAGGT ATAGCATGAG
     4741 GTCGCTCCAA TTCAGCTGGC GTAATAGCGA AGAGGCCCGC ACCGATCGCC CTTCCCAACA
     4801 GTTGCGCAGC CTGAATGGCG AATGGCGCGA CGCGCCCTGT AGCGGCGCAT TAAGCGCGGC
     4861 GGGTGTGGTG GTTACGCGCA GCGTGACCGC TACACTTGCC AGCGCCCTAG CGCCCGCTCC
     4921 TTTCGCTTTC TTCCCTTCCT TTCTCGCCAC GTTCGCCGGC TTTCCCCGTC AAGCTCTAAA
     4981 TCGGGGGCTC CCTTTAGGGT TCCGATTTAG TGCTTTACGG CACCTCGACC CCAAAAAACT
     5041 TGATTAGGGT GATGGTTCAC GTAGTGGGCC ATCGCCCTGA TAGACGGTTT TTCGCCCTTT
     5101 GACGTTGGAG TCCACGTTCT TTAATAGTGG ACTCTTGTTC CAAACTGGAA CAACACTCAA
     5161 CCCTATCTCG GTCTATTCTT TTGATTTATA AGGGATTTTG CCGATTTCGG CCTATTGGTT
     5221 AAAAAATGAG CTGATTTAAC AAAAATTTAA CGCGAATTTT AACAAAATAT TAACGTTTAC
     5281 AATTTCCTGA TGCGGTATTT TCTCCTTACG CATCTGTGCG GTATTTCACA CCGCATATCG
     5341 ACGGTCGAGG AGAACTTCTA GTATATCCAC ATACCTAATA TTATTGCCTT ATTAAAAATG
     5401 GAATCCCAAC AATTACATCA AAATCCACAT TCTCTTCAAA ATCAATTGTC CTGTACTTCC
     5461 TTGTTCATGT GTGTTCAAAA ACGTTATATT TATAGGATAA TTATACTCTA TTTCTCAACA
     5521 AGTAATTGGT TGTTTGGCCG AGCGGTCTAA GGCGCCTGAT TCAAGAAATA TCTTGACCGC
     5581 AGTTAACTGT GGGAATACTC AGGTATCGTA AGATGCAAGA GTTCGAATCT CTTAGCAACC
     5641 ATTATTTTTT TCCTCAACAT AACGAGAACA CACAGGGGCG CTATCGCACA GAATCAAATT
     5701 CGATGACTGG AAATTTTTTG TTAATTTCAG AGGTCGCCTG ACGCATATAC CTTTTTCAAC
     5761 TGAAAAATTG GGAGAAAAAG GAAAGGTGAG AGGCCGGAAC CGGCTTTTCA TATAGAATAG
     5821 AGAAGCGTTC ATGACTAAAT GCTTGCATCA CAATACTTGA AGTTGACAAT ATTATTTAAG
     5881 GACCTATTGT TTTTTCCAAT AGGTGGTTAG CAATCGTCTT ACTTTCTAAC TTTTCTTACC
     5941 TTTTACATTT CAGCAATATA TATATATATT TCAAGGATAT ACCATTCTAA TGTCTGCCCC
     6001 TATGTCTGCC CCTAAGAAGA TCGTCGTTTT GCCAGGTGAC CACGTTGGTC AAGAAATCAC
     6061 AGCCGAAGCC ATTAAGGTTC TTAAAGCTAT TTCTGATGTT CGTTCCAATG TCAAGTTCGA
     6121 TTTCGAAAAT CATTTAATTG GTGGTGCTGC TATCGATGCT ACAGGTGTCC CACTTCCAGA
     6181 TGAGGCGCTG GAAGCCTCCA AGAAGGTTGA TGCCGTTTTG TTAGGTGCTG TGGCTGGTCC
     6241 TAAATGGGGT ACCGGTAGTG TTAGACCTGA ACAAGGTTTA CTAAAAATCC GTAAAGAACT
     6301 TCAATTGTAC GCCAACTTAA GACCATGTAA CTTTGCATCC GACTCTCTTT TAGACTTATC
     6361 TCCAATCAAG CCACAATTTG CTAAAGGTAC TGACTTCGTT GTTGTCAGAG AATTAGTGGG
     6421 AGGTATTTAC TTTGGTAAGA GAAAGGAAGA CGATGGTGAT GGTGTCGCTT GGGATAGTGA
     6481 ACAATACACC GTTCCAGAAG TGCAAAGAAT CACAAGAATG GCCGCTTTCA TGGCCCTACA
     6541 ACATGAGCCA CCATTGCCTA TTTGGTCCTT GGATAAAGCT AATCTTTTGG CCTCTTCAAG
     6601 ATTATGGAGA AAAACTGTGG AGGAAACCAT CAAGAACGAA TTCCCTACAT TGAAGGTTCA
     6661 ACATCAATTG ATTGATTCTG CCGCCATGAT CCTAGTTAAG AACCCAACCC ACCTAAATGG
     6721 TATTATAATC ACCAGCAACA TGTTTGGTGA TATCATCTCC GATGAAGCCT CCGTTATCCC
     6781 AGGTTCCTTG GGTTTGTTGC CATCTGCGTC CTTGGCCTCT TTGCCAGACA AGAACACCGC
     6841 ATTTGGTTTG TACGAACCAT GCCACGGTTC TGCTCCAGAT TTGCCAAAGA ATAAGGTTGA
     6901 CCCTATCGCC ACTATCTTGT CTGCTGCAAT GATGTTGAAA TTGTCATTGA ACTTGCCTGA
     6961 AGAAGGTAAG GCCATTGAAG ATGCAGTTAA AAAGGTTTTG GATGCAGGTA TCAGAACTGG
     7021 TGATTTAGGT GGTTCCAACA GTACCACCGA AGTCGGTGAT GCTGTCGCCG AAGAAGTTAA
     7081 GAAAATCCTT GCTTAAAAAG ATTCTCTTTT TTTATGATAT TTGTACATAA ACTTTATAAA
     7141 TGAAATTCAT AATAGAAACG ACACGAAATT ACAAAATGGA ATATGTTCAT AGGGTAGACG
     7201 AAACTATATA CGCAATCTAC ATACATTTAT CAAGAAGGAG AAAAAGGAGG ATAGTAAAGG
     7261 AATACAGGTA AGCAAATTGA TACTAATGGC TCAACGTGAT AAGGAAAAAG AATTGCACTT
     7321 TAACATTAAT ATTGACAAGG AGGAGGGCAC CACACAAAAA GTTAGGTGTA ACAGAAAATC
     7381 ATGAAACTAC GATTCCTAAT TTGATATTGG AGGATTTTCT CTAAAAAAAA AAAAATACAA
     7441 CAAATAAAAA ACACTCAATG ACCTGACCAT TTGATGGAGT TTAAGTCAAT ACCTTCTTGA
     7501 AGCATTTCCC ATAATGGTGA AAGTTCCCTC AAGAATTTTA CTCTGTCAGA AACGGCCTTA
     7561 CGACGTAGTC GATATGGTGC ACTCTCAGTA CAATCTGCTC TGATGCCGCA TAGTTAAGCC
     7621 AGCCCCGACA CCCGCCAACA CCCGCTGACG CGCCCTGACG GGCTTGTCTG CTCCCGGCAT
     7681 CCGCTTACAG ACAAGCTGTG ACCGTCTCCG GGAGCTGCAT GTGTCAGAGG TTTTCACCGT
     7741 CATCACCGAA ACGCGCGA
//
