# Supplementary material for: Dual-channel optogenetics in yeast for multiplexed light-based control of cellular processes and pathways
Source: Nat Commun. 2026 May 22;17:6742. doi: 10.1038/s41467-026-73399-0 (PMC13385801; doi:10.1038/s41467-026-73399-0)
Supplement: Supplementary file 6 — Source Data [file 41467_2026_73399_MOESM6_ESM.zip › Source Data File/Annotated sequences/pesc-ura.gb]

LOCUS       pESC-URA                6631 bp ds-DNA     circular     23-MAY-2024
DEFINITION  .
KEYWORDS    "accession:AF063585" "creator:Agilent Technologies" "marker:AmpR"
            "organism:Saccharomyces cerevisiae"
COMMENT     Yeast episomal vector with a URA3 marker, for galactose-regulated
            expression and tagging of up to two genes.
FEATURES             Location/Qualifiers
     promoter        201..416
                     /label="URA3 promoter"
     CDS             417..1220
                     /label="URA3"
     rep_origin      complement(1351..1806)
                     /label="f1 ori"
     terminator      1885..2050
                     /label="ADH1 terminator"
     misc_feature    2180..2263
                     /label="MCS 1"
     CDS             complement(2198..2221)
                     /label="FLAG"
     promoter        2268..2932
                     /label="GAL1,10 promoter"
     protein_bind    2484..2601
                     /label="UAS"
     misc_feature    2936..3033
                     /label="MCS 2"
     CDS             2979..3008
                     /label="Myc"
     terminator      3038..3227
                     /label="CYC1 terminator"
     rep_origin      complement(3470..4058)
                     /label="ori"
     CDS             complement(4229..5020)
                     /label="AmpR"
     CDS             complement(5021..5089)
                     /label="AmpR"
     promoter        complement(5090..5194)
                     /label="AmpR promoter"
     rep_origin      5221..6563
                     /label="2μ ori"
ORIGIN
        1 TCGCGCGTTT CGGTGATGAC GGTGAAAACC TCTGACACAT GCAGCTCCCG GAGACGGTCA
       61 CAGCTTGTCT GTAAGCGGAT GCCGGGAGCA GACAAGCCCG TCAGGGCGCG TCAGCGGGTG
      121 TTGGCGGGTG TCGGGGCTGG CTTAACTATG CGGCATCAGA GCAGATTGTA CTGAGAGTGC
      181 ACCATACCAC AGCTTTTCAA TTCAATTCAT CATTTTTTTT TTATTCTTTT TTTTGATTTC
      241 GGTTTCTTTG AAATTTTTTT GATTCGGTAA TCTCCGAACA GAAGGAAGAA CGAAGGAAGG
      301 AGCACAGACT TAGATTGGTA TATATACGCA TATGTAGTGT TGAAGAAACA TGAAATTGCC
      361 CAGTATTCTT AACCCAACTG CACAGAACAA AAACCTGCAG GAAACGAAGA TAAATCATGT
      421 CGAAAGCTAC ATATAAGGAA CGTGCTGCTA CTCATCCTAG TCCTGTTGCT GCCAAGCTAT
      481 TTAATATCAT GCACGAAAAG CAAACAAACT TGTGTGCTTC ATTGGATGTT CGTACCACCA
      541 AGGAATTACT GGAGTTAGTT GAAGCATTAG GTCCCAAAAT TTGTTTACTA AAAACACATG
      601 TGGATATCTT GACTGATTTT TCCATGGAGG GCACAGTTAA GCCGCTAAAG GCATTATCCG
      661 CCAAGTACAA TTTTTTACTC TTCGAAGACA GAAAATTTGC TGACATTGGT AATACAGTCA
      721 AATTGCAGTA CTCTGCGGGT GTATACAGAA TAGCAGAATG GGCAGACATT ACGAATGCAC
      781 ACGGTGTGGT GGGCCCAGGT ATTGTTAGCG GTTTGAAGCA GGCGGCAGAA GAAGTAACAA
      841 AGGAACCTAG AGGCCTTTTG ATGTTAGCAG AATTGTCATG CAAGGGCTCC CTATCTACTG
      901 GAGAATATAC TAAGGGTACT GTTGACATTG CGAAGAGCGA CAAAGATTTT GTTATCGGCT
      961 TTATTGCTCA AAGAGACATG GGTGGAAGAG ATGAAGGTTA CGATTGGTTG ATTATGACAC
     1021 CCGGTGTGGG TTTAGATGAC AAGGGAGACG CATTGGGTCA ACAGTATAGA ACCGTGGATG
     1081 ATGTGGTCTC TACAGGATCT GACATTATTA TTGTTGGAAG AGGACTATTT GCAAAGGGAA
     1141 GGGATGCTAA GGTAGAGGGT GAACGTTACA GAAAAGCAGG CTGGGAAGCA TATTTGAGAA
     1201 GATGCGGCCA GCAAAACTAA AAAACTGTAT TATAAGTAAA TGCATGTATA CTAAACTCAC
     1261 AAATTAGAGC TTCAATTTAA TTATATCAGT TATTACCCTA TGCGGTGTGA AATACCGCAC
     1321 AGATGCGTAA GGAGAAAATA CCGCATCAGG AAATTGTAAA CGTTAATATT TTGTTAAAAT
     1381 TCGCGTTAAA TTTTTGTTAA ATCAGCTCAT TTTTTAACCA ATAGGCCGAA ATCGGCAAAA
     1441 TCCCTTATAA ATCAAAAGAA TAGACCGAGA TAGGGTTGAG TGTTGTTCCA GTTTGGAACA
     1501 AGAGTCCACT ATTAAAGAAC GTGGACTCCA ACGTCAAAGG GCGAAAAACC GTCTATCAGG
     1561 GCGATGGCCC ACTACGTGAA CCATCACCCT AATCAAGTTT TTTGGGGTCG AGGTGCCGTA
     1621 AAGCACTAAA TCGGAACCCT AAAGGGAGCC CCCGATTTAG AGCTTGACGG GGAAAGCCGG
     1681 CGAACGTGGC GAGAAAGGAA GGGAAGAAAG CGAAAGGAGC GGGCGCTAGG GCGCTGGCAA
     1741 GTGTAGCGGT CACGCTGCGC GTAACCACCA CACCCGCCGC GCTTAATGCG CCGCTACAGG
     1801 GCGCGTCCAT TCGCCATTCA GGCTGCGCAA CTGTTGGGAA GGGCGATCGG TGCGGGCCTC
     1861 TTCGCTATTA CGCCAGCTGA ATTGGAGCGA CCTCATGCTA TACCTGAGAA AGCAACCTGA
     1921 CCTACAGGAA AGAGTTACTC AAGAATAAGA ATTTTCGTTT TAAAACCTAA GAGTCACTTT
     1981 AAAATTTGTA TACACTTATT TTTTTTATAA CTTATTTAAT AATAAAAATC ATAAATCATA
     2041 AGAAATTCGC TTATTTAGAA GTGTCAACAA CGTATCTACC AACGATTTGA CCCTTTTCCA
     2101 TCTTTTCGTA AATTTCTGGC AAGGTAGACA AGCCGACAAC CTTGATTGGA GACTTGACCA
     2161 AACCTCTGGC GAAGAATTGT TAATTAAGAG CTCAGATCTT ATCGTCGTCA TCCTTGTAAT
     2221 CCATCGATAC TAGTGCGGCC GCCCTTTAGT GAGGGTTGAA TTCGAATTTT CAAAAATTCT
     2281 TACTTTTTTT TTGGATGGAC GCAAAGAAGT TTAATAATCA TATTACATGG CATTACCACC
     2341 ATATACATAT CCATATACAT ATCCATATCT AATCTTACTT ATATGTTGTG GAAATGTAAA
     2401 GAGCCCCATT ATCTTAGCCT AAAAAAACCT TCTCTTTGGA ACTTTCAGTA ATACGCTTAA
     2461 CTGCTCATTG CTATATTGAA GTACGGATTA GAAGCCGCCG AGCGGGTGAC AGCCCTCCGA
     2521 AGGAAGACTC TCCTCCGTGC GTCCTCGTCT TCACCGGTCG CGTTCCTGAA ACGCAGATGT
     2581 GCCTCGCGCC GCACTGCTCC GAACAATAAA GATTCTACAA TACTAGCTTT TATGGTTATG
     2641 AAGAGGAAAA ATTGGCAGTA ACCTGGCCCC ACAAACCTTC AAATGAACGA ATCAAATTAA
     2701 CAACCATAGG ATGATAATGC GATTAGTTTT TTAGCCTTAT TTCTGGGGTA ATTAATCAGC
     2761 GAAGCGATGA TTTTTGATCT ATTAACAGAT ATATAAATGC AAAAACTGCA TAACCACTTT
     2821 AACTAATACT TTCAACATTT TCGGTTTGTA TTACTTCTTA TTCAAATGTA ATAAAAGTAT
     2881 CAACAAAAAA TTGTTAATAT ACCTCTATAC TTTAACGTCA AGGAGAAAAA ACCCCGGATC
     2941 CGTAATACGA CTCACTATAG GGCCCGGGCG TCGACATGGA ACAGAAGTTG ATTTCCGAAG
     3001 AAGACCTCGA GTAAGCTTGG TACCGCGGCT AGCTAAGATC CGCTCTAACC GAAAAGGAAG
     3061 GAGTTAGACA ACCTGAAGTC TAGGTCCCTA TTTATTTTTT TATAGTTATG TTAGTATTAA
     3121 GAACGTTATT TATATTTCAA ATTTTTCTTT TTTTTCTGTA CAGACGCGTG TACGCATGTA
     3181 ACATTATACT GAAAACCTTG CTTGAGAAGG TTTTGGGACG CTCGAAGATC CAGCTGCATT
     3241 AATGAATCGG CCAACGCGCG GGGAGAGGCG GTTTGCGTAT TGGGCGCTCT TCCGCTTCCT
     3301 CGCTCACTGA CTCGCTGCGC TCGGTCGTTC GGCTGCGGCG AGCGGTATCA GCTCACTCAA
     3361 AGGCGGTAAT ACGGTTATCC ACAGAATCAG GGGATAACGC AGGAAAGAAC ATGTGAGCAA
     3421 AAGGCCAGCA AAAGGCCAGG AACCGTAAAA AGGCCGCGTT GCTGGCGTTT TTCCATAGGC
     3481 TCCGCCCCCC TGACGAGCAT CACAAAAATC GACGCTCAAG TCAGAGGTGG CGAAACCCGA
     3541 CAGGACTATA AAGATACCAG GCGTTTCCCC CTGGAAGCTC CCTCGTGCGC TCTCCTGTTC
     3601 CGACCCTGCC GCTTACCGGA TACCTGTCCG CCTTTCTCCC TTCGGGAAGC GTGGCGCTTT
     3661 CTCATAGCTC ACGCTGTAGG TATCTCAGTT CGGTGTAGGT CGTTCGCTCC AAGCTGGGCT
     3721 GTGTGCACGA ACCCCCCGTT CAGCCCGACC GCTGCGCCTT ATCCGGTAAC TATCGTCTTG
     3781 AGTCCAACCC GGTAAGACAC GACTTATCGC CACTGGCAGC AGCCACTGGT AACAGGATTA
     3841 GCAGAGCGAG GTATGTAGGC GGTGCTACAG AGTTCTTGAA GTGGTGGCCT AACTACGGCT
     3901 ACACTAGAAG GACAGTATTT GGTATCTGCG CTCTGCTGAA GCCAGTTACC TTCGGAAAAA
     3961 GAGTTGGTAG CTCTTGATCC GGCAAACAAA CCACCGCTGG TAGCGGTGGT TTTTTTGTTT
     4021 GCAAGCAGCA GATTACGCGC AGAAAAAAAG GATCTCAAGA AGATCCTTTG ATCTTTTCTA
     4081 CGGGGTCTGA CGCTCAGTGG AACGAAAACT CACGTTAAGG GATTTTGGTC ATGAGATTAT
     4141 CAAAAAGGAT CTTCACCTAG ATCCTTTTAA ATTAAAAATG AAGTTTTAAA TCAATCTAAA
     4201 GTATATATGA GTAAACTTGG TCTGACAGTT ACCAATGCTT AATCAGTGAG GCACCTATCT
     4261 CAGCGATCTG TCTATTTCGT TCATCCATAG TTGCCTGACT CCCCGTCGTG TAGATAACTA
     4321 CGATACGGGA GGGCTTACCA TCTGGCCCCA GTGCTGCAAT GATACCGCGA GACCCACGCT
     4381 CACCGGCTCC AGATTTATCA GCAATAAACC AGCCAGCCGG AAGGGCCGAG CGCAGAAGTG
     4441 GTCCTGCAAC TTTATCCGCC TCCATCCAGT CTATTAATTG TTGCCGGGAA GCTAGAGTAA
     4501 GTAGTTCGCC AGTTAATAGT TTGCGCAACG TTGTTGCCAT TGCTACAGGC ATCGTGGTGT
     4561 CACGCTCGTC GTTTGGTATG GCTTCATTCA GCTCCGGTTC CCAACGATCA AGGCGAGTTA
     4621 CATGATCCCC CATGTTGTGC AAAAAAGCGG TTAGCTCCTT CGGTCCTCCG ATCGTTGTCA
     4681 GAAGTAAGTT GGCCGCAGTG TTATCACTCA TGGTTATGGC AGCACTGCAT AATTCTCTTA
     4741 CTGTCATGCC ATCCGTAAGA TGCTTTTCTG TGACTGGTGA GTACTCAACC AAGTCATTCT
     4801 GAGAATAGTG TATGCGGCGA CCGAGTTGCT CTTGCCCGGC GTCAATACGG GATAATACCG
     4861 CGCCACATAG CAGAACTTTA AAAGTGCTCA TCATTGGAAA ACGTTCTTCG GGGCGAAAAC
     4921 TCTCAAGGAT CTTACCGCTG TTGAGATCCA GTTCGATGTA ACCCACTCGT GCACCCAACT
     4981 GATCTTCAGC ATCTTTTACT TTCACCAGCG TTTCTGGGTG AGCAAAAACA GGAAGGCAAA
     5041 ATGCCGCAAA AAAGGGAATA AGGGCGACAC GGAAATGTTG AATACTCATA CTCTTCCTTT
     5101 TTCAATATTA TTGAAGCATT TATCAGGGTT ATTGTCTCAT GAGCGGATAC ATATTTGAAT
     5161 GTATTTAGAA AAATAAACAA ATAGGGGTTC CGCGCACATT TCCCCGAAAA GTGCCACCTG
     5221 AACGAAGCAT CTGTGCTTCA TTTTGTAGAA CAAAAATGCA ACGCGAGAGC GCTAATTTTT
     5281 CAAACAAAGA ATCTGAGCTG CATTTTTACA GAACAGAAAT GCAACGCGAA AGCGCTATTT
     5341 TACCAACGAA GAATCTGTGC TTCATTTTTG TAAAACAAAA ATGCAACGCG AGAGCGCTAA
     5401 TTTTTCAAAC AAAGAATCTG AGCTGCATTT TTACAGAACA GAAATGCAAC GCGAGAGCGC
     5461 TATTTTACCA ACAAAGAATC TATACTTCTT TTTTGTTCTA CAAAAATGCA TCCCGAGAGC
     5521 GCTATTTTTC TAACAAAGCA TCTTAGATTA CTTTTTTTCT CCTTTGTGCG CTCTATAATG
     5581 CAGTCTCTTG ATAACTTTTT GCACTGTAGG TCCGTTAAGG TTAGAAGAAG GCTACTTTGG
     5641 TGTCTATTTT CTCTTCCATA AAAAAAGCCT GACTCCACTT CCCGCGTTTA CTGATTACTA
     5701 GCGAAGCTGC GGGTGCATTT TTTCAAGATA AAGGCATCCC CGATTATATT CTATACCGAT
     5761 GTGGATTGCG CATACTTTGT GAACAGAAAG TGATAGCGTT GATGATTCTT CATTGGTCAG
     5821 AAAATTATGA ACGGTTTCTT CTATTTTGTC TCTATATACT ACGTATAGGA AATGTTTACA
     5881 TTTTCGTATT GTTTTCGATT CACTCTATGA ATAGTTCTTA CTACAATTTT TTTGTCTAAA
     5941 GAGTAATACT AGAGATAAAC ATAAAAAATG TAGAGGTCGA GTTTAGATGC AAGTTCAAGG
     6001 AGCGAAAGGT GGATGGGTAG GTTATATAGG GATATAGCAC AGAGATATAT AGCAAAGAGA
     6061 TACTTTTGAG CAATGTTTGT GGAAGCGGTA TTCGCAATAT TTTAGTAGCT CGTTACAGTC
     6121 CGGTGCGTTT TTGGTTTTTT GAAAGTGCGT CTTCAGAGCG CTTTTGGTTT TCAAAAGCGC
     6181 TCTGAAGTTC CTATACTTTC TAGAGAATAG GAACTTCGGA ATAGGAACTT CAAAGCGTTT
     6241 CCGAAAACGA GCGCTTCCGA AAATGCAACG CGAGCTGCGC ACATACAGCT CACTGTTCAC
     6301 GTCGCACCTA TATCTGCGTG TTGCCTGTAT ATATATATAC ATGAGAAGAA CGGCATAGTG
     6361 CGTGTTTATG CTTAAATGCG TACTTATATG CGTCTATTTA TGTAGGATGA AAGGTAGTCT
     6421 AGTACCTCCT GTGATATTAT CCCATTCCAT GCGGGGTATC GTATGCTTCC TTCAGCACTA
     6481 CCCTTTAGCT GTTCTATATG CTGCCACTCC TCAATTGGAT TAGTCTCATC CTTCAATGCT
     6541 ATCATTTCCT TTGATATTGG ATCATACTAA GAAACCATTA TTATCATGAC ATTAACCTAT
     6601 AAAAATAGGC GTATCACGAG GCCCTTTCGT C
//
