# Supplementary material for: Dual-channel optogenetics in yeast for multiplexed light-based control of cellular processes and pathways
Source: Nat Commun. 2026 May 22;17:6742. doi: 10.1038/s41467-026-73399-0 (PMC13385801; doi:10.1038/s41467-026-73399-0)
Supplement: Supplementary file 6 — Source Data [file 41467_2026_73399_MOESM6_ESM.zip › Source Data File/Annotated sequences/pgah-yprc15.gb]

LOCUS       pGAH-YPRC15             5404 bp ds-DNA     circular     23-MAY-2024
DEFINITION  .
KEYWORDS    "marker:AmpR"
FEATURES             Location/Qualifiers
     rep_origin      complement(43..631)
                     /label="ori"
     CDS             complement(802..1593)
                     /label="AmpR"
     CDS             complement(1594..1662)
                     /label="AmpR"
     promoter        complement(1663..1767)
                     /label="AmpR promoter"
     misc_feature    1802..2497
                     /label="YPRCd15UP"
     CDS             complement(2745..3407)
                     /label="HIS3"
     promoter        complement(3408..3595)
                     /label="HIS3 promoter"
     misc_feature    3811..3825
                     /label="Target 1"
     promoter        3825..3830
                     /label="lac promoter"
     promoter        3831..3848
                     /label="lac promoter"
     promoter        3849..3855
                     /label="lac promoter"
     protein_bind    3863..3879
                     /label="lac operator"
     CDS             3915..4589
                     /label="RFP"
     misc_feature    4621..4635
                     /label="Target 2"
     terminator      4637..4682
                     /label="rrnB T1 terminator"
     terminator      4724..4728
                     /label="T7Te terminator"
     misc_feature    4744..5393
                     /label="YPRCd15down"
ORIGIN
        1 GCAAAAGGCC AGGAACCGTA AAAAGGCCGC GTTGCTGGCG TTTTTCCATA GGCTCCGCCC
       61 CCCTGACGAG CATCACAAAA ATCGACGCTC AAGTCAGAGG TGGCGAAACC CGACAGGACT
      121 ATAAAGATAC CAGGCGTTTC CCCCTGGAAG CTCCCTCGTG CGCTCTCCTG TTCCGACCCT
      181 GCCGCTTACC GGATACCTGT CCGCCTTTCT CCCTTCGGGA AGCGTGGCGC TTTCTCATAG
      241 CTCACGCTGT AGGTATCTCA GTTCGGTGTA GGTCGTTCGC TCCAAGCTGG GCTGTGTGCA
      301 CGAACCCCCC GTTCAGCCCG ACCGCTGCGC CTTATCCGGT AACTATCGTC TTGAGTCCAA
      361 CCCGGTAAGA CACGACTTAT CGCCACTGGC AGCAGCCACT GGTAACAGGA TTAGCAGAGC
      421 GAGGTATGTA GGCGGTGCTA CAGAGTTCTT GAAGTGGTGG CCTAACTACG GCTACACTAG
      481 AAGGACAGTA TTTGGTATCT GCGCTCTGCT GAAGCCAGTT ACCTTCGGAA AAAGAGTTGG
      541 TAGCTCTTGA TCCGGCAAAC AAACCACCGC TGGTAGCGGT GGTTTTTTTG TTTGCAAGCA
      601 GCAGATTACG CGCAGAAAAA AAGGATCTCA AGAAGATCCT TTGATCTTTT CTACGGGGTC
      661 TGACGCTCAG TGGAACGAAA ACTCACGTTA AGGGATTTTG GTCATGAGAT TATCAAAAAG
      721 GATCTTCACC TAGATCCTTT TAAATTAAAA ATGAAGTTTT AAATCAATCT AAAGTATATA
      781 TGAGTAAACT TGGTCTGACA GTTACCAATG CTTAATCAGT GAGGCACCTA TCTCAGCGAT
      841 CTGTCTATTT CGTTCATCCA TAGTTGCCTG ACTCCCCGTC GTGTAGATAA CTACGATACG
      901 GGAGGGCTTA CCATCTGGCC CCAGTGCTGC AATGATACCG CGGCTCCCAC GCTCACCGGC
      961 TCCAGATTTA TCAGCAATAA ACCAGCCAGC CGGAAGGGCC GAGCGCAGAA GTGGTCCTGC
     1021 AACTTTATCC GCCTCCATCC AGTCTATTAA TTGTTGCCGG GAAGCTAGAG TAAGTAGTTC
     1081 GCCAGTTAAT AGTTTGCGCA ACGTTGTTGC CATTGCTACA GGCATCGTGG TGTCACGCTC
     1141 GTCGTTTGGT ATGGCTTCAT TCAGCTCCGG TTCCCAACGA TCAAGGCGAG TTACATGATC
     1201 CCCCATGTTG TGCAAAAAAG CGGTTAGCTC CTTCGGTCCT CCGATCGTTG TCAGAAGTAA
     1261 GTTGGCCGCA GTGTTATCAC TCATGGTTAT GGCAGCACTG CATAATTCTC TTACTGTCAT
     1321 GCCATCCGTA AGATGCTTTT CTGTGACTGG TGAGTACTCA ACCAAGTCAT TCTGAGAATA
     1381 GTGTATGCGG CGACCGAGTT GCTCTTGCCC GGCGTCAATA CGGGATAATA CCGCGCCACA
     1441 TAGCAGAACT TTAAAAGTGC TCATCATTGG AAAACGTTCT TCGGGGCGAA AACTCTCAAG
     1501 GATCTTACCG CTGTTGAGAT CCAGTTCGAT GTAACCCACT CGTGCACCCA ACTGATCTTC
     1561 AGCATCTTTT ACTTTCACCA GCGTTTCTGG GTGAGCAAAA ACAGGAAGGC AAAATGCCGC
     1621 AAAAAAGGGA ATAAGGGCGA CACGGAAATG TTGAATACTC ATACTCTTCC TTTTTCAATA
     1681 TTATTGAAGC ATTTATCAGG GTTATTGTCT CATGAGCGGA TACATATTTG AATGTATTTA
     1741 GAAAAATAAA CAAATAGGGG TTCCGCGCAC ATTTCCCCGA AAAGTGCCAC GGTCTCTGTC
     1801 AGATAACGCC AGGCGCCTTT ATATCATATA ATTAAGACAC AAAAGGATAA AACAAAGGTG
     1861 TTAACTATTC TGCATACTCA CTATCGTAAA CTGTCCTGCA AATCGTGTAA ATATGTATTT
     1921 CATTTTTTTT GCAGTGAAAA AAGGCATGTA AAATACCGCA TCAAGTAACT CTACTCCGCC
     1981 TGTGGTTTCA AGACTAACGG CTTGAGACAA AATGGGAAGA AATGATTGCA GAAAAGCCAT
     2041 ATGTGTAATA GCAAAAAGCT GGATAcTGCT TACCAGATGT TTACCTTAAT TTCTTGGTGA
     2101 ATTAGAGAAG TACAGAAGTT TTACTATTAA TCCCACCATA GAAATTTGTA TAGGAAAGTA
     2161 GTTTATTGGA GTTATTGGAT ATACTGTGTA AACTATTTCT TGAAATTGTA ATCTTAAGAT
     2221 GCTCTTCTTA TTCTATTAAA AATAGAAAAT GATTTTCATA TTTATTTATT TATTTATATT
     2281 TTGGCATTAC TCTTCATCAT TTTTTTCCCT CTAAGAAGCT TCCTTTCTTT TTATAAGGAT
     2341 AACAAAACCA AAAGGAATAT TGGGTCAGAT GAATGGACGC GAATGCAAGA CAGAAGTCCA
     2401 AATCACGTCA AGACAAAGAA AGAAAGAAAG AAAAACTAAC ACATTAATGT AGTTTTAAAA
     2461 TTTCAAATCC GAACAACAGA GCATAGGGTT TCGCAAATCT CTACCTGGCT CGAAGCAGCG
     2521 GTATTTCACA CCGCATAGAT CCGTCGAGTT CAAGAGAAAA AAAAAGAAAA AGCAAAAAGA
     2581 AAAAAGGAAA GCGCGCCTCG TTCAGAATGA CACGTATAGA ATGATGCATT ACCTTGTCAT
     2641 CTTCAGTATC ATACTGTTCG TATACATACT TACTGACATT CATAGGTATA CATATATACA
     2701 CATGTATATA TATCGTATGC TGCAGCTTTA AATAATCGGT GTCACTACAT AAGAACACCT
     2761 TTGGTGGAGG GAACATCGTT GGTACCATTG GGCGAGGTGG CTTCTCTTAT GGCAACCGCA
     2821 AGAGCCTTGA ACGCACTCTC ACTACGGTGA TGATCATTCT TGCCTCGCAG ACAATCAACG
     2881 TGGAGGGTAA TTCTGCTAGC CTCTGCAAAG CTTTCAAGAA AATGCGGGAT CATCTCGCAA
     2941 GAGAGATCTC CTACTTTCTC CCTTTGCAAA CCAAGTTCGA CAACTGCGTA CGGCCTGTTC
     3001 GAAAGATCTA CCACCGCTCT GGAAAGTGCC TCATCCAAAG GCGCAAATCC TGATCCAAAC
     3061 CTTTTTACTC CACGCACGGC CCCTAGGGCC TCTTTAAAAG CTTGACCGAG AGCAATCCCG
     3121 CAGTCTTCAG TGGTGTGATG GTCGTCTATG TGTAAGTCAC CAATGCACTC AACGATTAGC
     3181 GACCAGCCGG AATGCTTGGC CAGAGCATGT ATCATATGGT CCAGAAACCC TATACCTGTG
     3241 TGGACGTTAA TCACTTGCGA TTGTGTGGCC TGTTCTGCTA CTGCTTCTGC CTCTTTTTCT
     3301 GGGAAGATCG AGTGCTCTAT CGCTAGGGGA CCACCCTTTA AAGAGATCGC AATCTGAATC
     3361 TTGGTTTCAT TTGTAATACG CTTTACTAGG GCTTTCTGCT CTGTCATCTT TGCCTTCGTT
     3421 TATCTTGCCT GCTCATTTTT TAGTATATTC TTCGAAGAAA TCACATTACT TTATATAATG
     3481 TATAATTCAT TATGTGATAA TGCCAATCGC TAAGAAAAAA AAAGAGTCAT CCGCTAGGTG
     3541 GAAAAAAAAA AATGAAAATC ATTACCGAGG CATAAAAAAA TATAGAGTGT ACTAGAGGAG
     3601 GCCAAGAGTA ATAGAAAAAG AAAATTGCGG GAAAGGACTG TGTTATGACT TCCCTGTGCA
     3661 CCACCTCAGG CAGAGAacct AGAGACGGCA ATACGCAAAC CGCCTCTCCC CGCGCGTTGG
     3721 CCGATTCATT AATGCAGCTG GCACGACAGG TTTCCCGACT GGAAAGCGGG CAGTGAGCGC
     3781 AACGCAATTA ATGTGAGTTA GCTCACTCAT TAGGCACCCC AGGCTTTACA CTTTATGCTT
     3841 CCGGCTCGTA TGTTGTGTGG AATTGTGAGC GGATAACAAT TTCACACATA CTAGAGAAAG
     3901 AGGAGAAATA CTAGATGGCT TCCTCCGAAG ACGTTATCAA AGAGTTCATG CGTTTCAAAG
     3961 TTCGTATGGA AGGTTCCGTT AACGGTCACG AGTTCGAAAT CGAAGGTGAA GGTGAAGGTC
     4021 GTCCGTACGA AGGTACCCAG ACCGCTAAAC TGAAAGTTAC CAAAGGTGGT CCGCTGCCGT
     4081 TCGCTTGGGA CATCCTGTCC CCGCAGTTCC AGTACGGTTC CAAAGCTTAC GTTAAACACC
     4141 CGGCTGACAT CCCGGACTAC CTGAAACTGT CCTTCCCGGA AGGTTTCAAA TGGGAACGTG
     4201 TTATGAACTT CGAAGACGGT GGTGTTGTTA CCGTTACCCA GGACTCCTCC CTGCAAGACG
     4261 GTGAGTTCAT CTACAAAGTT AAACTGCGTG GTACCAACTT CCCGTCCGAC GGTCCGGTTA
     4321 TGCAGAAAAA AACCATGGGT TGGGAAGCTT CCACCGAACG TATGTACCCG GAAGACGGTG
     4381 CTCTGAAAGG TGAAATCAAA ATGCGTCTGA AACTGAAAGA CGGTGGTCAC TACGACGCTG
     4441 AAGTTAAAAC CACCTACATG GCTAAAAAAC CGGTTCAGCT GCCGGGTGCT TACAAAACCG
     4501 ACATCAAACT GGACATCACC TCCCACAACG AAGACTACAC CATCGTTGAA CAGTACGAAC
     4561 GTGCTGAAGG TCGTCACTCC ACCGGTGCTT AATAACGCTG ATAGTGCTAG TGTAGATCGC
     4621 TACTAGAGCC AGGCATCAAA TAAAACGAAA GGCTCAGTCG AAAGACTGGG CCTTTCGTTT
     4681 TATCTGTTGT TTGTCGGTGA ACGCTCTCTA CTAGAGTCAC ACTGGCTCCG TCTCAtgagC
     4741 GCTTGGAAGG TCGGGATGAG CATATACAAG CACTAAGAAG AACAATACAG AACTCTACAC
     4801 GGTATTATTG TGCTACAAGC TCGAGTAAAA CCGAGTGTTT TGACGATACT AACGTTGTTA
     4861 AGAAAGTAAC TTGTTATCAA ACTCATTACC AACTTGTGAT TAATTGGTGA ATAATATGAT
     4921 AATTGTCGAA ATTCCATTGT TGGTAAAGCC TATAATATTA TGTATACAGA TTATACTAGA
     4981 AATTCTCTCG AGAATATAAG AATCCCCAAA ATTGAATCGG TATTTCTACA TACTAATATT
     5041 ACCATTACTT CTCCTTTCGT TTTATATGTT TCATTCCTAT TACATTATCG ATCTTTGCAT
     5101 TTCAGCTTCC ATTATATTTG ATGTCTGTTT TATGTCCCCA CGTTACACCG CATGTGACAG
     5161 TATACTAGTA ACATGAGTGC TACCGAATAG ATGACATTTT AGACTTTCAT TCCAACAACT
     5221 TGGTTGACAG AATGTTACGT ACCCTATATC TAATCTATAT GAGGCCTGAA TCTAACTGAA
     5281 AGGTGGAATT TCAGTAATTT ATCAAGCTTT AATAAGTTTG GGTAGTTTAA CTGTGCAAAA
     5341 AGGTATTTAC CTTACATACT GAATCTTGTC TGTTTGGTAG CGGCTGCTTT ATGTCGGAGA
     5401 GACC
//
