# Supplementary material for: Dual-channel optogenetics in yeast for multiplexed light-based control of cellular processes and pathways
Source: Nat Commun. 2026 May 22;17:6742. doi: 10.1038/s41467-026-73399-0 (PMC13385801; doi:10.1038/s41467-026-73399-0)
Supplement: Supplementary file 6 — Source Data [file 41467_2026_73399_MOESM6_ESM.zip › Source Data File/Annotated sequences/pgal-yorwd17.gb]

LOCUS       pGAL-YORWd17            6199 bp ds-DNA     circular     23-MAY-2024
DEFINITION  .
KEYWORDS    "marker:AmpR"
FEATURES             Location/Qualifiers
     rep_origin      complement(43..631)
                     /label="ori"
     CDS             complement(802..1593)
                     /label="AmpR"
     CDS             complement(1594..1662)
                     /label="AmpR"
     promoter        complement(1663..1767)
                     /label="AmpR promoter"
     misc_feature    1802..2559
                     /label="YORWd17up"
     terminator      2579..2579
                     /label="T3Te terminator"
     CDS             complement(3081..4175)
                     /label="LEU2"
     promoter        complement(4176..4583)
                     /label="LEU2 promoter"
     promoter        4818..4823
                     /label="lac promoter"
     promoter        4824..4841
                     /label="lac promoter"
     promoter        4842..4848
                     /label="lac promoter"
     protein_bind    4856..4872
                     /label="lac operator"
     CDS             4908..5582
                     /label="RFP"
     terminator      5630..5675
                     /label="rrnB T1 terminator"
     terminator      5717..5721
                     /label="T7Te terminator"
     misc_feature    5737..6188
                     /label="YORWd17down"
ORIGIN
        1 GCAAAAGGCC AGGAACCGTA AAAAGGCCGC GTTGCTGGCG TTTTTCCATA GGCTCCGCCC
       61 CCCTGACGAG CATCACAAAA ATCGACGCTC AAGTCAGAGG TGGCGAAACC CGACAGGACT
      121 ATAAAGATAC CAGGCGTTTC CCCCTGGAAG CTCCCTCGTG CGCTCTCCTG TTCCGACCCT
      181 GCCGCTTACC GGATACCTGT CCGCCTTTCT CCCTTCGGGA AGCGTGGCGC TTTCTCATAG
      241 CTCACGCTGT AGGTATCTCA GTTCGGTGTA GGTCGTTCGC TCCAAGCTGG GCTGTGTGCA
      301 CGAACCCCCC GTTCAGCCCG ACCGCTGCGC CTTATCCGGT AACTATCGTC TTGAGTCCAA
      361 CCCGGTAAGA CACGACTTAT CGCCACTGGC AGCAGCCACT GGTAACAGGA TTAGCAGAGC
      421 GAGGTATGTA GGCGGTGCTA CAGAGTTCTT GAAGTGGTGG CCTAACTACG GCTACACTAG
      481 AAGGACAGTA TTTGGTATCT GCGCTCTGCT GAAGCCAGTT ACCTTCGGAA AAAGAGTTGG
      541 TAGCTCTTGA TCCGGCAAAC AAACCACCGC TGGTAGCGGT GGTTTTTTTG TTTGCAAGCA
      601 GCAGATTACG CGCAGAAAAA AAGGATCTCA AGAAGATCCT TTGATCTTTT CTACGGGGTC
      661 TGACGCTCAG TGGAACGAAA ACTCACGTTA AGGGATTTTG GTCATGAGAT TATCAAAAAG
      721 GATCTTCACC TAGATCCTTT TAAATTAAAA ATGAAGTTTT AAATCAATCT AAAGTATATA
      781 TGAGTAAACT TGGTCTGACA GTTACCAATG CTTAATCAGT GAGGCACCTA TCTCAGCGAT
      841 CTGTCTATTT CGTTCATCCA TAGTTGCCTG ACTCCCCGTC GTGTAGATAA CTACGATACG
      901 GGAGGGCTTA CCATCTGGCC CCAGTGCTGC AATGATACCG CGGCTCCCAC GCTCACCGGC
      961 TCCAGATTTA TCAGCAATAA ACCAGCCAGC CGGAAGGGCC GAGCGCAGAA GTGGTCCTGC
     1021 AACTTTATCC GCCTCCATCC AGTCTATTAA TTGTTGCCGG GAAGCTAGAG TAAGTAGTTC
     1081 GCCAGTTAAT AGTTTGCGCA ACGTTGTTGC CATTGCTACA GGCATCGTGG TGTCACGCTC
     1141 GTCGTTTGGT ATGGCTTCAT TCAGCTCCGG TTCCCAACGA TCAAGGCGAG TTACATGATC
     1201 CCCCATGTTG TGCAAAAAAG CGGTTAGCTC CTTCGGTCCT CCGATCGTTG TCAGAAGTAA
     1261 GTTGGCCGCA GTGTTATCAC TCATGGTTAT GGCAGCACTG CATAATTCTC TTACTGTCAT
     1321 GCCATCCGTA AGATGCTTTT CTGTGACTGG TGAGTACTCA ACCAAGTCAT TCTGAGAATA
     1381 GTGTATGCGG CGACCGAGTT GCTCTTGCCC GGCGTCAATA CGGGATAATA CCGCGCCACA
     1441 TAGCAGAACT TTAAAAGTGC TCATCATTGG AAAACGTTCT TCGGGGCGAA AACTCTCAAG
     1501 GATCTTACCG CTGTTGAGAT CCAGTTCGAT GTAACCCACT CGTGCACCCA ACTGATCTTC
     1561 AGCATCTTTT ACTTTCACCA GCGTTTCTGG GTGAGCAAAA ACAGGAAGGC AAAATGCCGC
     1621 AAAAAAGGGA ATAAGGGCGA CACGGAAATG TTGAATACTC ATACTCTTCC TTTTTCAATA
     1681 TTATTGAAGC ATTTATCAGG GTTATTGTCT CATGAGCGGA TACATATTTG AATGTATTTA
     1741 GAAAAATAAA CAAATAGGGG TTCCGCGCAC ATTTCCCCGA AAAGTGCCAC GGTCTCTGTC
     1801 AGTGCACAAA GGCCATAATA TTATGTCTAC AGAATATACT AGATGTCCTC CCTATAGGAT
     1861 ATAGTAATCC TCTAAATGGA ACCGATATTT CTACATAATA ATATTACGAT TATTCCTCCT
     1921 TCCGTTTTAT ATGTTTCATT ATCCTAGCAC ACTATCAATC TTTGCATTTC AGCTTCCATT
     1981 AGATTTGATG ACTATTTCTC AATCTTTATG TTATCTCCTT ACGCCGCATG TGATAATATA
     2041 CTGCTAGTAT GACTACTAGT TGATAGAAGA TAGTTGATTT TTACTCCAAC AAAAGTAACA
     2101 ATATTATTTA GAACTATAGA TTCCATTTTG TGCATTCCCA TATTCTCGAG GAAAACTTTT
     2161 AGTATATTCT GTAGACATAA TATTATCGCC TTTGTGAACA ATAGAATCCC AACAATTGTC
     2221 GCAAATTTAC CAATTTTCTA GATTGCAGTC ACCTTTTCAA TTAATCACTA GTGTTTCACT
     2281 TGTAACATTG TCGTTGTTGT TTAACGTATT CTGTCCCGTG CCAACTATGA CAAAAATGCA
     2341 ATGATTTCAG CGGTTAAATA CGAAGCGCAA CAAGAGTTAG CGAAAAATAA GTACCACCAT
     2401 TCTACGCTAC CATTACTTAC TGAAATTAGA GACAACTGTT ATCTATTGGC AGATGTTCAT
     2461 ACGGGGCTTT CAAATATTGA TGAAATTATG TGATGTTTAG AAGAAGATTC GAACTGTTTT
     2521 CAGTAGATTT GGTAACTGTG CAACCATAAC TCATGCCATT CTCTACCTGG CTCGAAGCAA
     2581 GATTGTACTG AGAGTGCACC ATATCGACTA CGTCGTTAAG GCCGTTTCTG ACAGAGTAAA
     2641 ATTCTTGAGG GAACTTTCAC CATTATGGGA AATGGTTCAA GAAGGTATTG ACTTAAACTC
     2701 CATCAAATGG TCAGGTCATT GAGTGTTTTT TATTTGTTGT ATTTTTTTTT TTTTAGAGAA
     2761 AATCCTCCAA TATATAAATT AGGAATCGTA GTTTCATGAT TTTCTGTTAC ACCTAACTTT
     2821 TTGTGTGGTG CCCTCCTCCT TGTCAATATT AATGTTAAAG TGCAATTCTT TTTCCTTATC
     2881 ACGTTGAGCC ATTAGTATCA ATTTGCTTAC CTGTATTCCT TTACATCCTC CTTTTTCTCC
     2941 TTCTTGATAA ATGTATGTAG ATTGCGTATA TAGTTTCGTC TACCCTATGA ACATATTCCA
     3001 TTTTGTAATT TCGTGTCGTT TCTATTATGA ATTTCATTTA TAAAGTTTAT GTACAAATAT
     3061 CATAAAAAAA GAGAATCTTT TTAAGCAAGG ATTTTCTTAA CTTCTTCGGC GACAGCATCA
     3121 CCGACTTCGG TGGTACTGTT GGAACCACCT AAATCACCAG TTCTGATACC TGCATCCAAA
     3181 ACCTTTTTAA CTGCATCTTC AATGGCCTTA CCTTCTTCAG GCAAGTTCAA TGACAATTTC
     3241 AACATCATTG CAGCAGACAA GATAGTGGCG ATAGGGTTGA CCTTATTCTT TGGCAAATCT
     3301 GGAGCAGAAC CGTGGCATGG TTCGTACAAA CCAAATGCGG TGTTCTTGTC TGGCAAAGAG
     3361 GCCAAGGACG CAGATGGCAA CAAACCCAAG GAACCTGGGA TAACGGAGGC TTCATCGGAG
     3421 ATGATATCAC CAAACATGTT GCTGGTGATT ATAATACCAT TTAGGTGGGT TGGGTTCTTA
     3481 ACTAGGATCA TGGCGGCAGA ATCAATCAAT TGATGTTGAA CCTTCAATGT AGGGAATTCG
     3541 TTCTTGATGG TTTCCTCCAC AGTTTTTCTC CATAATCTTG AAGAGGCCAA AACATTAGCT
     3601 TTATCCAAGG ACCAAATAGG CAATGGTGGC TCATGTTGTA GGGCCATGAA AGCGGCCATT
     3661 CTTGTGATTC TTTGCACTTC TGGAACGGTG TATTGTTCAC TATCCCAAGC GACACCATCA
     3721 CCATCGTCTT CCTTTCTCTT ACCAAAGTAA ATACCTCCCA CTAATTCTCT GACAACAACG
     3781 AAGTCAGTAC CTTTAGCAAA TTGTGGCTTG ATTGGAGATA AGTCTAAAAG AGAGTCGGAT
     3841 GCAAAGTTAC ATGGTCTTAA GTTGGCGTAC AATTGAAGTT CTTTACGGAT TTTTAGTAAA
     3901 CCTTGTTCAG GTCTAACACT ACCGGTACCC CATTTAGGAC CACCCACAGC ACCTAACAAA
     3961 ACGGCATCAg CCTTCTTGGA GGCTTCCAGC GCCTCATCTG GAAGTGGaAC ACCTGTAGCA
     4021 TCGATAGCAG CACCACCAAT TAAATGATTT TCGAAATCGA ACTTGACATT GGAACGAACA
     4081 TCAGAAATAG CTTTAAGAAC CTTAATGGCT TCGGCTGTGA TTTCTTGACC AACGTGGTCA
     4141 CCTGGCAAAA CGACGATCTT CTTAGGGGCA GACATTAGAA TGGTATATCC TTGAAATATA
     4201 TATATATATa tTGCTGAAAT GTAAAAGGTA AGAAAAGTTA GAAAGTAAGA CGATTGCTAA
     4261 CCACCTATTG GAAAAAACAA TAGGTCCTTA AATAATATTG TCAACTTCAA GTATTGTGAT
     4321 GCAAGCATTT AGTCATGAAC GCTTCTCTAT TCTATATGAA AAGCCGGTTC CGGCgCTCTC
     4381 ACCTTTCCTT TTTCTCCCAA TTTTTCAGTT GAAAAAGGTA TATGCGTCAG GCGACCTCTG
     4441 AAATTAACAA AAAATTTCCA GTCATCGAAT TTGATTCTGT GCGATAGCGC CCCTGTGTGT
     4501 TCTCGTTATG TTGAGGAAAA AAATAATGGT TGCTAAGAGA TTCGAACTCT TGCATCTTAC
     4561 GATACCTGAG TATTCCCACA GTTAACTGCG GTCAAGATAT TTCTTGAATC AGGCGCCTTA
     4621 GACCGCTCGG CCAAACAACC AATTACTTAT GCACCACCTC AGGCAGAGAa cctAGAGACG
     4681 GCAATACGCA AACCGCCTCT CCCCGCGCGT TGGCCGATTC ATTAATGCAG CTGGCACGAC
     4741 AGGTTTCCCG ACTGGAAAGC GGGCAGTGAG CGCAACGCAA TTAATGTGAG TTAGCTCACT
     4801 CATTAGGCAC CCCAGGCTTT ACACTTTATG CTTCCGGCTC GTATGTTGTG TGGAATTGTG
     4861 AGCGGATAAC AATTTCACAC ATACTAGAGA AAGAGGAGAA ATACTAGATG GCTTCCTCCG
     4921 AAGACGTTAT CAAAGAGTTC ATGCGTTTCA AAGTTCGTAT GGAAGGTTCC GTTAACGGTC
     4981 ACGAGTTCGA AATCGAAGGT GAAGGTGAAG GTCGTCCGTA CGAAGGTACC CAGACCGCTA
     5041 AACTGAAAGT TACCAAAGGT GGTCCGCTGC CGTTCGCTTG GGACATCCTG TCCCCGCAGT
     5101 TCCAGTACGG TTCCAAAGCT TACGTTAAAC ACCCGGCTGA CATCCCGGAC TACCTGAAAC
     5161 TGTCCTTCCC GGAAGGTTTC AAATGGGAAC GTGTTATGAA CTTCGAAGAC GGTGGTGTTG
     5221 TTACCGTTAC CCAGGACTCC TCCCTGCAAG ACGGTGAGTT CATCTACAAA GTTAAACTGC
     5281 GTGGTACCAA CTTCCCGTCC GACGGTCCGG TTATGCAGAA AAAAACCATG GGTTGGGAAG
     5341 CTTCCACCGA ACGTATGTAC CCGGAAGACG GTGCTCTGAA AGGTGAAATC AAAATGCGTC
     5401 TGAAACTGAA AGACGGTGGT CACTACGACG CTGAAGTTAA AACCACCTAC ATGGCTAAAA
     5461 AACCGGTTCA GCTGCCGGGT GCTTACAAAA CCGACATCAA ACTGGACATC ACCTCCCACA
     5521 ACGAAGACTA CACCATCGTT GAACAGTACG AACGTGCTGA AGGTCGTCAC TCCACCGGTG
     5581 CTTAATAACG CTGATAGTGC TAGTGTAGAT CGCTACTAGA GCCAGGCATC AAATAAAACG
     5641 AAAGGCTCAG TCGAAAGACT GGGCCTTTCG TTTTATCTGT TGTTTGTCGG TGAACGCTCT
     5701 CTACTAGAGT CACACTGGCT CCGTCTCAtg agCGCTCGTC CCCAACAAAA GTGGGCTCTC
     5761 AAAATTCATC ACATTTAAAT GCATATAGGA AGAGCAACAG TTGGTTTGCA TCTGATGTTC
     5821 CTTAAAGATT TCGACATAAT GTGCGAAGTA GATAAAATGG GTCATTTATT AATAGTTATT
     5881 TCATTATTAA CCAGTTGTGG TACAAATGCA ACTAAAGAAA AAAACTACTA AACTATCCGG
     5941 GAAATGCGCC TTAGATTGCA CTTCTTAATT CTTATTTTCG ATTTTTATTT TTCCTTTGAT
     6001 AATCATAAAG AGAAACGACG ATCATTTCTA AAGCCATTTC TGCTAGTATA CCGTTAAATA
     6061 AGAAAAATAA AGCCAAATAT TATAATTTTT CTAATGTGAA TCCATAAATA TCAAAGCATG
     6121 CAAAAAGGGA AAGAAGTAAT GTCTTGGATT TATATAGCGT ATTTGTCTAA GGGGAGCCAG
     6181 CTTTAAGATC GGAGAGACC
//
