# Supplementary material for: Dual-channel optogenetics in yeast for multiplexed light-based control of cellular processes and pathways
Source: Nat Commun. 2026 May 22;17:6742. doi: 10.1038/s41467-026-73399-0 (PMC13385801; doi:10.1038/s41467-026-73399-0)
Supplement: Supplementary file 6 — Source Data [file 41467_2026_73399_MOESM6_ESM.zip › Source Data File/Annotated sequences/plexcyc-mcitrine_ura.gb]

LOCUS       pLexCYC-mCItrine_Ura    7263 bp ds-DNA     circular     06-APR-2026
DEFINITION  .
FEATURES             Location/Qualifiers
     rep_origin      900..1487
                     /label="ori"
     misc_feature    1488..1990
                     /label="CEN_bb2"
     promoter        1811..1816
                     /label="lac promoter"
     promoter        1817..1834
                     /label="lac promoter"
     promoter        1835..1841
                     /label="lac promoter"
     protein_bind    1849..1865
                     /label="lac operator"
     primer_bind     1873..1889
                     /label="M13 rev"
     promoter        1910..1928
                     /label="T3 promoter"
     primer          1939..1963
                     /label="iLight2_ins_fwd"
                     /note="sequence: ttgcgcagcctgaatggcgatggagctccaccgcggtggcggccg"
     primer          complement(1961..2010)
                     /label="CEN_bb_rvs3"
                     /note="sequence: catcgtcgctctcatcatcgCCGAGACCTCTAGACCCGGGGAATTCGCGG"
     primer          1971..2012
                     /label="Citrine_fwd"
                     /note="sequence: CCCGGGTCTAGAGGTCTCGGcgatgatgagagcgacgatgag"
     misc_feature    1991..3036
                     /label="mCitrine"
     terminator      complement(2032..2281)
                     /label="CYC1 terminator"
                     /note="transcription terminator for CYC1"
                     /gene="S. cerevisiae CYC1"
     primer_bind     2247..2265
                     /label="CYC1"
                     /note="CYC1 transcription termination signal, reverse primer"
     primer          3017..3061
                     /label="red_lex_fwd2"
                     /note="sequence: TCTTCACCCTTAGAAACCATataagcttgatatcgaattcctgca"
     misc_feature    complement(3037..3177)
                     /label="PminCYC1"
     misc_feature    complement(3163..3546)
                     /label="Addgene #58435"
     misc_feature    complement(3179..3193)
                     /label="LexA binding site"
     misc_feature    complement(3183..3546)
                     /label="Insulator (DEG1 termination sequence) + 8 copies of LexA binding sites"
     misc_feature    complement(3226..3240)
                     /label="LexA binding site"
     misc_feature    complement(3273..3287)
                     /label="LexA binding site"
     misc_feature    complement(3320..3334)
                     /label="LexA binding site"
     misc_feature    complement(3367..3381)
                     /label="LexA binding site"
     misc_feature    complement(3414..3428)
                     /label="LexA binding site"
     misc_feature    complement(3461..3475)
                     /label="LexA binding site"
     misc_feature    complement(3508..3522)
                     /label="LexA binding site"
     misc_feature    3547..3639
                     /label="Lex8frag"
     primer          complement(3621..3639)
                     /label="red_lex_rvs2"
                     /note="sequence: tggagctccaattcgccctagcgaattggagaaacagcg"
     promoter        complement(3640..3658)
                     /label="T7 promoter"
                     /note="promoter for bacteriophage T7 RNA polymerase"
     primer_bind     complement(3665..3681)
                     /label="M13 fwd"
                     /note="common sequencing primer, one of multiple similar variants"
     primer_bind     complement(3665..3682)
                     /label="M13 Forward"
                     /note="In lacZ gene. Also called M13-F20 or M13 (-21) Forward"
     primer_bind     complement(3674..3696)
                     /label="M13/pUC Forward"
                     /note="In lacZ gene"
     primer          complement(3793..3817)
                     /label="iLight2_bb_rvs"
                     /note="sequence: gccaccgcggtggagctccatcgccattcaggctgcgcaactgtt"
     primer          complement(3802..3845)
                     /label="lex8_rvs3"
                     /note="sequence: TATtcactgcccactttcggcgcgccattcgccattcaggctgc"
     primer          3806..3855
                     /label="CEN_bb3_fwd"
                     /note="sequence: cctgaatggcgaatggcgcgccgaaagtgggcagtgaATAAACAATTTTC"
     primer          3818..3842
                     /label="iLight2_bb_fwd"
                     /note="sequence: cttatcctcgagacaggcccatggcgcgccgaaagtgggcagtga"
     misc_feature    3826..1487
                     /label="CEN_bb"
     misc_feature    3826..3827
                     /label="NLS+linker\from\pQP-T2A\(#102583)"
                     /vntifkey=21
     CDS             3826..3827
                     /label="iLIGHTLex"
                     /translation=""
     CDS             3826..3827
                     /translation=""
     terminator      3843..4338
                     /label="RPP2Bt"
     primer          complement(4320..4348)
                     /label="reptet_tuq_rvs"
                     /note="sequence: CGCTCCAATTAGATGTGTTGAAGCTGCCG"
     promoter        complement(4423..4441)
                     /label="T7 promoter"
     primer_bind     complement(4451..4467)
                     /label="M13 fwd"
     primer          complement(4579..4603)
                     /label="iLight2_bb_rvs"
                     /note="sequence: gccaccgcggtggagctccatcgccattcaggctgcgcaactgtt"
     rep_origin      4612..5067
                     /label="f1 ori"
     CDS             complement(5198..6001)
                     /label="URA3"
     promoter        complement(6002..6217)
                     /label="URA3 promoter"
     misc_feature    6487..6990
                     /label="CEN/ARS"
     promoter        7027..7131
                     /label="AmpR promoter"
     CDS             7132..7200
                     /label="AmpR"
     primer          7189..7213
                     /label="amp_50_rvs"
                     /note="sequence: CCTGTTTTTGCTCACCCAGAAACGC"
     CDS             7201..729
                     /label="AmpR"
     primer          7204..7223
                     /label="amp_fwd"
                     /note="sequence: CCAGAAACGCTGGTGAAAGT"
     primer          complement(7204..7223)
                     /label="amp_rvs"
                     /note="sequence: ACTTTCACCAGCGTTTCTGG"
     primer          complement(7214..7238)
                     /label="amp_50_fwd"
                     /note="sequence: TCTTCAGCATCTTTTACTTTCACCA"
ORIGIN
        1 ATCGAACTGG ATCTCAACAG CGGTAAGATC CTTGAGAGTT TTCGCCCCGA AGAACGTTTT
       61 CCAATGATGA GCACTTTTAA AGTTCTGCTA TGTGGCGCGG TATTATCCCG TATTGACGCC
      121 GGGCAAGAGC AACTCGGTCG CCGCATACAC TATTCTCAGA ATGACTTGGT TGAGTACTCA
      181 CCAGTCACAG AAAAGCATCT TACGGATGGC ATGACAGTAA GAGAATTATG CAGTGCTGCC
      241 ATAACCATGA GTGATAACAC TGCGGCCAAC TTACTTCTGA CAACGATCGG AGGACCGAAG
      301 GAGCTAACCG CTTTTTTGCA CAACATGGGG GATCATGTAA CTCGCCTTGA TCGTTGGGAA
      361 CCGGAGCTGA ATGAAGCCAT ACCAAACGAC GAGCGTGACA CCACGATGCC TGTAGCAATG
      421 GCAACAACGT TGCGCAAACT ATTAACTGGC GAACTACTTA CTCTAGCTTC CCGGCAACAA
      481 TTAATAGACT GGATGGAGGC GGATAAAGTT GCAGGACCAC TTCTGCGCTC GGCCCTTCCG
      541 GCTGGCTGGT TTATTGCTGA TAAATCTGGA GCCGGTGAGC GTGGTAGTCG CGGTATCATT
      601 GCAGCACTGG GGCCAGATGG TAAGCCCTCC CGTATCGTAG TTATCTACAC GACGGGGAGT
      661 CAGGCAACTA TGGATGAACG AAATAGACAG ATCGCTGAGA TAGGTGCCTC ACTGATTAAG
      721 CATTGGTAAC TGTCAGACCA AGTTTACTCA TATATACTTT AGATTGATTT AAAACTTCAT
      781 TTTTAATTTA AAAGGATCTA GGTGAAGATC CTTTTTGATA ATCTCATGAC CAAAATCCCT
      841 TAACGTGAGT TTTCGTTCCA CTGAGCGTCA GACCCCGTAG AAAAGATCAA AGGATCTTCT
      901 TGAGATCCTT TTTTTCTGCG CGTAATCTGC TGCTTGCAAA CAAAAAAACC ACCGCTACCA
      961 GCGGTGGTTT GTTTGCCGGA TCAAGAGCTA CCAACTCTTT TTCCGAAGGT AACTGGCTTC
     1021 AGCAGAGCGC AGATACCAAA TACTGTCCTT CTAGTGTAGC CGTAGTTAGG CCACCACTTC
     1081 AAGAACTCTG TAGCACCGCC TACATACCTC GCTCTGCTAA TCCTGTTACC AGTGGCTGCT
     1141 GCCAGTGGCG ATAAGTCGTG TCTTACCGGG TTGGACTCAA GACGATAGTT ACCGGATAAG
     1201 GCGCAGCGGT CGGGCTGAAC GGGGGGTTCG TGCACACAGC CCAGCTTGGA GCGAACGACC
     1261 TACACCGAAC TGAGATACCT ACAGCGTGAG CTATGAGAAA GCGCCACGCT TCCCGAAGGG
     1321 AGAAAGGCGG ACAGGTATCC GGTAAGCGGC AGGGTCGGAA CAGGAGAGCG CACGAGGGAG
     1381 CTTCCAGGGG GAAACGCCTG GTATCTTTAT AGTCCTGTCG GGTTTCGCCA CCTCTGACTT
     1441 GAGCGTCGAT TTTTGTGATG CTCGTCAGGG GGGCGGAGCC TATGGAAAAC GCCAGCAACG
     1501 CGGCCTTTTT ACGGTTCCTG GCCTTTTGCT GGCCTTTTGC TCACATGTTC TTTCCTGCGT
     1561 TATCCCCTGA TTCTGTGGAT AACCGTATTA CCGCCTTTGA GTGAGCTGAT ACCGCTCGCC
     1621 GCAGCCGAAC GACCGAGCGC AGCGAGTCAG TGAGCGAGGA AGCGGAAGAG CGCCCAATAC
     1681 GCAAACCGCC TCTCCCCGCG CGTTGGCCGA TTCATTAATG CAGCTGGCAC GACAGGTTTC
     1741 CCGACTGGAA AGCGGGCAGT GAGCGCAACG CAATTAATGT GAGTTACCTC ACTCATTAGG
     1801 CACCCCAGGC TTTACACTTT ATGCTTCCGG CTCCTATGTT GTGTGGAATT GTGAGCGGAT
     1861 AACAATTTCA CACAGGAAAC AGCTATGACC ATGATTACGC CAAGCGCGCA ATTAACCCTC
     1921 ACTAAAGGGA ACAAAAGCTG GAGCTCCACC GCGGTGGCGG CCGCGAATTC CCCGGGTCTA
     1981 GAGGTCTCGG cgatgatgag agcgacgatg agagtgtaaa ctgcgaacct tgcaaattaa
     2041 agccttcgag cgtcccaaaa ccttctcaag caaggttttc agtataatgt tacatgcgta
     2101 cacgcgtttg tacagaaaaa aaagaaaaat ttgaaatata aataacgttc ttaatactaa
     2161 cataactatt aaaaaaaata aatagggacc tagacttcag gttgtctaac tccttccttt
     2221 tcggttagag cggatgtggg aggagggcgt gaatgtaagc gtgacataac taattacatg
     2281 atatagacaa aggaaaaggg gcctgtctcg agttaggatc ctttgtacaa ttcatccata
     2341 ccatgggtaa taccagcagc agtaacaaat tctaacaaga ccatgtggtc tctcttttcg
     2401 tttggatctt tggataactt agattgatag gataagtaat ggttgtctgg taacaagact
     2461 ggaccatcac caattggagt attttgttga taatggtcag ctaattgaac agaaccatct
     2521 tcaatgttgt gtctaatttt gaagttaact ttgataccat tcttttgttt gtcagccatg
     2581 atgtaaacat tgtgagagtt atagttgtat tccaatttgt gacctaaaat gttaccatct
     2641 tctttaaaat caataccttt taattcgatt ctattaacta aggtatcacc ttcaaacttg
     2701 acttcagctc tggtcttgta gttaccgtca tctttgaaaa aaatagttct ttcttgaaca
     2761 taaccttctg gcatggcaga cttgaaaaag tcatgttgtt tcatatgatc tgggtatcta
     2821 gcaaaacaca tcaaaccata acctaaagta gtgactaagg ttggccatgg aactggcaat
     2881 ttaccagtag tacaaataaa ttttaaggtc aatttaccgt aagtagcatc accttcacct
     2941 tcaccggaga cagaaaattt gtgaccatta acatcaccat ctaattcaac caaaattggg
     3001 acaacaccag tgaataattc ttcaccttta gatctcataa gcttgatatc gaattcctgc
     3061 agcccggggg atccactagt atagaagtat agtaatttat gctgcaaagg tcctaatgta
     3121 taaggaaaga agagaaaaga agaaaacaag agttttatat acatacagag cacatgctct
     3181 agaccctggg tgtatataca gttatgctgt gagtatatac agcacctaga ccctgggtgt
     3241 atatacagtt atgctgtgag tatatacagc acctagaccc tgggtgtata tacagttatg
     3301 ctgtgagtat atacagcacc tagaccctgg gtgtatatac agttatgctg tgagtatata
     3361 cagcacctag accctgggtg tatatacagt tatgctgtga gtatatacag cacctagacc
     3421 ctgggtgtat atacagttat gctgtgagta tatacagcac ctagaccctg ggtgtatata
     3481 cagttatgct gtgagtatat acagcaccta gaccctgggt gtatatacag ttatgctgtg
     3541 agtatataca gcacctaggg agctcgaaaa gaaatatagt cttcaaggtt atattataca
     3601 ggtttatata ttattgcggc cgctgtttct ccaattcgcc ctatagtgag tcgtattaca
     3661 attcactggc cgtcgtttta caacgtcgtg actgggaaaa ccctggcgtt acccaactta
     3721 atcgccttgc agcacatccc cccttcgcca gctggcgtaa tagcgaagag gcccgcaccg
     3781 atcgcccttc ccaacagttg cgcagcctga atggcgaatg gcgcgccgaa agtgggcagt
     3841 gaATAAACAA TTTTCTTGTT TTCCTTCATT TTACAAAATC tggtgTAAAT CCTCGATTCC
     3901 ATTGTGATTT AAAAATAATT AATTACTGTA TAAGATTCTA TATAGACAAT TAATTGAAAA
     3961 TAGTATTACT TCTTTAACTC GCTTAGGATT TTTTTTATTT TTTCTCTCTT TTCCGGAGAA
     4021 TTGCCAAATG TTTTCACGGC CTCTTCCAAT AATAGCTTCA TTTCTTCCAA CGCAACTACT
     4081 AGTTTCCCAT TGTAAGTGGC GAAGTACTCG CTGATATCAT CATCTTCAGA AGCTTCTTTA
     4141 ATGGAAGTTG TTAAAGAATT TATAGAATTT GTTTGGCTCA GAATATCTGA TAATTTACTT
     4201 TCGCCTATTT GGAGAGCCTG ACATTTCAGT ATTAAATCTT TCCTTAAATT ACTATACTCG
     4261 CTTAGAACTT TGAGATCATT TTCCACTTCA ACTTCCTCTT CGTCTGCTAC TTCcatctGC
     4321 GGCAGCTTCA ACACATCTCC TCTGAGAGAG ACCCAAGACA CTGCGGATCG AGACCACTAG
     4381 TACCGGTCTG CAGCTCGAGG GGGGGCCCGG TACCCAATTC GCCCTATAGT GAGTCGTATT
     4441 ACGCGCGCTC ACTGGCCGTC GTTTTACAAC GTCGTGACTG GGAAAACCCT GGCGTTACCC
     4501 AACTTAATCG CCTTGCAGCA CATCCCCCTT TCGCCAGCTG GCGTAATAGC GAAGAGGCCC
     4561 GCACCGATCG CCCTTCCCAA CAGTTGCGCA GCCTGAATGG CGAATGGCGC GACGCGCCCT
     4621 GTAGCGGCGC ATTAAGCGCG GCGGGTGTGG TGGTTACGCG CAGCGTGACC GCTACACTTG
     4681 CCAGCGCCCT AGCGCCCGCT CCTTTCGCTT TCTTCCCTTC CTTTCTCGCC ACGTTCGCCG
     4741 GCTTTCCCCG TCAAGCTCTA AATCGGGGGC TCCCTTTAGG GTTCCGATTT AGTGCTTTAC
     4801 GGCACCTCGA CCCCAAAAAA CTTGATTAGG GTGATGGTTC ACGTAGTGGG CCATCGCCCT
     4861 GATAGACGGT TTTTCGCCCT TTGACGTTGG AGTCCACGTT CTTTAATAGT GGACTCTTGT
     4921 TCCAAACTGG AACAACACTC AACCCTATCT CGGTCTATTC TTTTGATTTA TAAGGGATTT
     4981 TGCCGATTTC GGCCTATTGG TTAAAAAATG AGCTGATTTA ACAAAAATTT AACGCGAATT
     5041 TTAACAAAAT ATTAACGTTT ACAATTTCCT GATGCGGTAT TTTCTCCTTA CGCATCTGTG
     5101 CGGTATTTCA CACCGCATAG GGTAATAACT GATATAATTA AATTGAAGCT CTAATTTGTG
     5161 AGTTTAGTAT ACATGCATTT ACTTATAATA CAGTTTTTTA GTTTTGCTGG CCGCATCTTC
     5221 TCAAATATGC TTCCCAGCCT GCTTTTCTGT AACGTTCACC CTCTACCTTA GCATCCCTTC
     5281 CCTTTGCAAA TAGTCCTCTT CCAACAATAA TAATGTCAGA TCCTGTAGAC ACCACATCAT
     5341 CCACGGTTCT ATACTGTTGA CCCAATGCGT CACCCTTGTC ATCTAAACCC ACACCGGGTG
     5401 TCATAATCAA CCAATCGTAA CCTTCATCTC TTCCACCCAT GTCTCTTTGA GCAATAAAGC
     5461 CGATAACAAA ATCTTTGTCG CTCTTCGCAA TGTCAACAGT ACCCTTAGTA TATTCTCCAG
     5521 TAGATAGGGA GCCCTTGCAT GACAATTCTG CTAACATCAA AAGGCCTCTA GGTTCCTTTG
     5581 TTACTTCTTC TGCCGCCTGC TTCAAACCGC TAACAATACC TGGGCCCACC ACACCGTGTG
     5641 CATTCGTAAT GTCTGCCCAT TCTGCTATTC TGTATACACC CGCAGAGTAC TGCAATTTGA
     5701 CTGTATTACC AATGTCAGCA AATTTTCTGT CTTCGAAGAG TAAAAAATTG TACTTGGCGG
     5761 ATAATGCCTT TAGCGGCTTA ACTGTGCCCT CCATGGAAAA ATCAGTCAAG ATATCCACAT
     5821 GTGTTTTTAG TAAACAAATT TTGGGACCTA ATGCTTCAAC TAACTCCAGT AATTCCTTGG
     5881 TGGTACGAAC ATCCAATGAA GCACACAAGT TTGTTTGCTT TTCGTGCATG ATATTAAATA
     5941 GCTTGGCAGC AACAGGACTA GGATGAGTAG CAGCACGTTC CTTATATGTA GCTTTCGACA
     6001 TGATTTATCT TCGTTTCCTG CAGGTTTTTG TTCTGTGCAG TTGGGTTAAG AATACTGGGC
     6061 AATTTCATGT TTCTTCAACA CTACATATGC GTATATATAC CAATCTAAGT CTGTGCTCCT
     6121 TCCTTCGTTC TTCCTTCTGT TCGGAGATTA CCGAATCAAA AAAATTTCAA AGAAACCGAA
     6181 ATCAAAAAAA AGAATAAAAA AAAAATGATG AATTGAATTG AAAAGCTGTG GTATGGTGCA
     6241 CTCTCAGTAC AATCTGCTCT GATGCCGCAT AGTTAAGCCA GCCCCGACAC CCGCCAACAC
     6301 CCGCTGACGC GCCCTGACGG GCTTGTCTGC TCCCGGCATC CGCTTACAGA CAAGCTGTGA
     6361 CAATCTCCGG GAGCTGCATG TGTCAGAGGT TTTCACCGTC ATCACCGAAA CGCGCGAGAT
     6421 TAAAGGGCCT CGTGATACGC CTATTTTTAT AGGTTAATGT CATGATAATA ATGGTTTCTT
     6481 AGGACGGATC GCTTGCCTGT AACTTACACG CGCCTCGTAT CTTTTAATGA TGGAATAATT
     6541 TGGGAATTTA CTCTGTGTTT ATTTATTTTT ATGTTTTGTA TTTGGATTTT AGAAAGTAAA
     6601 TAAAGAAGGT AGAAGAGTTA CGGAATGAAG AAAAAAAAAT AAACAAAGGT TTAAAAAATT
     6661 TCAACAAAAA GCGTACTTTA CATATATATT TATTAGACAA GAAAAGCAGA TTAAATAGAT
     6721 ATACATTCGA TTAACGATAA GTAAAATGTA AAATCACAGG ATTTTCGTGT GTGGTCTTCT
     6781 ACACAGACAA GATGAAACAA TTCGGCATTA ATACCTGAGA GCAGGAAGAG CAAGATAAAA
     6841 GGTAGTATTT GTTGGCGATC CCCCTAGAGT CTTTTACATC TTCGGAAAAC AAAAACTATT
     6901 TTTTCTTTAA TTTCTTTTTT TACTTTCTAT TTTTAATTTA TATATTTATA TTAAAAAATT
     6961 TAAATTATAA TTATTTTTAT AGCACGTGAT GAAAAGGACC CAGGTGGCAC TTTTCGGGGA
     7021 AATGTGCGCG GAACCCCTAT TTGTTTATTT TTCTAAATAC ATTCAAATAT GTATCCGCTC
     7081 ATGAGACAAT AACCCTGATA AATGCTTCAA TAATATTGAA AAAGGAAGAG TATGAGTATT
     7141 CAACATTTCC GTGTCGCCCT TATTCCCTTT TTTGCGGCAT TTTGCCTTCC TGTTTTTGCT
     7201 CACCCAGAAA CGCTGGTGAA AGTAAAAGAT GCTGAAGATC AGTTGGGTGC ACGAGTGGGT
     7261 TAC
//
