# Supplementary material for: Dual-channel optogenetics in yeast for multiplexed light-based control of cellular processes and pathways
Source: Nat Commun. 2026 May 22;17:6742. doi: 10.1038/s41467-026-73399-0 (PMC13385801; doi:10.1038/s41467-026-73399-0)
Supplement: Supplementary file 6 — Source Data [file 41467_2026_73399_MOESM6_ESM.zip › Source Data File/Annotated sequences/plexeno-crti_lyco_ura.gb]

LOCUS       pLexENO-crtI_lyco_Ura  16295 bp ds-DNA     circular     10-SEP-2024
DEFINITION  .
COMMENT     Imported using the Genbank importer. File name:
            100539-attachment_KepuyUQftYKN.gbk
FEATURES             Location/Qualifiers
     promoter        196..410
                     /label="pURA"
     CDS             411..1214
                     /label="URA3"
                     /translation="MSKATYKERAATHPSPVAAKLFNIMHEKQTNLCASLDVRTTKELLELVEALGPKICLLKTHVDILTDFSMEGTVKPLKALSAKYNFLLFEDRKFADIGNTVKLQYSAGVYRIAEWADITNAHGVVGPGIVSGLKQAAEEVTKEPRGLLMLAELSCKGSLSTGEYTKGTVDIAKSDKDFVIGFIAQRDMGGRDEGYDWLIMTPGVGLDDKGDALGQQYRTVDDVVSTGSDIIIVGRGLFAKGRDAKVEGERYRKAGWEAYLRRCGQQN*"
     misc_feature    2066..2099
                     /label="loxp"
                     /feature_type="Misc. feat."
     misc_feature    2100..2159
                     /label="Adapter1_3'"
     promoter        2164..2663
                     /label="pTIP1"
     CDS             2665..3795
                     /label="crtE"
                     /translation="MDYANILTAIPLEFTPQDDIVLLEPYHYLGKNPGKEIRSQLIEAFNYWLDVKKEDLEVIQNVVGMLHTASLLMDDVEDSSVLRRGSPVAHLIYGIPQTINTANYVYFLAYQEIFKLRPTPIPMPVIPPSSASLQSSVSSASSSSSASSENGGTSTPNSQIPFSKDTYLDKVITDEMLSLHRGQGLELFWRDSLTCPSEEEYVKMVLGKTGGLFRIAVRLMMAKSECDIDFVQLVNLISIYFQIRDDYMNLQSSEYAHNKNFAEDLTEGKFSFPTIHSIHANPSSRLVINTLQKKSTSPEILHHCVNYMRTETHSFEYTQEVLNTLSGALERELGRLQGEFAEANSKIDLGDVESEGRTGKNVKLEAILKKLADIPL*"
     misc_feature    3800..3999
                     /label="terminator ACS2"
     misc_feature    4004..4044
                     /label="Adapter3_5'"
     misc_feature    4045..4063
                     /label="Adapter3_5'"
     misc_feature    4068..4101
                     /label="loxp"
                     /feature_type="Misc. feat."
     misc_feature    4102..4131
                     /label="Adapter3_3'"
     primer          complement(4123..4166)
                     /label="bclex_bb_rvs"
                     /note="sequence: ccgctgtttctccaattcgcACTGAATTGACAAGGCCTGACCAC"
     primer          4127..4166
                     /label="bclex_fwd"
                     /note="sequence: TCAGGCCTTGTCAATTCAGTgcgaattggagaaacagcgg"
     misc_feature    4132..4142
                     /label="Adapter3_3'"
     primer          4147..4165
                     /label="red_lex_rvs2"
                     /note="sequence: tggagctccaattcgccctagcgaattggagaaacagcg"
     misc_feature    complement(4147..4239)
                     /label="Lex8frag"
     misc_feature    4240..4603
                     /label="Insulator (DEG1 termination sequence) + 8 copies of LexA binding sites"
     misc_feature    4240..4608
                     /label="Addgene #58435"
     misc_feature    4264..4278
                     /label="LexA binding site"
     misc_feature    4311..4325
                     /label="LexA binding site"
     misc_feature    4358..4372
                     /label="LexA binding site"
     misc_feature    4405..4419
                     /label="LexA binding site"
     misc_feature    4452..4466
                     /label="LexA binding site"
     misc_feature    4499..4513
                     /label="LexA binding site"
     misc_feature    4546..4560
                     /label="LexA binding site"
     misc_feature    4593..4607
                     /label="LexA binding site"
     primer          complement(4601..4645)
                     /label="Eno_bb_fwd"
                     /note="sequence: GGCCACAGTTTCCGGGGAGAacatacagagcacatgctctagacc"
     primer          4606..4650
                     /label="eno_ins_rvs"
                     /note="sequence: agagcatgtgctctgtatgtTCTCCCCGGAAACTGTGGCCTTTTC"
     misc_feature    complement(4626..4816)
                     /label="ENOcp"
     primer          complement(4792..4836)
                     /label="bclex_rvs"
                     /note="sequence: GATCTTGTTCTTTTCCCATTGTGTTTGTGTGTTGATAAGCAGTTG"
     primer          4797..4842
                     /label="bclex_bb_fwd"
                     /note="sequence: GCTTATCAACACACAAACACAATGGGAAAAGAACAAGATCAGGATA"
     CDS             4818..6566
                     /label="crtI"
                     /translation="MGKEQDQDKPTAIIVGCGIGGIATAARLAKEGFQVTVFEKNDYSGGRCSLIERDGYRFDQGPSLLLLPDLFKQTFEDLGEKMEDWVDLIKCEPNYVCHFHDEETFTLSTDMALLKREVERFEGKDGFDRFLSFIQEAHRHYELAVVHVLQKNFPGFAAFLRLQFIGQILALHPFESIWTRVCRYFKTDRLRRVFSFAVMYMGQSPYSAPGTYSLLQYTELTEGIWYPRGGFWQVPNTLLQIVKRNNPSAKFNFNAPVSQVLLSPAKDRATGVRLESGEEHHADVVIVNADLVYASEHLIPDDARNKIGQLGEVKRSWWADLVGGKKLKGSCSSLSFYWSMDRIVDGLGGHNIFLAEDFKGSFDTIFEELGLPADPSFYVNVPSRIDPSAAPEGKDAIVILVPCGHIDASNPQDYNKLVARARKFVIHTLSAKLGLPDFEKMIVAEKVHDAPSWEKEFNLKDGSILGLAHNFMQVLGFRPSTRHPKYDKLFFVGASTHPGTGVPIVLAGAKLTANQVLESFDRSPAPDPNMSLSVPYGKPLKSNGTGIDSQVQLKFMDLERWVYLLVLLIGAVIARSVGVLAF*"
     terminator      6571..6770
                     /label="ttASC1"
     misc_feature    6775..6815
                     /label="Adapter 4_5'"
     misc_feature    6816..6834
                     /label="Adapter 4_5'"
     misc_feature    6839..6872
                     /label="loxp"
                     /feature_type="Misc. feat."
     misc_feature    6873..6891
                     /label="Adapter7_3'"
     promoter        6896..7395
                     /label="pTDH3"
     CDS             7397..9418
                     /label="crttYB-2"
                     /translation="MTALAYYQIHLIYTLPILGLLGLLTSPILTKFDIYKISILVFIAFSATTPWDSWIIRNGAWTYPSAESGQGVFGTFLDVPYEEYAFFVIQTVITGLVYVLATRHLLPSLALPKTRSSALSLALKALIPLPIIYLFTAHPSPSPDPLVTDHYFYMRALSLLITPPTMLLAALSGEYAFDWKSGRAKSTIAAIMIPTVYLIWVDYVAVGQDSWSINDEKIVGWRLGGVLPIEEAMFFLLTNLMIVLGLSACDHTQALYLLHGRTIYGNKKMPSSFPLITPPVLSLFFSSRPYSSQPKRDLELAVKLLEEKSRSFFVASAGFPSEVRERLVGLYAFCRVTDDLIDSPEVSSNPHATIDMVSDFLTLLFGPPLHPSQPDKILSSPLLPPSHPSRPTGMYPLPPPPSLSPAELVQFLTERVPVQYHFAFRLLAKLQGLIPRYPLDELLRGYTTDLIFPLSTEAVQARKTPIETTADLLDYGLCVAGSVAELLVYVSWASAPSQVPATIEEREAVLVASREMGTALQLVNIARDIKGDATEGRFYLPLSFFGLRDESKLAIPTDWTEPRPQDFDKLLSLSPSSTLPSSNASESFRFEWKTYSLPLVAYAEDLAKHSYKGIDRLPTEVQAGMRAACASYLLIGREIKVVWKGDVGERRTVAGWRRVRKVLSVVMSGWEGQ*"
     terminator      9423..9622
                     /label="ttCIT1"
     misc_feature    9627..9646
                     /label="Adapter8_5'"
     misc_feature    9647..9670
                     /label="Adapter8_5'"
     misc_feature    9675..9708
                     /label="loxpsym"
                     /feature_type="Misc. feat."
     misc_feature    9709..9745
                     /label="Adapter8_3'"
     promoter        9750..10157
                     /label="ZEO1 promoter"
     CDS             10162..11736
                     /label="tHMG1 ORF"
                     /translation="DQLVKTEVTKKSFTAPVQKASTPVLTNKTVISGSKVKSLSSAQSSSSGPSSSSEEDDSRDIESLDKKIRPLEELEALLSSGNTKQLKNKEVAALVIHGKLPLYALEKKLGDTTRAVAVRRKALSILAEAPVLASDRLPYKNYDYDRVFGACCENVIGYMPLPVGVIGPLVIDGTSYHIPMATTEGCLVASAMRGCKAINAGGGATTVLTKDGMTRGPVVRFPTLKRSGACKIWLDSEEGQNAIKKAFNSTSRFARLQHIQTCLAGDLLFMRFRTTTGDAMGMNMISKGVEYSLKQMVEEYGWEDMEVVSVSGNYCTDKKPAAINWIEGRGKSVVAEATIPGDVVRKVLKSDVSALVELNIAKNLVGSAMAGSVGGFNAHAANLVTAVFLALGQDPAQNVESSNCITLMKEVDGDLRISVSMPSIEVGTIGGGTVLEPQGAMLDLLGVRGPHATAPGTNARQLARIVACAVLAGELSLCAALAAGHLVQSHMTHNRKPAEPTKPNNLDATDINRLKDGSVTCIKS*"
     terminator      11738..11937
                     /label="ttACS2"
     misc_feature    11942..11972
                     /label="Adapter9_5'"
     misc_feature    11973..11992
                     /label="Adapter9_5'"
     misc_feature    11997..12030
                     /label="loxp"
                     /feature_type="Misc. feat."
     misc_feature    12031..12070
                     /label="Adapter4_3'"
     misc_feature    12075..12446
                     /label="KAN TU"
     CDS             12438..13247
                     /label="kan"
                     /translation="MGKEKTHVSRPRLNSNMDADLYGYKWARDNVGQSGATIYRLYGKPDAPELFLKHGKGSVANDVTDEMVRLNWLTEFMPLPTIKHFIRTPDDAWLLTTAIPGKTAFQVLEEYPDSGENIVDALAVFLRRLHSIPVCNCPFNSDRVFRLAQAQSRMNNGLVDASDFDDERNGWPVEQVWKEMHKLLPFSPDSVVTHGDFSLDNLIFDEGKLIGCIDVGRVGIADRYQDLAILWNCLGEFSPSLQKRLFQKYGIDNPDMNKLQFHLMLDEFF*"
     misc_feature    13248..13297
                     /label="KAN TU"
     misc_feature    13480..13493
                     /label="Adapter7_5'"
     misc_feature    13494..13514
                     /label="Adapter7_5'"
     CDS             complement(14775..14918)
                     /label="AMP4"
                     /translation="SRGIIAALGPDGKPSRIVVIYTTGSQATMDERNRQIAEIGASLIKHW*"
     CDS             complement(14920..15635)
                     /label="AMP4"
                     /translation="MSIQHFRVALIPFFAAFCLPVFAHPETLVKVKDAEDQLGARVGYIELDLNSGKILESFRPEERFPMMSTFKVLLCGAVLSRIDAGQEQLGRRIHYSQNDLVEYSPVTEKHLTDGMTVRELCSAAITMSDNTAANLLLTTIGGPKELTAFLHNMGDHVTRLDRWEPELNEAIPNDERDTTMPVAMATTLRKLLTGELLTLASRQQLIDWMEADKVAGPLLRSALPAGWFIADKSGAGER"
     primer          15544..15563
                     /label="amp_rvs"
                     /note="sequence: ACTTTCACCAGCGTTTCTGG"
     primer          complement(15554..15578)
                     /label="amp_50_rvs"
                     /note="sequence: CCTGTTTTTGCTCACCCAGAAACGC"
     misc_feature    15767..16284
                     /label="CEN/ARS"
ORIGIN
        1 TTATTATCAT GACATTAACC TATAAAAATA GGCGTATCAC GAGGCCCTTT GTCACAGCTT
       61 GTCTGTAAGC GGATGCCGGG AGCAGACAAG CCCGTCAGGG CGCGTCAGCG GGTGTTGGCG
      121 GGTGTCGGGG CTGGCTTAAC TATGCGGCAT CAGAGCAGAT TGTACTGAGA GTGCACCATA
      181 CCACAGCTTT TCAATTCAAT TCATCATTTT TTTTTTATTC TTTTTTTTGA TTTCGGTTTC
      241 TTTGAAATTT TTTTGATTCG GTAATCTCCG AACAGAAGGA AGAACGAAGG AAGGAGCACA
      301 GACTTAGATT GGTATATATA CGCATATGTA GTGTTGAAGA AACATGAAAT TGCCCAGTAT
      361 TCTTAACCCA ACTGCACAGA ACAAAAACCT GCAGGAAACG AAGATAAATC ATGTCGAAAG
      421 CTACATATAA GGAACGTGCT GCTACTCATC CTAGTCCTGT TGCTGCCAAG CTATTTAATA
      481 TCATGCACGA AAAGCAAACA AACTTGTGTG CTTCATTGGA TGTTCGTACC ACCAAGGAAT
      541 TACTGGAGTT AGTTGAAGCA TTAGGTCCCA AAATTTGTTT ACTAAAAACA CATGTGGATA
      601 TCTTGACTGA TTTTTCCATG GAGGGCACAG TTAAGCCGCT AAAGGCATTA TCCGCCAAGT
      661 ACAATTTTTT ACTCTTCGAA GACAGAAAAT TTGCTGACAT TGGTAATACA GTCAAATTGC
      721 AGTACTCTGC GGGTGTATAC AGAATAGCAG AATGGGCAGA CATTACGAAT GCACACGGTG
      781 TGGTGGGCCC AGGTATTGTT AGCGGTTTGA AGCAGGCGGC AGAAGAAGTA ACAAAGGAAC
      841 CTAGAGGCCT TTTGATGTTA GCAGAATTGT CATGCAAGGG CTCCCTATCT ACTGGAGAAT
      901 ATACTAAGGG TACTGTTGAC ATTGCGAAGA GCGACAAAGA TTTTGTTATC GGCTTTATTG
      961 CTCAAAGAGA CATGGGTGGA AGAGATGAAG GTTACGATTG GTTGATTATG ACACCCGGTG
     1021 TGGGTTTAGA TGACAAGGGT GACGCATTGG GTCAACAGTA TAGAACCGTG GATGATGTGG
     1081 TTTCTACAGG ATCTGACATT ATTATTGTTG GAAGAGGACT ATTTGCAAAG GGAAGGGATG
     1141 CTAAGGTAGA GGGTGAACGT TACAGAAAAG CAGGCTGGGA AGCATATTTG AGAAGATGCG
     1201 GCCAGCAAAA CTAAAAAACT GTATTATAAG TAAATGCATG TATACTAAAC TCACAAATTA
     1261 GAGCTTCAAT TTAATTATAT CAGTTATTAC CCTATGCGGT GTGAAATACC GCACAGATGC
     1321 GTAAGGAGAA AATACCGCAT CAGGAAATTG TAAACGTTAA TATTTTGTTA AAATTCGCGT
     1381 TAAATTTTTG TTAAATCAGC TCATTTTTTA ACCAATAGGC CGAAATCGGC AAAATCCCTT
     1441 ATAAATCAAA AGAATAGACC GAGATAGGGT TGAGTGTTGT TCCAGTTTGG AACAAGAGTC
     1501 CACTATTAAA GAACGTGGAC TCCAACGTCA AAGGGCGAAA AACCGTCTAT CAGGGCGATG
     1561 GCCCACTACG TGAACCATCA CCCTAATCAA GTTTTTTGGG GTCGAGGTGC CGTAAAGCAC
     1621 TAAATCGGAA CCCTAAAGGG AGCCCCCGAT TTAGAGCTTG ACGGGGAAAG CCGGCGAACG
     1681 TGGCGAGAAA GGAAGGGAAG AAAGCGAAAG GAGCGGGCGC TAGGGCGCTG GCAAGTGTAG
     1741 CGGTCACGCT GCGCGTAACC ACCACACCCG CCGCGCTTAA TGCGCCGCTA CAGGGCGCGT
     1801 CGCGCCATTC GCCATTCAGG CTGCGCAACT GTTGGGAAGG GCGATCGGTG CGGGCCTCTT
     1861 CGCTATTACG CCAGCTGGCG AAAGGGGGAT GTGCTGCAAG GCGATTAAGT TGGGTAACGC
     1921 CAGGGTTTTC CCAGTCACGA CGTTGTAAAA CGACGGCCAG TGAGCGCGCG TAATACGACT
     1981 CACTATAGGG CGAATTGGGT ACCGGGCCCC CCCTCGAGGT CGACGGTATC GATAAGCTTG
     2041 ATATCGAATT CCTGCAGCCC CCAGTATAAC TTCGTATAAT GTACATTATA CGAAGTTATT
     2101 ATTAGCGGCG CCGGGAAATC CAGCATATTC TCGCGGCCCT GAGCAGTAGG TGTCTCGGGC
     2161 AGTCAATATT CCCAAAAAGA GCATCAGACG ATCTGGTTAT GGTTTTTCTT GACTATAACC
     2221 TTAATTATGA GACTAATGTC TTCGGGAGGT CCCTTTTCCG ATTTTCCGAC TCTTTTCCGT
     2281 TGAAGAATGT ACTTGTGGTT TTGAATCCTA CGGCAGTTAT TGCGGCGGTT TGGCCCTTTC
     2341 TTTCAAAGAT TGTGATGGAA ATAATTGATT GTTCCGGGAA ATGTGTCTTA TTTTCTAAAA
     2401 GCATCTTTTT TTCTCTCCAA TTCTTCGAGC TATTTCCAGT AAAGGAAAAA AAAGGTTTGC
     2461 TGTAAGGGTG AATATGTCTC CAACCTCTTT GAGGTACTGC GTTGCTTCAT TCACCATTTA
     2521 ATATAAATAG TACATTGGCA GCCCTCTTTC AAACGTCAAT TATTCTCGCT TGCCTAACTT
     2581 TGTTCGGACC GAAATTATAA AGGCATTCAA TCAGTAACAA TAATTGCTAT TGCATAACTA
     2641 TACCCTCTGC TAAATAAAAT AAAAATGGAT TACGCGAACA TCCTCACAGC AATTCCACTC
     2701 GAGTTTACTC CTCAGGATGA TATCGTGCTC CTTGAACCGT ATCACTACCT AGGAAAGAAC
     2761 CCTGGAAAAG AAATTCGATC ACAACTCATC GAGGCTTTCA ACTATTGGTT GGATGTCAAG
     2821 AAGGAGGATC TCGAGGTCAT CCAGAACGTT GTTGGCATGC TACATACCGC TAGCTTATTA
     2881 ATGGACGATG TGGAGGATTC ATCGGTCCTC AGGCGTGGGT CGCCTGTGGC CCATCTAATT
     2941 TACGGGATTC CGCAGACAAT AAACACTGCA AACTACGTCT ACTTTCTGGC TTATCAAGAG
     3001 ATCTTCAAGC TTCGCCCAAC ACCGATACCC ATGCCTGTAA TTCCTCCTTC ATCTGCTTCG
     3061 CTTCAATCAT CAGTCTCCTC TGCATCCTCC TCCTCCTCGG CCTCGTCTGA AAACGGGGGC
     3121 ACGTCAACTC CTAATTCGCA GATTCCGTTC TCGAAAGATA CGTATCTTGA TAAAGTGATC
     3181 ACAGACGAGA TGCTTTCCCT CCATAGAGGG CAAGGCCTGG AGCTATTCTG GAGAGATAGT
     3241 CTGACGTGTC CTAGCGAAGA GGAATATGTG AAAATGGTTC TTGGAAAGAC GGGAGGTTTG
     3301 TTCCGTATAG CGGTCAGATT GATGATGGCA AAGTCAGAAT GTGACATAGA CTTTGTCCAG
     3361 CTTGTCAACT TGATCTCAAT ATACTTCCAG ATCAGGGATG ACTATATGAA CCTTCAGTCT
     3421 TCTGAGTATG CCCATAATAA GAATTTTGCA GAGGACCTCA CAGAAGGAAA ATTCAGTTTT
     3481 CCCACTATCC ACTCGATTCA TGCCAACCCC TCATCGAGAC TCGTCATCAA TACGTTGCAG
     3541 AAGAAATCGA CCTCTCCTGA GATCCTTCAC CACTGTGTAA ACTACATGCG CACAGAAACC
     3601 CACTCATTCG AATATACTCA GGAAGTCCTC AACACCTTGT CAGGTGCACT CGAGAGAGAA
     3661 CTAGGAAGGC TTCAAGGAGA GTTCGCAGAA GCTAACTCAA AGATTGATCT TGGTGACGTA
     3721 GAGTCGGAAG GAAGAACGGG GAAGAACGTC AAATTGGAAG CGATCCTGAA AAAGCTAGCC
     3781 GATATCCCTC TGTGATGAGA CTTAAATGAG AAAAATTTCG TAATGAGATA AAATTTCGCT
     3841 CCTTTTCTGT TTTCTATTTT CTATTTTCCC AACTTTTGCT CTATTCAGTT ATAAATTACT
     3901 ATTTATCCAT CAGTTAAAAA ACAAGATCTT TTACTGGTCA GCTAGGAAAG CGAAAATACA
     3961 AAGACTTTAT GCACTTAGTG ATATATATGT ATAGATATAT TTTGGAGGTA CTGGCCTAGC
     4021 GTCGTGGCCC GGGAGAGACA GTTTAGTAGT GACTCGCGGC CACCCTGATA ACTTCGTATA
     4081 ATGTACATTA TACGAAGTTA TTGAACTCGC ATGTCTGGGG TTGTGGTCAG GCCTTGTCAA
     4141 TTCAGTgcga attggagaaa cagcggccgc aataatatat aaacctgtat aatataacct
     4201 tgaagactat atttcttttc gagctcccta ggtgctgtat atactcacag cataactgta
     4261 tatacaccca gggtctaggt gctgtatata ctcacagcat aactgtatat acacccaggg
     4321 tctaggtgct gtatatactc acagcataac tgtatataca cccagggtct aggtgctgta
     4381 tatactcaca gcataactgt atatacaccc agggtctagg tgctgtatat actcacagca
     4441 taactgtata tacacccagg gtctaggtgc tgtatatact cacagcataa ctgtatatac
     4501 acccagggtc taggtgctgt atatactcac agcataactg tatatacacc cagggtctag
     4561 gtgctgtata tactcacagc ataactgtat atacacccag ggtctagagc atgtgctctg
     4621 tatgtTCTCC CCGGAAACTG TGGCCTTTTC TGGCACACAT GATCTCCACG ATTTCAACAT
     4681 ATAAATAGCT TTTGATAATG GCAATATTAA TCAAATTTAT TTTACTTCTT TCTTGTAACA
     4741 TCTCTCTTGT AATCCCTTAT TCCTTCTAGC TATTTTTCAT AAAAAACCAA GCAACTGCTT
     4801 ATCAACACAC AAACACAATG GGAAAAGAAC AAGATCAGGA TAAACCCACA GCTATCATCG
     4861 TGGGATGTGG TATCGGTGGA ATCGCCACTG CCGCTCGTCT TGCTAAAGAA GGTTTCCAGG
     4921 TCACGGTGTT CGAGAAGAAC GACTACTCCG GAGGTCGATG CTCTTTAATC GAGCGAGATG
     4981 GTTATCGATT CGATCAGGGG CCCAGTTTGC TGCTCTTGCC AGATCTCTTC AAGCAGACAT
     5041 TCGAAGATTT GGGAGAGAAG ATGGAAGATT GGGTCGATCT CATCAAGTGT GAACCCAACT
     5101 ATGTTTGCCA CTTCCACGAT GAAGAGACTT TCACTCTTTC AACCGACATG GCGTTGCTCA
     5161 AGCGGGAAGT CGAGCGTTTT GAAGGCAAAG ATGGATTTGA TCGGTTCTTG TCGTTTATCC
     5221 AAGAAGCCCA CAGACATTAC GAGCTTGCTG TCGTTCACGT CCTGCAGAAG AACTTCCCTG
     5281 GCTTCGCAGC ATTCTTACGG CTACAGTTCA TTGGCCAAAT CCTGGCTCTT CACCCCTTCG
     5341 AGTCTATCTG GACAAGAGTT TGTCGATATT TCAAGACCGA CAGATTACGA AGAGTCTTCT
     5401 CGTTTGCAGT GATGTACATG GGTCAAAGCC CATACAGTGC GCCCGGAACA TATTCCTTGC
     5461 TCCAATACAC CGAATTGACC GAGGGCATCT GGTATCCGAG AGGAGGCTTT TGGCAGGTTC
     5521 CTAATACTCT TCTTCAGATC GTCAAGCGCA ACAATCCCTC AGCCAAGTTC AATTTCAACG
     5581 CTCCAGTTTC CCAGGTTCTT CTCTCTCCTG CCAAGGACCG AGCGACTGGT GTTCGACTTG
     5641 AATCCGGCGA GGAACATCAC GCCGATGTTG TGATTGTCAA TGCTGACCTC GTTTACGCCT
     5701 CCGAGCACTT GATTCCTGAC GATGCCAGAA ACAAGATTGG CCAACTGGGT GAAGTCAAGA
     5761 GAAGTTGGTG GGCTGACTTA GTTGGTGGAA AGAAGCTCAA GGGAAGTTGC AGTAGTTTGA
     5821 GCTTCTACTG GAGCATGGAC CGAATCGTGG ACGGTCTGGG CGGACACAAT ATCTTCTTGG
     5881 CCGAGGACTT CAAGGGATCA TTCGACACAA TCTTCGAGGA GTTGGGACTC CCAGCCGATC
     5941 CTTCCTTTTA CGTGAACGTT CCCTCGCGAA TCGATCCTTC TGCCGCTCCC GAAGGCAAAG
     6001 ATGCTATCGT CATTCTTGTG CCGTGTGGCC ATATCGACGC TTCGAACCCT CAAGATTACA
     6061 ACAAGCTTGT TGCTCGGGCA AGGAAGTTTG TGATCCACAC GCTTTCCGCC AAGCTTGGAC
     6121 TTCCCGACTT TGAAAAAATG ATTGTGGCAG AGAAGGTTCA CGATGCTCCC TCTTGGGAGA
     6181 AAGAATTCAA CCTCAAGGAC GGAAGCATCT TGGGACTGGC TCACAACTTT ATGCAAGTTC
     6241 TTGGTTTCAG GCCGAGCACC AGACATCCCA AGTATGACAA GTTGTTCTTT GTCGGGGCTT
     6301 CGACTCATCC CGGAACTGGG GTTCCCATCG TCTTGGCTGG AGCCAAGTTA ACTGCCAACC
     6361 AAGTTCTCGA ATCCTTTGAC CGATCCCCAG CTCCAGATCC CAATATGTCA CTCTCCGTAC
     6421 CATATGGAAA ACCTCTCAAA TCAAATGGAA CGGGTATCGA TTCTCAGGTC CAGCTGAAGT
     6481 TCATGGATTT GGAGAGATGG GTATACCTTT TGGTGTTGTT GATTGGGGCC GTGATCGCTC
     6541 GATCCGTTGG TGTTCTTGCT TTCTGATGAG AGAATATGTA TAAAGTTCAT TTGTTCTTTT
     6601 ATGTATCTTC TAGTTATTGG TCATGTTTAA AATGGTAAAA ATAAAGAAAA TAATTTCTAT
     6661 ATTTTAGTGT ATAATATAAT CGTCATAGAT TTCGAAGTAA TGAAAGAAAG GTTATCATTA
     6721 GGTACTATAA ACTATGCTTT CTGTTTGCTG CGAAAATACA TATGTACAGT TTTTTTGGCG
     6781 TTAATTGTAG CTTATTTCCC GCCCTGTGAT TGAGGCGGGA TGGTGTCCCC AGGGAATGAT
     6841 AACTTCGTAT AATGTACATT ATACGAAGTT ATTTAGAACG GCCACCGTCC TCAGTACAGT
     6901 TTATTCCTGG CATCCACTAA ATATAATGGA GCCCGCTTTT TAAGCTGGCA TCCAGAAAAA
     6961 AAAAGAATCC CAGCACCAAA ATATTGTTTT CTTCACCAAC CATCAGTTCA TAGGTCCATT
     7021 CTCTTAGCGC AACTACAGAG AACAGGGGCA CAAACAGGCA AAAAACGGGC ACAACCTCAA
     7081 TGGAGTGATG CAACCTGCCT GGAGTAAATG ATGACACAAG GCAATTGACC CACGCATGTA
     7141 TCTATCTCAT TTTCTTACAC CTTCTATTAC CTTCTGCTCT CTCTGATTTG GAAAAAGCTG
     7201 AAAAAAAAGG TTGAAACCAG TTCCCTGAAA TTATTCCCCT ACTTGACTAA TAAGTATATA
     7261 AAGACGGTAG GTATTGATTG TAATTCTGTA AATCTATTTC TTAAACTTCT TAAATTCTAC
     7321 TTTTATAGTT AGTCTTTTTT TTAGTTTTAA AACACCAAGA ACTTAGTTTC GAATAAACAC
     7381 ACATAAACAA ACAAAAATGA CGGCTCTCGC ATATTACCAG ATCCATCTGA TCTATACTCT
     7441 CCCAATTCTT GGTCTTCTCG GCCTGCTCAC TTCCCCGATT TTGACAAAAT TTGACATCTA
     7501 CAAAATATCG ATCCTCGTAT TTATTGCGTT TAGTGCAACC ACACCATGGG ACTCATGGAT
     7561 CATCAGAAAT GGCGCATGGA CATATCCATC AGCGGAGAGT GGCCAAGGCG TGTTTGGAAC
     7621 GTTTCTAGAT GTTCCATATG AAGAGTACGC TTTCTTTGTC ATTCAAACCG TAATCACCGG
     7681 CTTGGTCTAC GTCTTGGCAA CTAGGCACCT TCTCCCATCT CTCGCGCTTC CCAAGACTAG
     7741 ATCGTCCGCC CTTTCTCTCG CGCTCAAGGC GCTCATCCCT CTGCCCATTA TCTACCTATT
     7801 TACCGCTCAC CCCAGCCCAT CGCCCGACCC GCTCGTGACA GATCACTACT TCTACATGCG
     7861 GGCACTCTCC TTACTCATCA CCCCACCTAC CATGCTCTTG GCAGCATTAT CAGGCGAATA
     7921 TGCTTTCGAT TGGAAAAGTG GCCGAGCAAA GTCAACTATT GCAGCAATCA TGATCCCGAC
     7981 GGTGTATCTG ATTTGGGTAG ATTATGTTGC TGTCGGTCAA GACTCTTGGT CGATCAACGA
     8041 TGAGAAGATT GTAGGGTGGA GGCTTGGAGG TGTACTACCC ATTGAGGAAG CTATGTTCTT
     8101 CTTACTGACG AATCTAATGA TTGTTCTGGG TCTGTCTGCC TGCGATCATA CTCAGGCCCT
     8161 ATACCTGCTA CACGGTCGAA CTATTTATGG CAACAAAAAG ATGCCATCTT CATTTCCCCT
     8221 CATTACACCG CCTGTGCTCT CCCTGTTTTT TAGCAGCCGA CCATACTCTT CTCAGCCAAA
     8281 ACGTGACTTG GAACTGGCAG TCAAGTTGTT GGAGGAAAAG AGCCGGAGCT TTTTTGTTGC
     8341 CTCGGCTGGA TTTCCTAGCG AAGTTAGGGA GAGGCTGGTT GGACTATACG CATTCTGCCG
     8401 GGTGACTGAT GATCTTATCG ACTCTCCTGA AGTATCTTCC AACCCGCATG CCACAATTGA
     8461 CATGGTATCC GATTTTCTTA CCCTACTATT TGGGCCCCCG CTACACCCTT CGCAACCTGA
     8521 CAAGATCCTT TCTTCGCCTT TACTTCCTCC TTCGCACCCT TCCCGACCCA CGGGAATGTA
     8581 TCCCCTCCCG CCTCCTCCTT CGCTCTCGCC TGCCGAGCTC GTTCAATTCC TTACCGAAAG
     8641 GGTTCCCGTT CAATACCATT TCGCCTTCAG GTTGCTCGCT AAGTTGCAAG GGCTGATCCC
     8701 TCGATACCCA CTCGACGAAC TCCTTAGAGG ATACACCACT GATCTTATCT TTCCCTTATC
     8761 GACAGAGGCA GTCCAGGCTC GGAAGACGCC TATCGAGACA ACAGCTGACT TGCTGGACTA
     8821 TGGTCTATGT GTAGCAGGCT CAGTCGCCGA GCTATTGGTC TATGTCTCTT GGGCAAGTGC
     8881 ACCAAGTCAG GTCCCTGCCA CCATAGAAGA AAGAGAAGCT GTGTTAGTGG CAAGCCGAGA
     8941 GATGGGAACT GCCCTTCAGT TGGTGAACAT TGCTAGGGAC ATTAAAGGGG ACGCAACAGA
     9001 AGGGAGATTT TACCTACCAC TCTCATTCTT TGGTCTTCGG GATGAATCAA AGCTTGCGAT
     9061 CCCGACTGAT TGGACGGAAC CTCGGCCTCA AGATTTCGAC AAACTCCTCA GTCTATCTCC
     9121 TTCGTCCACA TTACCATCTT CAAACGCCTC AGAAAGCTTC CGGTTCGAAT GGAAGACGTA
     9181 CTCGCTTCCA TTAGTCGCCT ACGCAGAGGA TCTTGCCAAA CATTCTTATA AGGGAATTGA
     9241 CCGACTTCCT ACCGAGGTTC AAGCGGGAAT GCGAGCGGCT TGCGCGAGCT ACCTACTGAT
     9301 CGGCCGAGAG ATCAAAGTCG TTTGGAAAGG AGATGTCGGA GAGAGAAGGA CAGTTGCCGG
     9361 ATGGAGGAGA GTACGGAAAG TCTTGAGTGT GGTCATGAGC GGATGGGAAG GGCAGTAATG
     9421 AGAGGAAAAT TTGATTTTTG ATTCAGGGTA TGCGACTATT CAAACACGTA TTTTCATATA
     9481 CGAATGAGTA GTTTATAATT TATATAAATA TATATTACAT AAGGAAATGG CTATGACTTC
     9541 ATGATTTTTA CGCTTTGAGT CCCCTATGCC TACCGGTTAT GTTATATACT TGGCAAATGA
     9601 TATCAATGAA TAGAAAACAA AATTTTTGCA CGGCGCTAGG TGTGATATCG TACACTTGGG
     9661 AGAAGTCAGA TGAGATAACT TCGTATAATG TACATTATAC GAAGTTATAA CTCTCCGCAG
     9721 CACCTCCGGA CTATGCCCGA GTGGTCAGTG TTAAACGTGT GGTTTATGGG TGCACCAGGG
     9781 CTTTATCGTG TTTTATATCG ATGGCGATTT GTGCCTCCAG TGTATTTTTG TATATCCAAT
     9841 TAAGGTTTCT TACCTAATTT TATTTTTATC ATCTTTAGTT AATGCTGGTT TGCTCTGTTT
     9901 CTGCTGCTTT CTGTGCGGTT CTCCTCTTCT CTTGTTTCTT CGTGTTGTCC CCCATCGCCG
     9961 ATGGGCTTAT ATGGCGTATA TATATAGAGC GAGTTTTTAC GTCGAAGATC ATCTCAGTTT
    10021 GCTTGATAGC CTTTCTACTT TATTACTTTC GTTTTTAACC TCATTATACT TTAGTTTTCT
    10081 TTGATCGGTT TTTTTCTCTG TATACTTAAA AGTTCAAATC AAAGAAACAT ACAAAACTAC
    10141 GTTTATATCA ATTAATAAAT GGACCAATTG GTGAAAACTG AAGTCACCAA GAAGTCTTTT
    10201 ACTGCTCCTG TACAAAAGGC TTCTACACCA GTTTTAACCA ATAAAACAGT CATTTCTGGA
    10261 TCGAAAGTCA AAAGTTTATC ATCTGCGCAA TCGAGCTCAT CAGGACCTTC ATCATCTAGT
    10321 GAGGAAGATG ATTCCCGCGA TATTGAAAGC TTGGATAAGA AAATACGTCC TTTAGAAGAA
    10381 TTAGAAGCAT TATTAAGTAG TGGAAATACA AAACAATTGA AGAACAAAGA GGTCGCTGCC
    10441 TTGGTTATTC ACGGTAAGTT ACCTTTGTAC GCTTTGGAGA AAAAATTAGG TGATACTACG
    10501 AGAGCGGTTG CGGTACGTAG GAAGGCTCTT TCAATTTTGG CAGAAGCTCC TGTATTAGCA
    10561 TCTGATCGTT TACCATATAA AAATTATGAC TACGACCGCG TATTTGGCGC TTGTTGTGAA
    10621 AATGTTATAG GTTACATGCC TTTGCCCGTT GGTGTTATAG GCCCCTTGGT TATCGATGGT
    10681 ACATCTTATC ATATACCAAT GGCAACTACA GAGGGTTGTT TGGTAGCTTC TGCCATGCGT
    10741 GGCTGTAAGG CAATCAATGC TGGCGGTGGT GCAACAACTG TTTTAACTAA GGATGGTATG
    10801 ACAAGAGGCC CAGTAGTCCG TTTCCCAACT TTGAAAAGAT CTGGTGCCTG TAAGATATGG
    10861 TTAGACTCAG AAGAGGGACA AAACGCAATT AAAAAAGCTT TTAACTCTAC ATCAAGATTT
    10921 GCACGTCTGC AACATATTCA AACTTGTCTA GCAGGAGATT TACTCTTCAT GAGATTTAGA
    10981 ACAACTACTG GTGACGCAAT GGGTATGAAT ATGATTTCTA AAGGTGTCGA ATACTCATTA
    11041 AAGCAAATGG TAGAAGAGTA TGGCTGGGAA GATATGGAGG TTGTCTCCGT TTCTGGTAAC
    11101 TACTGTACCG ACAAAAAACC AGCTGCCATC AACTGGATCG AAGGTCGTGG TAAGAGTGTC
    11161 GTCGCAGAAG CTACTATTCC TGGTGATGTT GTCAGAAAAG TGTTAAAAAG TGATGTTTCC
    11221 GCATTGGTTG AGTTGAACAT TGCTAAGAAT TTGGTTGGAT CTGCAATGGC TGGGTCTGTT
    11281 GGTGGATTTA ACGCACATGC AGCTAATTTA GTGACAGCTG TTTTCTTGGC ATTAGGACAA
    11341 GATCCTGCAC AAAATGTTGA AAGTTCCAAC TGTATAACAT TGATGAAAGA AGTGGACGGT
    11401 GATTTGAGAA TTTCCGTATC CATGCCATCC ATCGAAGTAG GTACCATCGG TGGTGGTACT
    11461 GTTCTAGAAC CACAAGGTGC CATGTTGGAC TTATTAGGTG TAAGAGGCCC GCATGCTACC
    11521 GCTCCTGGTA CCAACGCACG TCAATTAGCA AGAATAGTTG CCTGTGCCGT CTTGGCAGGT
    11581 GAATTATCCT TATGTGCTGC CCTAGCAGCC GGCCATTTGG TTCAAAGTCA TATGACCCAC
    11641 AACAGGAAAC CTGCTGAACC AACAAAACCT AACAATTTGG ACGCCACTGA TATAAATCGT
    11701 TTGAAAGATG GGTCCGTCAC CTGCATTAAA TCCTGAGACT TAAATGAGAA AAATTTCGTA
    11761 ATGAGATAAA ATTTCGCTCC TTTTCTGTTT TCTATTTTCT ATTTTCCCAA CTTTTGCTCT
    11821 ATTCAGTTAT AAATTACTAT TTATCCATCA GTTAAAAAAC AAGATCTTTT ACTGGTCAGC
    11881 TAGGAAAGCG AAAATACAAA GACTTTATGC ACTTAGTGAT ATATATGTAT AGATATATTT
    11941 TTGAAGCTAC GCGCCGAGCG TCTGACTCCT TTAGTCCGCG TCATCGCTTT GAAACTATAA
    12001 CTTCGTATAA TGTACATTAT ACGAAGTTAT GCCTGATGTG GCCGTCCTAT TAGCATTGTA
    12061 CACCCTCATT CAGTGCCGGG TCACCCGGCC AGCGACATGG AGGCCCAGAA TACCCTCCTT
    12121 GACAGTCTTG ACGTGCGCAG CTCAGGGGCA TGATGTGACT GTCGCCCGTA CATTTAGCCC
    12181 ATACATCCCC ATGTATAATC ATTTGCATCC ATACATTTTG ATGGCCGCAC GGCGCGAAGC
    12241 AAAAATTACG GCTCCTCGCT GCAGACCTGC GAGCAGGGAA ACGCTCCCCT CACAGACGCG
    12301 TTGAATTGTC CCCACGCCGC GCCCCTGTAG AGAAATATAA AAGGTTAGGA TTTGCCACTG
    12361 AGGTTCTTCT TTCATATACT TCCTTTTAAA ATCTTGCTAG GATACAGTTC TCACATCACA
    12421 TCCGAACATA AACAACCATG GGTAAGGAAA AGACTCACGT TTCGAGGCCG CGATTAAATT
    12481 CCAACATGGA TGCTGATTTA TATGGGTATA AATGGGCTCG CGATAATGTC GGGCAATCAG
    12541 GTGCGACAAT CTATCGATTG TATGGGAAGC CCGATGCGCC AGAGTTGTTT CTGAAACATG
    12601 GCAAAGGTAG CGTTGCCAAT GATGTTACAG ATGAGATGGT CAGACTAAAC TGGCTGACGG
    12661 AATTTATGCC TCTTCCGACC ATCAAGCATT TTATCCGTAC TCCTGATGAT GCATGGTTAC
    12721 TCACCACTGC GATCCCCGGC AAAACAGCAT TCCAGGTATT AGAAGAATAT CCTGATTCAG
    12781 GTGAAAATAT TGTTGATGCG CTGGCAGTGT TCCTGCGCCG GTTGCATTCG ATTCCTGTTT
    12841 GTAATTGTCC TTTTAACAGC GATCGCGTAT TTCGACTCGC TCAGGCGCAA TCACGAATGA
    12901 ATAACGGTTT GGTTGATGCG AGTGATTTTG ATGACGAGCG TAATGGCTGG CCTGTTGAAC
    12961 AAGTCTGGAA AGAAATGCAT AAGCTTTTGC CATTCTCACC GGATTCAGTC GTCACTCATG
    13021 GTGATTTCTC ACTTGATAAC CTTATTTTTG ACGAGGGGAA ATTAATAGGT TGTATTGATG
    13081 TTGGACGAGT CGGAATCGCA GACCGATACC AGGATCTTGC CATCCTATGG AACTGCCTCG
    13141 GTGAGTTTTC TCCTTCATTA CAGAAACGGC TTTTTCAAAA ATATGGTATT GATAATCCTG
    13201 ATATGAATAA ATTGCAGTTT CATTTGATGC TCGATGAGTT TTTCTAATCA GTACTGACAA
    13261 TAAAAAGATT CTTGTTTTCA AGAACTTGTC ATTTGTATAG TTTTTTTATA TTGTAGTTGT
    13321 TCTATTTTAA TCAAATGTTA GCGTGATTTA TATTTTTTTT CGCCTCGACA TCATCTGCCC
    13381 AGATGCGAAG TTAAGTGCGC AGAAAGTAAT ATCATGCGTC AATCGTATGT GAATGCTGGT
    13441 CGCTATACTG CTGTCGATTC GATACTAACG CCGCCTTTTG ACTAAGACTC TGGTCACGGT
    13501 TCAGAAGTGG ACGATTTTGG GGATCCACTA GTTCTAGAGC GGCCGCCACC GCGGTGGAGC
    13561 TCCAGCTTTT GTTCCCTTTA GTGAGGGTTA ATTGCGCGCT TGGCGTAATC ATGGTCATAG
    13621 CTGTTTCCTG TGTGAAATTG TTATCCGCTC ACAATTCCAC ACAACATAGG AGCCGGAAGC
    13681 ATAAAGTGTA AAGCCTGGGG TGCCTAATGA GTGAGGTAAC TCACATTAAT TGCGTTGCGC
    13741 TCACTGCCCG CTTTCCAGTC GGGAAACCTG TCGTGCCAGC TGCATTAATG AATCGGCCAA
    13801 CGCGCGGGGA GAGGCGGTTT GCGTATTGGG CGCTCTTCCG CTTCCTCGCT CACTGACTCG
    13861 CTGCGCTCGG TCGTTCGGCT GCGGCGAGCG GTATCAGCTC ACTCAAAGGC GGTAATACGG
    13921 TTATCCACAG AATCAGGGGA TAACGCAGGA AAGAACATGT GAGCAAAAGG CCAGCAAAAG
    13981 GCCAGGAACC GTAAAAAGGC CGCGTTGCTG GCGTTTTTCC ATAGGCTCCG CCCCCCTGAC
    14041 GAGCATCACA AAAATCGACG CTCAAGTCAG AGGTGGCGAA ACCCGACAGG ACTATAAAGA
    14101 TACCAGGCGT TTCCCCCTGG AAGCTCCCTC GTGCGCTCTC CTGTTCCGAC CCTGCCGCTT
    14161 ACCGGATACC TGTCCGCCTT TCTCCCTTCG GGAAGCGTGG CGCTTTCTCA TAGCTCACGC
    14221 TGTAGGTATC TCAGTTCGGT GTAGGTCGTT CGCTCCAAGC TGGGCTGTGT GCACGAACCC
    14281 CCCGTTCAGC CCGACCGCTG CGCCTTATCC GGTAACTATC GTCTTGAGTC CAACCCGGTA
    14341 AGACACGACT TATCGCCACT GGCAGCAGCC ACTGGTAACA GGATTAGCAG AGCGAGGTAT
    14401 GTAGGCGGTG CTACAGAGTT CTTGAAGTGG TGGCCTAACT ACGGCTACAC TAGAAGGACA
    14461 GTATTTGGTA TCTGCGCTCT GCTGAAGCCA GTTACCTTCG GAAAAAGAGT TGGTAGCTCT
    14521 TGATCCGGCA AACAAACCAC CGCTGGTAGC GGTGGTTTTT TTGTTTGCAA GCAGCAGATT
    14581 ACGCGCAGAA AAAAAGGATC TCAAGAAGAT CCTTTGATCT TTTCTACGGG GTCTGACGCT
    14641 CAGTGGAACG AAAACTCACG TTAAGGGATT TTGGTCATGA GATTATCAAA AAGGATCTTC
    14701 ACCTAGATCC TTTTAAATTA AAAATGAAGT TTTAAATCAA TCTAAAGTAT ATATGAGTAA
    14761 ACTTGGTCTG ACAGTTACCA ATGCTTAATC AGTGAGGCAC CTATCTCAGC GATCTGTCTA
    14821 TTTCGTTCAT CCATAGTTGC CTGACTCCCC GTCGTGTAGA TAACTACGAT ACGGGAGGGC
    14881 TTACCATCTG GCCCCAGTGC TGCAATGATA CCGCGAGATC CACGCTCACC GGCTCCAGAT
    14941 TTATCAGCAA TAAACCAGCC AGCCGGAAGG GCCGAGCGCA GAAGTGGTCC TGCAACTTTA
    15001 TCCGCCTCCA TCCAGTCTAT TAATTGTTGC CGGGAAGCTA GAGTAAGTAG TTCGCCAGTT
    15061 AATAGTTTGC GCAACGTTGT TGCCATTGCT ACAGGCATCG TGGTGTCACG CTCGTCGTTT
    15121 GGTATGGCTT CATTCAGCTC CGGTTCCCAA CGATCAAGGC GAGTTACATG ATCCCCCATG
    15181 TTGTGCAAAA AAGCGGTTAG CTCCTTCGGT CCTCCGATCG TTGTCAGAAG TAAGTTGGCC
    15241 GCAGTGTTAT CACTCATGGT TATGGCAGCA CTGCATAATT CTCTTACTGT CATGCCATCC
    15301 GTAAGATGCT TTTCTGTGAC TGGTGAGTAC TCAACCAAGT CATTCTGAGA ATAGTGTATG
    15361 CGGCGACCGA GTTGCTCTTG CCCGGCGTCA ATACGGGATA ATACCGCGCC ACATAGCAGA
    15421 ACTTTAAAAG TGCTCATCAT TGGAAAACGT TCTTCGGGGC GAAAACTCTC AAGGATCTTA
    15481 CCGCTGTTGA GATCCAGTTC GATGTAACCC ACTCGTGCAC CCAACTGATC TTCAGCATCT
    15541 TTTACTTTCA CCAGCGTTTC TGGGTGAGCA AAAACAGGAA GGCAAAATGC CGCAAAAAAG
    15601 GGAATAAGGG CGACACGGAA ATGTTGAATA CTCATACTCT TCCTTTTTCA ATATTATTGA
    15661 AGCATTTATC AGGGTTATTG TCTCATGAGC GGATACATAT TTGAATGTAT TTAGAAAAAT
    15721 AAACAAATAG GGGTTCCGCG CACATTTCCC CGAAAAGTGC CACCTGGGTC CTTTTCATCA
    15781 CGTGCTATAA AAATAATTAT AATTTAAATT TTTTAATATA AATATATAAA TTAAAAATAG
    15841 AAAGTAAAAA AAGAAATTAA AGAAAAAATA GTTTTTGTTT TCCGAAGATG TAAAAGACTC
    15901 TAGGGGGATC GCCAACAAAT ACTACCTTTT ATCTTGCTCT TCCTGCTCTC AGGTATTAAT
    15961 GCCGAATTGT TTCATCTTGT CTGTGTAGAA GACCACACAC GAAAATCCTG TGATTTTACA
    16021 TTTTACTTAT CGTTAATCGA ATGTATATCT ATTTAATCTG CTTTTCTTGT CTAATAAATA
    16081 TATATGTAAA GTACGCTTTT TGTTGAAATT TTTTAAACCT TTGTTTATTT TTTTTTCTTC
    16141 ATTCCGTAAC TCTTCTACCT TCTTTATTTA CTTTCTAAAA TCCAAATACA AAACATAAAA
    16201 ATAAATAAAC ACAGAGTAAA TTCCCAAATT ATTCCATCAT TAAAAGATAC GAGGCGCGTG
    16261 TAAGTTACAG GCAAGCGATC CGTCCTAAGA AACCA
//
