# Supplementary material for: Dual-channel optogenetics in yeast for multiplexed light-based control of cellular processes and pathways
Source: Nat Commun. 2026 May 22;17:6742. doi: 10.1038/s41467-026-73399-0 (PMC13385801; doi:10.1038/s41467-026-73399-0)
Supplement: Supplementary file 6 — Source Data [file 41467_2026_73399_MOESM6_ESM.zip › Source Data File/Annotated sequences/plexeno-fnsiodc_pgk1-cpr_ura.gb]

LOCUS       pLexeno-FNSI(ODC)_PGK1 10494 bp ds-DNA     circular     06-APR-2026
DEFINITION  .
KEYWORDS    "marker:AmpR"
FEATURES             Location/Qualifiers
     primer          27..62
                     /label="pgkuas_rvs"
                     /note="sequence: CCAGTCTTTCGACTGAGCCTATGTTTGCAAAAAGAACAAAACTGAAAAAACCCA"
     promoter        29..530
                     /label="PGK1p"
     primer          complement(493..546)
                     /label="cpr_bb_rvs"
                     /note="sequence: TATTCCAAACGGCATCATGTTTTATATTTGTTGTAAAAAGTAGATAATTACTTC"
     primer          512..554
                     /label="cpr_fwd"
                     /note="sequence: TACAACAAATATAAAACATGATGCCGTTTGGAATAGACAACAC"
     CDS             532..2607
                     /translation="MPFGIDNTDFTVLAGLVLAVLLYVKRNSIKELLMSDDGDITAVSSGNRDIAQVVTENNKNYLVLYASQTGTAEDYAKKFSKELVAKFNLNVMCADVENYDFESLNDVPVIVSIFISTYGEGDFPDGAVNFEDFICNAEAGALSNLRYNMFGLGNSTYEFFNGAAKKAEKHLSAAGAIRLGKLGEADDGAGTTDEDYMAWKDSILEVLKDELHLDEQEAKFTSQFQYTVLNEITDSMSLGEPSAHYLPSHQLNRNADGIQLGPFDLSQPYIAPIVKSRELFSSNDRNCIHSEFDLSGSNIKYSTGDHLAVWPSNPLEKVEQFLSIFNLDPETIFDLKPLDPTVKVPFPTPTTIGAAIKHYLEITGPVSRQLFSSLIQFAPNADVKEKLTLLSKDKDQFAVEITSKYFNIADALKYLSDGAKWDTVPMQFLVESVPQMTPRYYSISSSSLSEKQTVHVTSIVENFPNPELPDAPPVVGVTTNLLRNIQLAQNNVNIAETNLPVHYDLNGPRKLFANYKLPVHVRRSNFRLPSNPSTPVIMIGPGTGVAPFRGFIRERVAFLESQKKGGNNVSLGKHILFYGSRNTDDFLYQDEWPEYAKKLDGSFEMVVAHSRLPNTKKVYVQDKLKDYEDQVFEMINNGAFIYVCGDAKGMAKGVSTALVGILSRGKSITTDEATELIKMLKTSGRYQEDVW*"
     CDS             532..2634
                     /label="Translation 532-2634"
                     /translation="MPFGIDNTDFTVLAGLVLAVLLYVKRNSIKELLMSDDGDITAVSSGNRDIAQVVTENNKNYLVLYASQTGTAEDYAKKFSKELVAKFNLNVMCADVENYDFESLNDVPVIVSIFISTYGEGDFPDGAVNFEDFICNAEAGALSNLRYNMFGLGNSTYEFFNGAAKKAEKHLSAAGAIRLGKLGEADDGAGTTDEDYMAWKDSILEVLKDELHLDEQEAKFTSQFQYTVLNEITDSMSLGEPSAHYLPSHQLNRNADGIQLGPFDLSQPYIAPIVKSRELFSSNDRNCIHSEFDLSGSNIKYSTGDHLAVWPSNPLEKVEQFLSIFNLDPETIFDLKPLDPTVKVPFPTPTTIGAAIKHYLEITGPVSRQLFSSLIQFAPNADVKEKLTLLSKDKDQFAVEITSKYFNIADALKYLSDGAKWDTVPMQFLVESVPQMTPRYYSISSSSLSEKQTVHVTSIVENFPNPELPDAPPVVGVTTNLLRNIQLAQNNVNIAETNLPVHYDLNGPRKLFANYKLPVHVRRSNFRLPSNPSTPVIMIGPGTGVAPFRGFIRERVAFLESQKKGGNNVSLGKHILFYGSRNTDDFLYQDEWPEYAKKLDGSFEMVVAHSRLPNTKKVYVQDKLKDYEDQVFEMINNGAFIYVCGDAKGMAKGVSTALVGILSRGKSITTDEATELIKMLKTSGRYQEDVW*LGMDELYK*"
     primer          complement(2581..2627)
                     /label="cpr_rvs"
                     /note="sequence: TACAATTCATCCATACCCAATTACCAGACATCTTCTTGGTATCTACC"
     primer          2588..2634
                     /label="cpr_bb_fwd"
                     /note="sequence: ACCAAGAAGATGTCTGGTAATTGGGTATGGATGAATTGTACAAGTAG"
     CDS             2608..2631
                     /label="mTurquoise2"
     terminator      2636..3131
                     /label="RPP2Bt"
     promoter        complement(3216..3234)
                     /label="T7 promoter"
     primer_bind     complement(3244..3260)
                     /label="M13 fwd"
     rep_origin      3405..3860
                     /label="f1 ori"
     CDS             complement(3991..4794)
                     /label="URA3"
     promoter        complement(4795..5010)
                     /label="URA3 promoter"
     misc_feature    5280..5783
                     /label="CEN/ARS"
     promoter        5820..5924
                     /label="AmpR promoter"
     CDS             5925..5993
                     /label="AmpR"
     primer          5982..6006
                     /label="amp_50_rvs"
                     /note="sequence: CCTGTTTTTGCTCACCCAGAAACGC"
     CDS             5994..6785
                     /label="AmpR"
     primer          5997..6016
                     /label="amp_fwd"
                     /note="sequence: CCAGAAACGCTGGTGAAAGT"
     primer          complement(5997..6016)
                     /label="amp_rvs"
                     /note="sequence: ACTTTCACCAGCGTTTCTGG"
     primer          complement(6007..6031)
                     /label="amp_50_fwd"
                     /note="sequence: TCTTCAGCATCTTTTACTTTCACCA"
     rep_origin      6956..7544
                     /label="ori"
     primer          7721..7760
                     /label="BLFNS_fwd"
                     /note="sequence: GGAAGAGCGCCCAATACGCATGGGTACCGGGCCCCCCCTC"
     primer          complement(7721..7760)
                     /label="BLFNS_bb_rvs"
                     /note="sequence: GAGGGGGGGCCCGGTACCCATGCGTATTGGGCGCTCTTCC"
     misc_feature    7741..10187
                     /label="FNS ins"
     terminator      7819..8318
                     /label="LSC2t"
     primer          complement(8287..8338)
                     /label="ODC_bb_rvs"
                     /note="sequence: ccccttttcctttgtctataTCTCGAGAAAAACAAAAGAGTTAATAATAAAG"
     primer          8299..8341
                     /label="ODC_fwd"
                     /note="sequence: CTCTTTTGTTTTTCTCGAGAtatagacaaaggaaaaggggcct"
     CDS             complement(8351..9517)
                     /label="Translation 9517-8351"
                     /translation="MAPTTITALAKEKTLNLDFVRDEDERPKVAYNQFSNEIPIISLAGLDDDSDGRRPEICRKIVKACEDWGIFQVVDHGIDSGLISEMTRLSREFFALPAEEKLEYDTTGGKRGGFTISTVLQGDDAMDWREFVTYFSYPINARDYSRWPKKPEGWRSTTEVYSEKLMVLGAKLLEVLSEAMGLEKGDLTKACVDMEQKVLINYYPTCPQPDLTLGVRRHTDPGTITILLQDMVGGLQATRDGGKTWITVQPVEGAFVVNLGDHGHYLSNGRFRNADHQAVVNSTSSRLSIATFQNPAQNAIVYPLKIREGEKAILDEAITYAEMYKKCMTKHIEVATRKKLAKEKRLQDEKAKLEMKSKSADENLAMSCAQESITSLYKKAGSENLYFQ*"
     misc_feature    8354..8422
                     /label="ODC"
     primer          complement(8403..8442)
                     /label="ODC_rvs"
                     /note="sequence: GCGCTGATGAAAACTTAGCTATGTCCTGTGCCCAAGAGAG"
     primer          8403..8443
                     /label="ODC_bb_fwd"
                     /note="sequence: CTCTCTTGGGCACAGGACATAGCTAAGTTTTCATCAGCGCT"
     misc_feature    complement(8423..8483)
                     /label="FNS"
     primer          complement(8464..8503)
                     /label="pEK-Brep-F3'H-pTet-FNS FWD (1)"
                     /note="sequence: AAACTTGCCAAAGAAAAGCGCTTACAAGACGAAAAGGCGA"
     misc_feature    complement(8484..9517)
                     /label="Fragment 3"
     misc_feature    complement(8484..9517)
                     /label="FNS"
     primer          complement(8878..8900)
                     /label="FNS_Seq2"
                     /note="sequence: TCCACAGCCTGACTTGACATTGG"
     primer          complement(9498..9537)
                     /label="LEFNS_bb_rvs"
                     /note="sequence: GCTTATCAACACACAAACACATGGCTCCGACCACTATCAC"
     primer          9498..9542
                     /label="LEFNS_fwd"
                     /note="sequence: GTGATAGTGGTCGGAGCCATGTGTTTGTGTGTTGATAAGCAGTTG"
     misc_feature    9518..9708
                     /label="ENOcp"
     primer          complement(9684..9728)
                     /label="eno_ins_rvs"
                     /note="sequence: agagcatgtgctctgtatgtTCTCCCCGGAAACTGTGGCCTTTTC"
     primer          9689..9733
                     /label="Eno_bb_fwd"
                     /note="sequence: GGCCACAGTTTCCGGGGAGAacatacagagcacatgctctagacc"
     misc_feature    complement(9726..10094)
                     /label="Addgene #58435"
     misc_feature    complement(9727..9741)
                     /label="LexA binding site"
     misc_feature    complement(9731..10094)
                     /label="Insulator (DEG1 termination sequence) + 8 copies of LexA binding sites"
     misc_feature    complement(9774..9788)
                     /label="LexA binding site"
     misc_feature    complement(9821..9835)
                     /label="LexA binding site"
     misc_feature    complement(9868..9882)
                     /label="LexA binding site"
     misc_feature    complement(9915..9929)
                     /label="LexA binding site"
     misc_feature    complement(9962..9976)
                     /label="LexA binding site"
     misc_feature    complement(10009..10023)
                     /label="LexA binding site"
     misc_feature    complement(10056..10070)
                     /label="LexA binding site"
     misc_feature    10095..10187
                     /label="Lex8frag"
     primer          10168..10207
                     /label="LEFNS_bb_fwd"
                     /note="sequence: ccgctgtttctccaattcgcAACCGCCTCTCCCCGCGCGT"
     primer          complement(10168..10207)
                     /label="LEFNS_rvs"
                     /note="sequence: ACGCGCGGGGAGAGGCGGTTgcgaattggagaaacagcgg"
     promoter        10315..10320
                     /label="lac promoter"
     promoter        10321..10338
                     /label="lac promoter"
     promoter        10339..10345
                     /label="lac promoter"
     protein_bind    10353..10369
                     /label="lac operator"
     primer_bind     10377..10393
                     /label="M13 rev"
     promoter        10414..10432
                     /label="T3 promoter"
ORIGIN
        1 TTGGCAGTGA CTCGGTCTCT CGTAGGCTAT GTTTGCAAAA AGAACAAAAC TGAAAAAACC
       61 CAGACACGCT CGACTTCCTG TCTTCCTATT GATTGCAGCT TCCAATTTCG TCACACAACA
      121 AGGTCCTAGC GACGGCTCAC AGGTTTTGTA ACAAGCAATC GAAGGTTCTG GAATGGCGGG
      181 AAAGGGTTTA GTACCACATG CTATGATGCC CACTGTGATC TCCAGAGCAA AGTTCGTTCG
      241 ATCGTACTGT TACTCTCTCT CTTTCAAACA GAATTGTCCG AATCGTGTGA CAACAACAGC
      301 CTGTTCTCAC ACACTCTTTT CTTCTAACCA AGGGGGTGGT TTAGTTTAGT AGAACCTCGT
      361 GAAACTTACA TTTACATATA TATAAACTTG CATAAATTGG TCAATGCAAG AAATACATAT
      421 TTGGTCTTTT CTAATTCGTA GTTTTTCAAG TTCTTAGATG CTTTCTTTTT CTCTTTTTTA
      481 CAGATCATCA AGGAAGTAAT TATCTACTTT TTACAACAAA TATAAAACAT GATGCCGTTT
      541 GGAATAGACA ACACCGACTT CACTGTCCTG GCGGGGCTAG TGCTTGCCGT GCTACTGTAC
      601 GTAAAGAGAA ACTCCATCAA GGAACTGCTG ATGTCCGATG ACGGAGATAT CACAGCTGTC
      661 AGCTCGGGCA ACAGAGACAT TGCTCAGGTG GTGACCGAAA ACAACAAGAA CTACTTGGTG
      721 TTGTATGCGT CGCAGACTGG GACTGCCGAG GATTACGCCA AAAAGTTTTC CAAGGAGCTG
      781 GTGGCCAAGT TCAACCTAAA CGTGATGTGC GCAGATGTTG AGAACTACGA CTTTGAGTCG
      841 CTAAACGATG TGCCCGTCAT AGTCTCGATT TTTATCTCTA CATATGGTGA AGGAGACTTC
      901 CCCGACGGGG CGGTCAACTT TGAAGACTTT ATTTGTAATG CGGAAGCGGG TGCACTATCG
      961 AACCTGAGGT ATAATATGTT TGGTCTGGGA AATTCTACTT ATGAATTCTT TAATGGTGCC
     1021 GCCAAGAAGG CCGAGAAGCA TCTCTCCGCC GCGGGCGCTA TCAGACTAGG CAAGCTCGGT
     1081 GAAGCTGATG ATGGTGCAGG AACTACAGAC GAAGATTACA TGGCCTGGAA GGACTCCATC
     1141 CTGGAGGTTT TGAAAGACGA ACTGCATTTG GACGAACAGG AAGCCAAGTT CACCTCTCAA
     1201 TTCCAGTACA CTGTGTTGAA CGAAATCACT GACTCCATGT CGCTTGGTGA ACCCTCTGCT
     1261 CACTATTTGC CCTCGCATCA GTTGAACCGC AACGCAGACG GCATCCAATT GGGTCCCTTC
     1321 GATTTGTCTC AACCGTATAT TGCACCCATC GTGAAATCTC GCGAACTGTT CTCTTCCAAT
     1381 GACCGTAATT GCATCCACTC TGAATTTGAC TTGTCCGGCT CTAACATCAA GTACTCCACT
     1441 GGTGACCATC TTGCTGTTTG GCCTTCCAAC CCATTGGAAA AGGTCGAACA GTTCTTATCC
     1501 ATATTCAACC TGGACCCTGA AACCATTTTT GACTTGAAGC CCCTGGATCC CACCGTCAAA
     1561 GTGCCCTTCC CAACGCCAAC TACTATTGGC GCTGCTATTA AACACTATTT GGAAATTACA
     1621 GGACCTGTCT CCAGACAATT GTTTTCATCT TTGATTCAGT TCGCCCCCAA CGCTGACGTC
     1681 AAGGAAAAAT TGACTCTGCT TTCGAAAGAC AAGGACCAAT TCGCCGTCGA GATAACCTCC
     1741 AAATATTTCA ACATCGCAGA TGCTCTGAAA TATTTGTCTG ATGGCGCCAA ATGGGACACC
     1801 GTACCCATGC AATTCTTGGT CGAATCAGTT CCCCAAATGA CTCCTCGTTA CTACTCTATC
     1861 TCTTCCTCTT CTCTGTCTGA AAAGCAAACC GTCCATGTCA CCTCCATTGT GGAAAACTTT
     1921 CCTAACCCAG AATTGCCTGA TGCTCCTCCA GTTGTTGGTG TTACGACTAA CTTGTTAAGA
     1981 AACATTCAAT TGGCTCAAAA CAATGTTAAC ATTGCCGAAA CTAACCTACC TGTTCACTAC
     2041 GATTTAAATG GCCCACGTAA ACTTTTCGCC AATTACAAAT TGCCCGTCCA CGTTCGTCGT
     2101 TCTAACTTCA GATTGCCTTC CAACCCTTCC ACCCCAGTTA TCATGATCGG TCCAGGTACC
     2161 GGTGTTGCCC CATTCCGTGG GTTTATCAGA GAGCGTGTCG CGTTCCTCGA ATCACAAAAG
     2221 AAGGGCGGTA ACAACGTTTC GCTAGGTAAG CATATACTGT TTTATGGATC CCGTAACACT
     2281 GATGATTTCT TGTACCAGGA CGAATGGCCA GAATACGCCA AAAAATTGGA TGGTTCGTTC
     2341 GAAATGGTCG TGGCCCATTC CAGGTTGCCA AACACCAAAA AAGTTTATGT TCAAGATAAA
     2401 TTAAAGGATT ACGAAGACCA AGTATTTGAA ATGATTAACA ACGGTGCATT TATCTACGTC
     2461 TGTGGTGATG CAAAGGGTAT GGCCAAGGGT GTGTCAACCG CATTGGTTGG CATCTTATCC
     2521 CGTGGTAAAT CCATTACCAC TGATGAAGCA ACAGAGCTAA TCAAGATGCT CAAGACTTCA
     2581 GGTAGATACC AAGAAGATGT CTGGTAATTG GGTATGGATG AATTGTACAA GTAGCATAAA
     2641 CAATTTTCTT GTTTTCCTTC ATTTTACAAA ATCtggtgTA AATCCTCGAT TCCATTGTGA
     2701 TTTAAAAATA ATTAATTACT GTATAAGATT CTATATAGAC AATTAATTGA AAATAGTATT
     2761 ACTTCTTTAA CTCGCTTAGG ATTTTTTTTA TTTTTTCTCT CTTTTCCGGA GAATTGCCAA
     2821 ATGTTTTCAC GGCCTCTTCC AATAATAGCT TCATTTCTTC CAACGCAACT ACTAGTTTCC
     2881 CATTGTAAGT GGCGAAGTAC TCGCTGATAT CATCATCTTC AGAAGCTTCT TTAATGGAAG
     2941 TTGTTAAAGA ATTTATAGAA TTTGTTTGGC TCAGAATATC TGATAATTTA CTTTCGCCTA
     3001 TTTGGAGAGC CTGACATTTC AGTATTAAAT CTTTCCTTAA ATTACTATAC TCGCTTAGAA
     3061 CTTTGAGATC ATTTTCCACT TCAACTTCCT CTTCGTCTGC TACTTCcatc tGCGGCAGCT
     3121 TCAACACATC TCCTCTGAGA GAGACCCAAG ACACTGCGGA TCGAGACCAC TAGTACCGGT
     3181 CTGCAGCTCG AGGGGGGGCC CGGTACCCAA TTCGCCCTAT AGTGAGTCGT ATTACGCGCG
     3241 CTCACTGGCC GTCGTTTTAC AACGTCGTGA CTGGGAAAAC CCTGGCGTTA CCCAACTTAA
     3301 TCGCCTTGCA GCACATCCCC CTTTCGCCAG CTGGCGTAAT AGCGAAGAGG CCCGCACCGA
     3361 TCGCCCTTCC CAACAGTTGC GCAGCCTGAA TGGCGAATGG CGCGACGCGC CCTGTAGCGG
     3421 CGCATTAAGC GCGGCGGGTG TGGTGGTTAC GCGCAGCGTG ACCGCTACAC TTGCCAGCGC
     3481 CCTAGCGCCC GCTCCTTTCG CTTTCTTCCC TTCCTTTCTC GCCACGTTCG CCGGCTTTCC
     3541 CCGTCAAGCT CTAAATCGGG GGCTCCCTTT AGGGTTCCGA TTTAGTGCTT TACGGCACCT
     3601 CGACCCCAAA AAACTTGATT AGGGTGATGG TTCACGTAGT GGGCCATCGC CCTGATAGAC
     3661 GGTTTTTCGC CCTTTGACGT TGGAGTCCAC GTTCTTTAAT AGTGGACTCT TGTTCCAAAC
     3721 TGGAACAACA CTCAACCCTA TCTCGGTCTA TTCTTTTGAT TTATAAGGGA TTTTGCCGAT
     3781 TTCGGCCTAT TGGTTAAAAA ATGAGCTGAT TTAACAAAAA TTTAACGCGA ATTTTAACAA
     3841 AATATTAACG TTTACAATTT CCTGATGCGG TATTTTCTCC TTACGCATCT GTGCGGTATT
     3901 TCACACCGCA TAGGGTAATA ACTGATATAA TTAAATTGAA GCTCTAATTT GTGAGTTTAG
     3961 TATACATGCA TTTACTTATA ATACAGTTTT TTAGTTTTGC TGGCCGCATC TTCTCAAATA
     4021 TGCTTCCCAG CCTGCTTTTC TGTAACGTTC ACCCTCTACC TTAGCATCCC TTCCCTTTGC
     4081 AAATAGTCCT CTTCCAACAA TAATAATGTC AGATCCTGTA GACACCACAT CATCCACGGT
     4141 TCTATACTGT TGACCCAATG CGTCACCCTT GTCATCTAAA CCCACACCGG GTGTCATAAT
     4201 CAACCAATCG TAACCTTCAT CTCTTCCACC CATGTCTCTT TGAGCAATAA AGCCGATAAC
     4261 AAAATCTTTG TCGCTCTTCG CAATGTCAAC AGTACCCTTA GTATATTCTC CAGTAGATAG
     4321 GGAGCCCTTG CATGACAATT CTGCTAACAT CAAAAGGCCT CTAGGTTCCT TTGTTACTTC
     4381 TTCTGCCGCC TGCTTCAAAC CGCTAACAAT ACCTGGGCCC ACCACACCGT GTGCATTCGT
     4441 AATGTCTGCC CATTCTGCTA TTCTGTATAC ACCCGCAGAG TACTGCAATT TGACTGTATT
     4501 ACCAATGTCA GCAAATTTTC TGTCTTCGAA GAGTAAAAAA TTGTACTTGG CGGATAATGC
     4561 CTTTAGCGGC TTAACTGTGC CCTCCATGGA AAAATCAGTC AAGATATCCA CATGTGTTTT
     4621 TAGTAAACAA ATTTTGGGAC CTAATGCTTC AACTAACTCC AGTAATTCCT TGGTGGTACG
     4681 AACATCCAAT GAAGCACACA AGTTTGTTTG CTTTTCGTGC ATGATATTAA ATAGCTTGGC
     4741 AGCAACAGGA CTAGGATGAG TAGCAGCACG TTCCTTATAT GTAGCTTTCG ACATGATTTA
     4801 TCTTCGTTTC CTGCAGGTTT TTGTTCTGTG CAGTTGGGTT AAGAATACTG GGCAATTTCA
     4861 TGTTTCTTCA ACACTACATA TGCGTATATA TACCAATCTA AGTCTGTGCT CCTTCCTTCG
     4921 TTCTTCCTTC TGTTCGGAGA TTACCGAATC AAAAAAATTT CAAAGAAACC GAAATCAAAA
     4981 AAAAGAATAA AAAAAAAATG ATGAATTGAA TTGAAAAGCT GTGGTATGGT GCACTCTCAG
     5041 TACAATCTGC TCTGATGCCG CATAGTTAAG CCAGCCCCGA CACCCGCCAA CACCCGCTGA
     5101 CGCGCCCTGA CGGGCTTGTC TGCTCCCGGC ATCCGCTTAC AGACAAGCTG TGACAATCTC
     5161 CGGGAGCTGC ATGTGTCAGA GGTTTTCACC GTCATCACCG AAACGCGCGA GATTAAAGGG
     5221 CCTCGTGATA CGCCTATTTT TATAGGTTAA TGTCATGATA ATAATGGTTT CTTAGGACGG
     5281 ATCGCTTGCC TGTAACTTAC ACGCGCCTCG TATCTTTTAA TGATGGAATA ATTTGGGAAT
     5341 TTACTCTGTG TTTATTTATT TTTATGTTTT GTATTTGGAT TTTAGAAAGT AAATAAAGAA
     5401 GGTAGAAGAG TTACGGAATG AAGAAAAAAA AATAAACAAA GGTTTAAAAA ATTTCAACAA
     5461 AAAGCGTACT TTACATATAT ATTTATTAGA CAAGAAAAGC AGATTAAATA GATATACATT
     5521 CGATTAACGA TAAGTAAAAT GTAAAATCAC AGGATTTTCG TGTGTGGTCT TCTACACAGA
     5581 CAAGATGAAA CAATTCGGCA TTAATACCTG AGAGCAGGAA GAGCAAGATA AAAGGTAGTA
     5641 TTTGTTGGCG ATCCCCCTAG AGTCTTTTAC ATCTTCGGAA AACAAAAACT ATTTTTTCTT
     5701 TAATTTCTTT TTTTACTTTC TATTTTTAAT TTATATATTT ATATTAAAAA ATTTAAATTA
     5761 TAATTATTTT TATAGCACGT GATGAAAAGG ACCCAGGTGG CACTTTTCGG GGAAATGTGC
     5821 GCGGAACCCC TATTTGTTTA TTTTTCTAAA TACATTCAAA TATGTATCCG CTCATGAGAC
     5881 AATAACCCTG ATAAATGCTT CAATAATATT GAAAAAGGAA GAGTATGAGT ATTCAACATT
     5941 TCCGTGTCGC CCTTATTCCC TTTTTTGCGG CATTTTGCCT TCCTGTTTTT GCTCACCCAG
     6001 AAACGCTGGT GAAAGTAAAA GATGCTGAAG ATCAGTTGGG TGCACGAGTG GGTTACATCG
     6061 AACTGGATCT CAACAGCGGT AAGATCCTTG AGAGTTTTCG CCCCGAAGAA CGTTTTCCAA
     6121 TGATGAGCAC TTTTAAAGTT CTGCTATGTG GCGCGGTATT ATCCCGTATT GACGCCGGGC
     6181 AAGAGCAACT CGGTCGCCGC ATACACTATT CTCAGAATGA CTTGGTTGAG TACTCACCAG
     6241 TCACAGAAAA GCATCTTACG GATGGCATGA CAGTAAGAGA ATTATGCAGT GCTGCCATAA
     6301 CCATGAGTGA TAACACTGCG GCCAACTTAC TTCTGACAAC GATCGGAGGA CCGAAGGAGC
     6361 TAACCGCTTT TTTGCACAAC ATGGGGGATC ATGTAACTCG CCTTGATCGT TGGGAACCGG
     6421 AGCTGAATGA AGCCATACCA AACGACGAGC GTGACACCAC GATGCCTGTA GCAATGGCAA
     6481 CAACGTTGCG CAAACTATTA ACTGGCGAAC TACTTACTCT AGCTTCCCGG CAACAATTAA
     6541 TAGACTGGAT GGAGGCGGAT AAAGTTGCAG GACCACTTCT GCGCTCGGCC CTTCCGGCTG
     6601 GCTGGTTTAT TGCTGATAAA TCTGGAGCCG GTGAGCGTGG TAGTCGCGGT ATCATTGCAG
     6661 CACTGGGGCC AGATGGTAAG CCCTCCCGTA TCGTAGTTAT CTACACGACG GGGAGTCAGG
     6721 CAACTATGGA TGAACGAAAT AGACAGATCG CTGAGATAGG TGCCTCACTG ATTAAGCATT
     6781 GGTAACTGTC AGACCAAGTT TACTCATATA TACTTTAGAT TGATTTAAAA CTTCATTTTT
     6841 AATTTAAAAG GATCTAGGTG AAGATCCTTT TTGATAATCT CATGACCAAA ATCCCTTAAC
     6901 GTGAGTTTTC GTTCCACTGA GCGTCAGACC CCGTAGAAAA GATCAAAGGA TCTTCTTGAG
     6961 ATCCTTTTTT TCTGCGCGTA ATCTGCTGCT TGCAAACAAA AAAACCACCG CTACCAGCGG
     7021 TGGTTTGTTT GCCGGATCAA GAGCTACCAA CTCTTTTTCC GAAGGTAACT GGCTTCAGCA
     7081 GAGCGCAGAT ACCAAATACT GTCCTTCTAG TGTAGCCGTA GTTAGGCCAC CACTTCAAGA
     7141 ACTCTGTAGC ACCGCCTACA TACCTCGCTC TGCTAATCCT GTTACCAGTG GCTGCTGCCA
     7201 GTGGCGATAA GTCGTGTCTT ACCGGGTTGG ACTCAAGACG ATAGTTACCG GATAAGGCGC
     7261 AGCGGTCGGG CTGAACGGGG GGTTCGTGCA CACAGCCCAG CTTGGAGCGA ACGACCTACA
     7321 CCGAACTGAG ATACCTACAG CGTGAGCTAT GAGAAAGCGC CACGCTTCCC GAAGGGAGAA
     7381 AGGCGGACAG GTATCCGGTA AGCGGCAGGG TCGGAACAGG AGAGCGCACG AGGGAGCTTC
     7441 CAGGGGGAAA CGCCTGGTAT CTTTATAGTC CTGTCGGGTT TCGCCACCTC TGACTTGAGC
     7501 GTCGATTTTT GTGATGCTCG TCAGGGGGGC GGAGCCTATG GAAAAACGCC AGCAACGCGG
     7561 CCTTTTTACG GTTCCTGGCC TTTTGCTGGC CTTTTGCTCA CATGTTCTTT CCTGCGTTAT
     7621 CCCCTGATTC TGTGGATAAC CGTATTACCG CCTTTGAGTG AGCTGATACC GCTCGCCGCA
     7681 GCCGAACGAC CGAGCGCAGC GAGTCAGTGA GCGAGGAAGC GGAAGAGCGC CCAATACGCA
     7741 TGGGTACCGG GCCCCCCCTC GAGCTGCAGA CCGGTACTAG TGGTCTCGAT CCGCAGTGTC
     7801 TTGGGTCTCT CTCAGAGGTT GGTCGTTTGT CATCAAGCCC AAGAACTATC TGTTAGCTTC
     7861 CGTCAATTTT TTCCTGGGTT GCACTGCAGG CTACCATCTA ACAAGAATTG CTAACTTTAG
     7921 GATACGGAAC GGTGATTCTT TTAAACAGGT TATTCACTAC ATAATAAAAG GGGAGACTCC
     7981 TGCAGCCGTC GCAGCAAAGC AAACTGCATC CACATCGATG AACAAAGGTG TGATCGGTAC
     8041 TAATCCGCCA ATAACGCACT GATTACGTAA ACGATAATAT GTTCCTGAAC TCGCATTTTT
     8101 TTAATGATTT TTTATGACCT CTTATATATT CTTTCATTAT ATAACCTCTA TATTACATCA
     8161 AAAGATGGAA AAATATAAAA AAATTAAAAA AAAAAAAAAG AAATTTTTTC CAAAAGAGTA
     8221 TATTTATATG TATGTATACA TGTAGGGAAA ATAAGAAACT TTATTAATAG TAAAAAAGCA
     8281 TATATACTTT ATTATTAACT CTTTTGTTTT TCTCGAGAta tagacaaagg aaaaggggcc
     8341 tgtctcgagG TTATTGAAAA TACAAATTTT CTGACCCGGC CTTCTTATAA AGAGAGGTGA
     8401 TGCTCTCTTG GGCACAGGAC ATAGCTAAGT TTTCATCAGC GCTTTTCGAC TTCATCTCAA
     8461 GCTTCGCCTT TTCGTCTTGT AAGCGCTTTT CTTTGGCAAG TTTCTTACGT GTGGCAACCT
     8521 CAATGTGTTT GGTCATACAC TTTTTATACA TTTCTGCATA AGTGATAGCC TCATCAAGAA
     8581 TGGCCTTCTC TCCTTCACGA ATCTTCAAAG GGTATACAAT AGCGTTTTGC GCCGGATTCT
     8641 GGAATGTCGC GATGCTCAAG CGGCTAGACG TAGAATTAAC GACGGCTTGG TGATCCGCGT
     8701 TGCGAAAGCG ACCGTTGCTT AAATAGTGTC CATGATCGCC CAGATTTACA ACGAATGCTC
     8761 CTTCGACCGG TTGGACCGTG ATCCACGTTT TTCCACCATC ACGAGTTGCT TGCAAACCCC
     8821 CAACCATGTC TTGTAATAAA ATCGTAATTG TCCCAGGGTC AGTATGGCGG CGTACCCCCA
     8881 ATGTCAAGTC AGGCTGTGGA CAGGTAGGGT AGTAGTTGAT TAAAACTTTT TGTTCCATGT
     8941 CTACACAGGC TTTAGTAAGG TCGCCCTTTT CCAAACCCAT CGCTTCACTT AAAACCTCCA
     9001 GAAGCTTCGC ACCAAGGACC ATTAACTTTT CGCTGTAAAC CTCTGTTGTT GAGCGCCAAC
     9061 CCTCTGGTTT CTTAGGCCAA CGCGAGTAAT CGCGAGCGTT AATTGGGTAA GAGAAATAAG
     9121 TAACGAACTC GCGCCAATCC ATAGCATCGT CTCCTTGCAG CACGGTTGAG ATTGTAAAAC
     9181 CGCCACGTTT TCCGCCAGTG GTATCGTATT CAAGTTTCTC TTCGGCTGGC AGAGCGAAGA
     9241 ACTCGCGGGA AAGACGCGTC ATTTCACTAA TAAGTCCAGA ATCGATCCCA TGATCTACCA
     9301 CTTGAAAAAT ACCCCAATCT TCACAGGCCT TTACGATCTT ACGGCAGATT TCAGGACGAC
     9361 GCCCGTCACT GTCGTCATCC AACCCTGCAA GTGAAATAAT CGGAATTTCA TTCGAAAACT
     9421 GGTTATACGC CACTTTAGGG CGTTCGTCTT CGTCACGAAC AAAATCCAGG TTCAAAGTCT
     9481 TCTCTTTCGC TAATGCCGTG ATAGTGGTCG GAGCCATGTG TTTGTGTGTT GATAAGCAGT
     9541 TGCTTGGTTT TTTATGAAAA ATAGCTAGAA GGAATAAGGG ATTACAAGAG AGATGTTACA
     9601 AGAAAGAAGT AAAATAAATT TGATTAATAT TGCCATTATC AAAAGCTATT TATATGTTGA
     9661 AATCGTGGAG ATCATGTGTG CCAGAAAAGG CCACAGTTTC CGGGGAGAac atacagagca
     9721 catgctctag accctgggtg tatatacagt tatgctgtga gtatatacag cacctagacc
     9781 ctgggtgtat atacagttat gctgtgagta tatacagcac ctagaccctg ggtgtatata
     9841 cagttatgct gtgagtatat acagcaccta gaccctgggt gtatatacag ttatgctgtg
     9901 agtatataca gcacctagac cctgggtgta tatacagtta tgctgtgagt atatacagca
     9961 cctagaccct gggtgtatat acagttatgc tgtgagtata tacagcacct agaccctggg
    10021 tgtatataca gttatgctgt gagtatatac agcacctaga ccctgggtgt atatacagtt
    10081 atgctgtgag tatatacagc acctagggag ctcgaaaaga aatatagtct tcaaggttat
    10141 attatacagg tttatatatt attgcggccg ctgtttctcc aattcgcAAC CGCCTCTCCC
    10201 CGCGCGTTGG CCGATTCATT AATGCAGCTG GCACGACAGG TTTCCCGACT GGAAAGCGGG
    10261 CAGTGAGCGC AACGCAATTA ATGTGAGTTA CCTCACTCAT TAGGCACCCC AGGCTTTACA
    10321 CTTTATGCTT CCGGCTCCTA TGTTGTGTGG AATTGTGAGC GGATAACAAT TTCACACAGG
    10381 AAACAGCTAT GACCATGATT ACGCCAAGCG CGCAATTAAC CCTCACTAAA GGGAACAAAA
    10441 GCTGGAGCTC CACCGCGGTG GCGGCCGCGA ATTCCCCGGG TCTAGAGGTC TCGG
//
