# Supplementary material for: Dual-channel optogenetics in yeast for multiplexed light-based control of cellular processes and pathways
Source: Nat Commun. 2026 May 22;17:6742. doi: 10.1038/s41467-026-73399-0 (PMC13385801; doi:10.1038/s41467-026-73399-0)
Supplement: Supplementary file 6 — Source Data [file 41467_2026_73399_MOESM6_ESM.zip › Source Data File/Annotated sequences/plexeno-mcitrinepsd_ura.gb]

LOCUS       pLexENO-mCitrinePSD_Ura 7893 bp ds-DNA     circular     06-APR-2026
DEFINITION  .
FEATURES             Location/Qualifiers
     rep_origin      900..1487
                     /label="ori"
     misc_feature    1488..1990
                     /label="CEN_bb2"
     promoter        1811..1816
                     /label="lac promoter"
     promoter        1817..1834
                     /label="lac promoter"
     promoter        1835..1841
                     /label="lac promoter"
     protein_bind    1849..1865
                     /label="lac operator"
     primer_bind     1873..1889
                     /label="M13 rev"
     promoter        1910..1928
                     /label="T3 promoter"
     primer          1939..1963
                     /label="iLight2_ins_fwd"
                     /note="sequence: ttgcgcagcctgaatggcgatggagctccaccgcggtggcggccg"
     primer          complement(1961..2010)
                     /label="CEN_bb_rvs3"
                     /note="sequence: catcgtcgctctcatcatcgCCGAGACCTCTAGACCCGGGGAATTCGCGG"
     primer          1971..2012
                     /label="Citrine_fwd"
                     /note="sequence: CCCGGGTCTAGAGGTCTCGGcgatgatgagagcgacgatgag"
     misc_feature    1991..3597
                     /label="mCitrine"
     terminator      complement(2032..2281)
                     /label="CYC1 terminator"
                     /note="transcription terminator for CYC1"
                     /gene="S. cerevisiae CYC1"
     primer_bind     2247..2265
                     /label="CYC1"
                     /note="CYC1 transcription termination signal, reverse primer"
     primer          complement(2291..2332)
                     /label="lexcitpsd_rvs"
                     /note="sequence: AAAATTTGTATTTTCAAtgactcgagacaggccccttttcct"
     primer          2293..2340
                     /label="lexcitpsd_fwd"
                     /note="sequence: gaaaaggggcctgtctcgagtcaTTGAAAATACAAATTTTCTGACCCG"
     misc_feature    complement(2313..2861)
                     /label="photosensitive domain (psd)"
     CDS             complement(2313..3599)
                     /translation="MRSKGEELFTGVVPILVELDGDVNGHKFSVSGEGEGDATYGKLTLKFICTTGKLPVPWPTLVTTLGYGLMCFARYPDHMKQHDFFKSAMPEGYVQERTIFFKDDGNYKTRAEVKFEGDTLVNRIELKGIDFKEDGNILGHKLEYNYNSHNVYIMADKQKNGIKVNFKIRHNIEDGSVQLADHYQQNTPIGDGPVLLPDNHYLSYQSKLSKDPNEKRDHMVLLEFVTAAGITHGMDELYKGSSESGQLQMRKGIDLATTLERIEKNFVITDPRLPDNPIIFASDSFLELTEYSREEILGRNCRFLQGPETDLTTVKKIRNAIDNQTEVTVQLINYTKSGKKFWNIFHLQPMRDQKGEVQYFIGVQLDGSKHVEPVRNVIEETAVKEGEDLVKKTAVNIDEAVRELPMSCAQESITSLYKKAGSENLYFQ*"
     primer          2375..2403
                     /label="psdssra_rvs"
                     /note="sequence: CCGCCAGTGCATAGTTTTCATCATTGGCCGCGGGAAGTTCTCTTACGGCC"
     primer          complement(2857..2896)
                     /label="citpsd_fwd"
                     /note="sequence: atgaattgtacaaaggatcctccgaaagtgggcagCTACA"
     primer          2857..2900
                     /label="citpsd_rvs"
                     /note="sequence: TGTAGctgcccactttcggaggatcctttgtacaattcatccat"
     primer          complement(3573..3599)
                     /label="citct_fwd"
                     /note="sequence: TACAACAAATATAAAACATGatgagatctaaaggtgaagaattattc"
     primer          complement(3575..3619)
                     /label="ENO_bb_rvs"
                     /note="sequence: GCTTATCAACACACAAACACatgagatctaaaggtgaagaattat"
     primer          3580..3624
                     /label="eno_ins_fwd"
                     /note="sequence: tcttcacctttagatctcatGTGTTTGTGTGTTGATAAGCAGTTG"
     misc_feature    3600..3790
                     /label="ENOcp"
     primer          complement(3766..3810)
                     /label="eno_ins_rvs"
                     /note="sequence: agagcatgtgctctgtatgtTCTCCCCGGAAACTGTGGCCTTTTC"
     primer          3771..3815
                     /label="Eno_bb_fwd"
                     /note="sequence: GGCCACAGTTTCCGGGGAGAacatacagagcacatgctctagacc"
     misc_feature    complement(3808..4176)
                     /label="Addgene #58435"
     misc_feature    complement(3809..3823)
                     /label="LexA binding site"
     misc_feature    complement(3813..4176)
                     /label="Insulator (DEG1 termination sequence) + 8 copies of LexA binding sites"
     misc_feature    complement(3856..3870)
                     /label="LexA binding site"
     misc_feature    complement(3903..3917)
                     /label="LexA binding site"
     misc_feature    complement(3950..3964)
                     /label="LexA binding site"
     misc_feature    complement(3997..4011)
                     /label="LexA binding site"
     misc_feature    complement(4044..4058)
                     /label="LexA binding site"
     misc_feature    complement(4091..4105)
                     /label="LexA binding site"
     misc_feature    complement(4138..4152)
                     /label="LexA binding site"
     misc_feature    4177..4269
                     /label="Lex8frag"
     primer          complement(4251..4269)
                     /label="red_lex_rvs2"
                     /note="sequence: tggagctccaattcgccctagcgaattggagaaacagcg"
     promoter        complement(4270..4288)
                     /label="T7 promoter"
                     /note="promoter for bacteriophage T7 RNA polymerase"
     primer_bind     complement(4295..4311)
                     /label="M13 fwd"
                     /note="common sequencing primer, one of multiple similar variants"
     primer_bind     complement(4295..4312)
                     /label="M13 Forward"
                     /note="In lacZ gene. Also called M13-F20 or M13 (-21) Forward"
     primer_bind     complement(4304..4326)
                     /label="M13/pUC Forward"
                     /note="In lacZ gene"
     primer          complement(4423..4447)
                     /label="iLight2_bb_rvs"
                     /note="sequence: gccaccgcggtggagctccatcgccattcaggctgcgcaactgtt"
     primer          complement(4432..4475)
                     /label="lex8_rvs3"
                     /note="sequence: TATtcactgcccactttcggcgcgccattcgccattcaggctgc"
     primer          4436..4485
                     /label="CEN_bb3_fwd"
                     /note="sequence: cctgaatggcgaatggcgcgccgaaagtgggcagtgaATAAACAATTTTC"
     primer          4448..4472
                     /label="iLight2_bb_fwd"
                     /note="sequence: cttatcctcgagacaggcccatggcgcgccgaaagtgggcagtga"
     misc_feature    4456..1487
                     /label="CEN_bb"
     misc_feature    4456..4457
                     /label="NLS+linker\from\pQP-T2A\(#102583)"
                     /vntifkey=21
     CDS             4456..4457
                     /translation=""
     CDS             4456..4457
                     /label="iLIGHTLex"
                     /translation=""
     terminator      4473..4968
                     /label="RPP2Bt"
     primer          complement(4950..4978)
                     /label="reptet_tuq_rvs"
                     /note="sequence: CGCTCCAATTAGATGTGTTGAAGCTGCCG"
     promoter        complement(5053..5071)
                     /label="T7 promoter"
     primer_bind     complement(5081..5097)
                     /label="M13 fwd"
     primer          complement(5209..5233)
                     /label="iLight2_bb_rvs"
                     /note="sequence: gccaccgcggtggagctccatcgccattcaggctgcgcaactgtt"
     rep_origin      5242..5697
                     /label="f1 ori"
     CDS             complement(5828..6631)
                     /label="URA3"
     promoter        complement(6632..6847)
                     /label="URA3 promoter"
     misc_feature    7117..7620
                     /label="CEN/ARS"
     promoter        7657..7761
                     /label="AmpR promoter"
     CDS             7762..7830
                     /label="AmpR"
     primer          7819..7843
                     /label="amp_50_rvs"
                     /note="sequence: CCTGTTTTTGCTCACCCAGAAACGC"
     CDS             7831..729
                     /label="AmpR"
     primer          7834..7853
                     /label="amp_fwd"
                     /note="sequence: CCAGAAACGCTGGTGAAAGT"
     primer          complement(7834..7853)
                     /label="amp_rvs"
                     /note="sequence: ACTTTCACCAGCGTTTCTGG"
     primer          complement(7844..7868)
                     /label="amp_50_fwd"
                     /note="sequence: TCTTCAGCATCTTTTACTTTCACCA"
ORIGIN
        1 ATCGAACTGG ATCTCAACAG CGGTAAGATC CTTGAGAGTT TTCGCCCCGA AGAACGTTTT
       61 CCAATGATGA GCACTTTTAA AGTTCTGCTA TGTGGCGCGG TATTATCCCG TATTGACGCC
      121 GGGCAAGAGC AACTCGGTCG CCGCATACAC TATTCTCAGA ATGACTTGGT TGAGTACTCA
      181 CCAGTCACAG AAAAGCATCT TACGGATGGC ATGACAGTAA GAGAATTATG CAGTGCTGCC
      241 ATAACCATGA GTGATAACAC TGCGGCCAAC TTACTTCTGA CAACGATCGG AGGACCGAAG
      301 GAGCTAACCG CTTTTTTGCA CAACATGGGG GATCATGTAA CTCGCCTTGA TCGTTGGGAA
      361 CCGGAGCTGA ATGAAGCCAT ACCAAACGAC GAGCGTGACA CCACGATGCC TGTAGCAATG
      421 GCAACAACGT TGCGCAAACT ATTAACTGGC GAACTACTTA CTCTAGCTTC CCGGCAACAA
      481 TTAATAGACT GGATGGAGGC GGATAAAGTT GCAGGACCAC TTCTGCGCTC GGCCCTTCCG
      541 GCTGGCTGGT TTATTGCTGA TAAATCTGGA GCCGGTGAGC GTGGTAGTCG CGGTATCATT
      601 GCAGCACTGG GGCCAGATGG TAAGCCCTCC CGTATCGTAG TTATCTACAC GACGGGGAGT
      661 CAGGCAACTA TGGATGAACG AAATAGACAG ATCGCTGAGA TAGGTGCCTC ACTGATTAAG
      721 CATTGGTAAC TGTCAGACCA AGTTTACTCA TATATACTTT AGATTGATTT AAAACTTCAT
      781 TTTTAATTTA AAAGGATCTA GGTGAAGATC CTTTTTGATA ATCTCATGAC CAAAATCCCT
      841 TAACGTGAGT TTTCGTTCCA CTGAGCGTCA GACCCCGTAG AAAAGATCAA AGGATCTTCT
      901 TGAGATCCTT TTTTTCTGCG CGTAATCTGC TGCTTGCAAA CAAAAAAACC ACCGCTACCA
      961 GCGGTGGTTT GTTTGCCGGA TCAAGAGCTA CCAACTCTTT TTCCGAAGGT AACTGGCTTC
     1021 AGCAGAGCGC AGATACCAAA TACTGTCCTT CTAGTGTAGC CGTAGTTAGG CCACCACTTC
     1081 AAGAACTCTG TAGCACCGCC TACATACCTC GCTCTGCTAA TCCTGTTACC AGTGGCTGCT
     1141 GCCAGTGGCG ATAAGTCGTG TCTTACCGGG TTGGACTCAA GACGATAGTT ACCGGATAAG
     1201 GCGCAGCGGT CGGGCTGAAC GGGGGGTTCG TGCACACAGC CCAGCTTGGA GCGAACGACC
     1261 TACACCGAAC TGAGATACCT ACAGCGTGAG CTATGAGAAA GCGCCACGCT TCCCGAAGGG
     1321 AGAAAGGCGG ACAGGTATCC GGTAAGCGGC AGGGTCGGAA CAGGAGAGCG CACGAGGGAG
     1381 CTTCCAGGGG GAAACGCCTG GTATCTTTAT AGTCCTGTCG GGTTTCGCCA CCTCTGACTT
     1441 GAGCGTCGAT TTTTGTGATG CTCGTCAGGG GGGCGGAGCC TATGGAAAAC GCCAGCAACG
     1501 CGGCCTTTTT ACGGTTCCTG GCCTTTTGCT GGCCTTTTGC TCACATGTTC TTTCCTGCGT
     1561 TATCCCCTGA TTCTGTGGAT AACCGTATTA CCGCCTTTGA GTGAGCTGAT ACCGCTCGCC
     1621 GCAGCCGAAC GACCGAGCGC AGCGAGTCAG TGAGCGAGGA AGCGGAAGAG CGCCCAATAC
     1681 GCAAACCGCC TCTCCCCGCG CGTTGGCCGA TTCATTAATG CAGCTGGCAC GACAGGTTTC
     1741 CCGACTGGAA AGCGGGCAGT GAGCGCAACG CAATTAATGT GAGTTACCTC ACTCATTAGG
     1801 CACCCCAGGC TTTACACTTT ATGCTTCCGG CTCCTATGTT GTGTGGAATT GTGAGCGGAT
     1861 AACAATTTCA CACAGGAAAC AGCTATGACC ATGATTACGC CAAGCGCGCA ATTAACCCTC
     1921 ACTAAAGGGA ACAAAAGCTG GAGCTCCACC GCGGTGGCGG CCGCGAATTC CCCGGGTCTA
     1981 GAGGTCTCGG cgatgatgag agcgacgatg agagtgtaaa ctgcgaacct tgcaaattaa
     2041 agccttcgag cgtcccaaaa ccttctcaag caaggttttc agtataatgt tacatgcgta
     2101 cacgcgtttg tacagaaaaa aaagaaaaat ttgaaatata aataacgttc ttaatactaa
     2161 cataactatt aaaaaaaata aatagggacc tagacttcag gttgtctaac tccttccttt
     2221 tcggttagag cggatgtggg aggagggcgt gaatgtaagc gtgacataac taattacatg
     2281 atatagacaa aggaaaaggg gcctgtctcg agtcaTTGAA AATACAAATT TTCTGACCCG
     2341 GCCTTCTTAT AAAGAGAGGT GATGCTCTCT TGGGCACAGG ACATGGGAAG TTCTCTTACG
     2401 GCCTCATCTA TATTGACGGC AGTTTTCTTG ACAAGATCCT CCCCTTCTTT AACCGCAGTC
     2461 TCCTCTATGA CATTTCTAAC CGGTTCTACG TGCTTGCTGC CGTCTAATTG CACGCCGATA
     2521 AAATACTGGA CCTCGCCCTT CTGATCTCTC ATAGGCTGCA AATGAAAAAT GTTCCAGAAT
     2581 TTCTTGCCAG ACTTTGTATA ATTTATCAAC TGTACGGTTA CTTCCGTTTG ATTGTCGATA
     2641 GCATTACGGA TCTTCTTCAC AGTGGTTAGG TCGGTTTCAG GTCCCTGTAA GAAACGGCAA
     2701 TTTCTCCCCA AAATCTCTTC CCTAGAGTAC TCGGTCAATT CCAAAAAGGA GTCAGACGCG
     2761 AATATAATGG GATTGTCAGG CAGTCTAGGG TCAGTAATCA CGAAATTCTT TTCGATCCTT
     2821 TCAAGGGTCG TAGCAAGATC GATACCCTTA CGCATTTGTA Gctgcccact ttcggaggat
     2881 cctttgtaca attcatccat accatgggta ataccagcag cagtaacaaa ttctaacaag
     2941 accatgtggt ctctcttttc gtttggatct ttggataact tagattgata ggataagtaa
     3001 tggttgtctg gtaacaagac tggaccatca ccaattggag tattttgttg ataatggtca
     3061 gctaattgaa cagaaccatc ttcaatgttg tgtctaattt tgaagttaac tttgatacca
     3121 ttcttttgtt tgtcagccat gatgtaaaca ttgtgagagt tatagttgta ttccaatttg
     3181 tgacctaaaa tgttaccatc ttctttaaaa tcaatacctt ttaattcgat tctattaact
     3241 aaggtatcac cttcaaactt gacttcagct ctggtcttgt agttaccgtc atctttgaaa
     3301 aaaatagttc tttcttgaac ataaccttct ggcatggcag acttgaaaaa gtcatgttgt
     3361 ttcatatgat ctgggtatct agcaaaacac atcaaaccat aacctaaagt agtgactaag
     3421 gttggccatg gaactggcaa tttaccagta gtacaaataa attttaaggt caatttaccg
     3481 taagtagcat caccttcacc ttcaccggag acagaaaatt tgtgaccatt aacatcacca
     3541 tctaattcaa ccaaaattgg gacaacacca gtgaataatt cttcaccttt agatctcatG
     3601 TGTTTGTGTG TTGATAAGCA GTTGCTTGGT TTTTTATGAA AAATAGCTAG AAGGAATAAG
     3661 GGATTACAAG AGAGATGTTA CAAGAAAGAA GTAAAATAAA TTTGATTAAT ATTGCCATTA
     3721 TCAAAAGCTA TTTATATGTT GAAATCGTGG AGATCATGTG TGCCAGAAAA GGCCACAGTT
     3781 TCCGGGGAGA acatacagag cacatgctct agaccctggg tgtatataca gttatgctgt
     3841 gagtatatac agcacctaga ccctgggtgt atatacagtt atgctgtgag tatatacagc
     3901 acctagaccc tgggtgtata tacagttatg ctgtgagtat atacagcacc tagaccctgg
     3961 gtgtatatac agttatgctg tgagtatata cagcacctag accctgggtg tatatacagt
     4021 tatgctgtga gtatatacag cacctagacc ctgggtgtat atacagttat gctgtgagta
     4081 tatacagcac ctagaccctg ggtgtatata cagttatgct gtgagtatat acagcaccta
     4141 gaccctgggt gtatatacag ttatgctgtg agtatataca gcacctaggg agctcgaaaa
     4201 gaaatatagt cttcaaggtt atattataca ggtttatata ttattgcggc cgctgtttct
     4261 ccaattcgcc ctatagtgag tcgtattaca attcactggc cgtcgtttta caacgtcgtg
     4321 actgggaaaa ccctggcgtt acccaactta atcgccttgc agcacatccc cccttcgcca
     4381 gctggcgtaa tagcgaagag gcccgcaccg atcgcccttc ccaacagttg cgcagcctga
     4441 atggcgaatg gcgcgccgaa agtgggcagt gaATAAACAA TTTTCTTGTT TTCCTTCATT
     4501 TTACAAAATC tggtgTAAAT CCTCGATTCC ATTGTGATTT AAAAATAATT AATTACTGTA
     4561 TAAGATTCTA TATAGACAAT TAATTGAAAA TAGTATTACT TCTTTAACTC GCTTAGGATT
     4621 TTTTTTATTT TTTCTCTCTT TTCCGGAGAA TTGCCAAATG TTTTCACGGC CTCTTCCAAT
     4681 AATAGCTTCA TTTCTTCCAA CGCAACTACT AGTTTCCCAT TGTAAGTGGC GAAGTACTCG
     4741 CTGATATCAT CATCTTCAGA AGCTTCTTTA ATGGAAGTTG TTAAAGAATT TATAGAATTT
     4801 GTTTGGCTCA GAATATCTGA TAATTTACTT TCGCCTATTT GGAGAGCCTG ACATTTCAGT
     4861 ATTAAATCTT TCCTTAAATT ACTATACTCG CTTAGAACTT TGAGATCATT TTCCACTTCA
     4921 ACTTCCTCTT CGTCTGCTAC TTCcatctGC GGCAGCTTCA ACACATCTCC TCTGAGAGAG
     4981 ACCCAAGACA CTGCGGATCG AGACCACTAG TACCGGTCTG CAGCTCGAGG GGGGGCCCGG
     5041 TACCCAATTC GCCCTATAGT GAGTCGTATT ACGCGCGCTC ACTGGCCGTC GTTTTACAAC
     5101 GTCGTGACTG GGAAAACCCT GGCGTTACCC AACTTAATCG CCTTGCAGCA CATCCCCCTT
     5161 TCGCCAGCTG GCGTAATAGC GAAGAGGCCC GCACCGATCG CCCTTCCCAA CAGTTGCGCA
     5221 GCCTGAATGG CGAATGGCGC GACGCGCCCT GTAGCGGCGC ATTAAGCGCG GCGGGTGTGG
     5281 TGGTTACGCG CAGCGTGACC GCTACACTTG CCAGCGCCCT AGCGCCCGCT CCTTTCGCTT
     5341 TCTTCCCTTC CTTTCTCGCC ACGTTCGCCG GCTTTCCCCG TCAAGCTCTA AATCGGGGGC
     5401 TCCCTTTAGG GTTCCGATTT AGTGCTTTAC GGCACCTCGA CCCCAAAAAA CTTGATTAGG
     5461 GTGATGGTTC ACGTAGTGGG CCATCGCCCT GATAGACGGT TTTTCGCCCT TTGACGTTGG
     5521 AGTCCACGTT CTTTAATAGT GGACTCTTGT TCCAAACTGG AACAACACTC AACCCTATCT
     5581 CGGTCTATTC TTTTGATTTA TAAGGGATTT TGCCGATTTC GGCCTATTGG TTAAAAAATG
     5641 AGCTGATTTA ACAAAAATTT AACGCGAATT TTAACAAAAT ATTAACGTTT ACAATTTCCT
     5701 GATGCGGTAT TTTCTCCTTA CGCATCTGTG CGGTATTTCA CACCGCATAG GGTAATAACT
     5761 GATATAATTA AATTGAAGCT CTAATTTGTG AGTTTAGTAT ACATGCATTT ACTTATAATA
     5821 CAGTTTTTTA GTTTTGCTGG CCGCATCTTC TCAAATATGC TTCCCAGCCT GCTTTTCTGT
     5881 AACGTTCACC CTCTACCTTA GCATCCCTTC CCTTTGCAAA TAGTCCTCTT CCAACAATAA
     5941 TAATGTCAGA TCCTGTAGAC ACCACATCAT CCACGGTTCT ATACTGTTGA CCCAATGCGT
     6001 CACCCTTGTC ATCTAAACCC ACACCGGGTG TCATAATCAA CCAATCGTAA CCTTCATCTC
     6061 TTCCACCCAT GTCTCTTTGA GCAATAAAGC CGATAACAAA ATCTTTGTCG CTCTTCGCAA
     6121 TGTCAACAGT ACCCTTAGTA TATTCTCCAG TAGATAGGGA GCCCTTGCAT GACAATTCTG
     6181 CTAACATCAA AAGGCCTCTA GGTTCCTTTG TTACTTCTTC TGCCGCCTGC TTCAAACCGC
     6241 TAACAATACC TGGGCCCACC ACACCGTGTG CATTCGTAAT GTCTGCCCAT TCTGCTATTC
     6301 TGTATACACC CGCAGAGTAC TGCAATTTGA CTGTATTACC AATGTCAGCA AATTTTCTGT
     6361 CTTCGAAGAG TAAAAAATTG TACTTGGCGG ATAATGCCTT TAGCGGCTTA ACTGTGCCCT
     6421 CCATGGAAAA ATCAGTCAAG ATATCCACAT GTGTTTTTAG TAAACAAATT TTGGGACCTA
     6481 ATGCTTCAAC TAACTCCAGT AATTCCTTGG TGGTACGAAC ATCCAATGAA GCACACAAGT
     6541 TTGTTTGCTT TTCGTGCATG ATATTAAATA GCTTGGCAGC AACAGGACTA GGATGAGTAG
     6601 CAGCACGTTC CTTATATGTA GCTTTCGACA TGATTTATCT TCGTTTCCTG CAGGTTTTTG
     6661 TTCTGTGCAG TTGGGTTAAG AATACTGGGC AATTTCATGT TTCTTCAACA CTACATATGC
     6721 GTATATATAC CAATCTAAGT CTGTGCTCCT TCCTTCGTTC TTCCTTCTGT TCGGAGATTA
     6781 CCGAATCAAA AAAATTTCAA AGAAACCGAA ATCAAAAAAA AGAATAAAAA AAAAATGATG
     6841 AATTGAATTG AAAAGCTGTG GTATGGTGCA CTCTCAGTAC AATCTGCTCT GATGCCGCAT
     6901 AGTTAAGCCA GCCCCGACAC CCGCCAACAC CCGCTGACGC GCCCTGACGG GCTTGTCTGC
     6961 TCCCGGCATC CGCTTACAGA CAAGCTGTGA CAATCTCCGG GAGCTGCATG TGTCAGAGGT
     7021 TTTCACCGTC ATCACCGAAA CGCGCGAGAT TAAAGGGCCT CGTGATACGC CTATTTTTAT
     7081 AGGTTAATGT CATGATAATA ATGGTTTCTT AGGACGGATC GCTTGCCTGT AACTTACACG
     7141 CGCCTCGTAT CTTTTAATGA TGGAATAATT TGGGAATTTA CTCTGTGTTT ATTTATTTTT
     7201 ATGTTTTGTA TTTGGATTTT AGAAAGTAAA TAAAGAAGGT AGAAGAGTTA CGGAATGAAG
     7261 AAAAAAAAAT AAACAAAGGT TTAAAAAATT TCAACAAAAA GCGTACTTTA CATATATATT
     7321 TATTAGACAA GAAAAGCAGA TTAAATAGAT ATACATTCGA TTAACGATAA GTAAAATGTA
     7381 AAATCACAGG ATTTTCGTGT GTGGTCTTCT ACACAGACAA GATGAAACAA TTCGGCATTA
     7441 ATACCTGAGA GCAGGAAGAG CAAGATAAAA GGTAGTATTT GTTGGCGATC CCCCTAGAGT
     7501 CTTTTACATC TTCGGAAAAC AAAAACTATT TTTTCTTTAA TTTCTTTTTT TACTTTCTAT
     7561 TTTTAATTTA TATATTTATA TTAAAAAATT TAAATTATAA TTATTTTTAT AGCACGTGAT
     7621 GAAAAGGACC CAGGTGGCAC TTTTCGGGGA AATGTGCGCG GAACCCCTAT TTGTTTATTT
     7681 TTCTAAATAC ATTCAAATAT GTATCCGCTC ATGAGACAAT AACCCTGATA AATGCTTCAA
     7741 TAATATTGAA AAAGGAAGAG TATGAGTATT CAACATTTCC GTGTCGCCCT TATTCCCTTT
     7801 TTTGCGGCAT TTTGCCTTCC TGTTTTTGCT CACCCAGAAA CGCTGGTGAA AGTAAAAGAT
     7861 GCTGAAGATC AGTTGGGTGC ACGAGTGGGT TAC
//
