# Supplementary material for: Dual-channel optogenetics in yeast for multiplexed light-based control of cellular processes and pathways
Source: Nat Commun. 2026 May 22;17:6742. doi: 10.1038/s41467-026-73399-0 (PMC13385801; doi:10.1038/s41467-026-73399-0)
Supplement: Supplementary file 6 — Source Data [file 41467_2026_73399_MOESM6_ESM.zip › Source Data File/Annotated sequences/plexeno-mcitrine_ura.gb]

LOCUS       pLexENO-mCitrine_Ura    7332 bp ds-DNA     circular     06-APR-2026
DEFINITION  .
FEATURES             Location/Qualifiers
     rep_origin      900..1487
                     /label="ori"
     misc_feature    1488..1990
                     /label="CEN_bb2"
     promoter        1811..1816
                     /label="lac promoter"
     promoter        1817..1834
                     /label="lac promoter"
     promoter        1835..1841
                     /label="lac promoter"
     protein_bind    1849..1865
                     /label="lac operator"
     primer_bind     1873..1889
                     /label="M13 rev"
     promoter        1910..1928
                     /label="T3 promoter"
     primer          1939..1963
                     /label="iLight2_ins_fwd"
                     /note="sequence: ttgcgcagcctgaatggcgatggagctccaccgcggtggcggccg"
     primer          complement(1961..2010)
                     /label="CEN_bb_rvs3"
                     /note="sequence: catcgtcgctctcatcatcgCCGAGACCTCTAGACCCGGGGAATTCGCGG"
     primer          1971..2012
                     /label="Citrine_fwd"
                     /note="sequence: CCCGGGTCTAGAGGTCTCGGcgatgatgagagcgacgatgag"
     misc_feature    1991..3036
                     /label="mCitrine"
     terminator      complement(2032..2281)
                     /label="CYC1 terminator"
                     /note="transcription terminator for CYC1"
                     /gene="S. cerevisiae CYC1"
     primer_bind     2247..2265
                     /label="CYC1"
                     /note="CYC1 transcription termination signal, reverse primer"
     primer          2312..2337
                     /label="citct_rvs"
                     /note="sequence: AAACAAGAAAATTGTTTATGttaggatcctttgtacaattcatcc"
     primer          complement(3012..3038)
                     /label="citct_fwd"
                     /note="sequence: TACAACAAATATAAAACATGatgagatctaaaggtgaagaattattc"
     primer          complement(3014..3058)
                     /label="ENO_bb_rvs"
                     /note="sequence: GCTTATCAACACACAAACACatgagatctaaaggtgaagaattat"
     primer          3019..3063
                     /label="eno_ins_fwd"
                     /note="sequence: tcttcacctttagatctcatGTGTTTGTGTGTTGATAAGCAGTTG"
     misc_feature    3039..3229
                     /label="ENOcp"
     primer          complement(3205..3249)
                     /label="eno_ins_rvs"
                     /note="sequence: agagcatgtgctctgtatgtTCTCCCCGGAAACTGTGGCCTTTTC"
     primer          3210..3254
                     /label="Eno_bb_fwd"
                     /note="sequence: GGCCACAGTTTCCGGGGAGAacatacagagcacatgctctagacc"
     misc_feature    complement(3247..3615)
                     /label="Addgene #58435"
     misc_feature    complement(3248..3262)
                     /label="LexA binding site"
     misc_feature    complement(3252..3615)
                     /label="Insulator (DEG1 termination sequence) + 8 copies of LexA binding sites"
     misc_feature    complement(3295..3309)
                     /label="LexA binding site"
     misc_feature    complement(3342..3356)
                     /label="LexA binding site"
     misc_feature    complement(3389..3403)
                     /label="LexA binding site"
     misc_feature    complement(3436..3450)
                     /label="LexA binding site"
     misc_feature    complement(3483..3497)
                     /label="LexA binding site"
     misc_feature    complement(3530..3544)
                     /label="LexA binding site"
     misc_feature    complement(3577..3591)
                     /label="LexA binding site"
     misc_feature    3616..3708
                     /label="Lex8frag"
     primer          complement(3690..3708)
                     /label="red_lex_rvs2"
                     /note="sequence: tggagctccaattcgccctagcgaattggagaaacagcg"
     promoter        complement(3709..3727)
                     /label="T7 promoter"
                     /note="promoter for bacteriophage T7 RNA polymerase"
     primer_bind     complement(3734..3750)
                     /label="M13 fwd"
                     /note="common sequencing primer, one of multiple similar variants"
     primer_bind     complement(3734..3751)
                     /label="M13 Forward"
                     /note="In lacZ gene. Also called M13-F20 or M13 (-21) Forward"
     primer_bind     complement(3743..3765)
                     /label="M13/pUC Forward"
                     /note="In lacZ gene"
     primer          complement(3862..3886)
                     /label="iLight2_bb_rvs"
                     /note="sequence: gccaccgcggtggagctccatcgccattcaggctgcgcaactgtt"
     primer          complement(3871..3914)
                     /label="lex8_rvs3"
                     /note="sequence: TATtcactgcccactttcggcgcgccattcgccattcaggctgc"
     primer          3875..3924
                     /label="CEN_bb3_fwd"
                     /note="sequence: cctgaatggcgaatggcgcgccgaaagtgggcagtgaATAAACAATTTTC"
     primer          3887..3911
                     /label="iLight2_bb_fwd"
                     /note="sequence: cttatcctcgagacaggcccatggcgcgccgaaagtgggcagtga"
     misc_feature    3895..1487
                     /label="CEN_bb"
     misc_feature    3895..3896
                     /label="NLS+linker\from\pQP-T2A\(#102583)"
                     /vntifkey=21
     CDS             3895..3896
                     /label="iLIGHTLex"
                     /translation=""
     CDS             3895..3896
                     /translation=""
     terminator      3912..4407
                     /label="RPP2Bt"
     primer          complement(4389..4417)
                     /label="reptet_tuq_rvs"
                     /note="sequence: CGCTCCAATTAGATGTGTTGAAGCTGCCG"
     promoter        complement(4492..4510)
                     /label="T7 promoter"
     primer_bind     complement(4520..4536)
                     /label="M13 fwd"
     primer          complement(4648..4672)
                     /label="iLight2_bb_rvs"
                     /note="sequence: gccaccgcggtggagctccatcgccattcaggctgcgcaactgtt"
     rep_origin      4681..5136
                     /label="f1 ori"
     CDS             complement(5267..6070)
                     /label="URA3"
     promoter        complement(6071..6286)
                     /label="URA3 promoter"
     misc_feature    6556..7059
                     /label="CEN/ARS"
     promoter        7096..7200
                     /label="AmpR promoter"
     CDS             7201..7269
                     /label="AmpR"
     primer          7258..7282
                     /label="amp_50_rvs"
                     /note="sequence: CCTGTTTTTGCTCACCCAGAAACGC"
     CDS             7270..729
                     /label="AmpR"
     primer          7273..7292
                     /label="amp_fwd"
                     /note="sequence: CCAGAAACGCTGGTGAAAGT"
     primer          complement(7273..7292)
                     /label="amp_rvs"
                     /note="sequence: ACTTTCACCAGCGTTTCTGG"
     primer          complement(7283..7307)
                     /label="amp_50_fwd"
                     /note="sequence: TCTTCAGCATCTTTTACTTTCACCA"
ORIGIN
        1 ATCGAACTGG ATCTCAACAG CGGTAAGATC CTTGAGAGTT TTCGCCCCGA AGAACGTTTT
       61 CCAATGATGA GCACTTTTAA AGTTCTGCTA TGTGGCGCGG TATTATCCCG TATTGACGCC
      121 GGGCAAGAGC AACTCGGTCG CCGCATACAC TATTCTCAGA ATGACTTGGT TGAGTACTCA
      181 CCAGTCACAG AAAAGCATCT TACGGATGGC ATGACAGTAA GAGAATTATG CAGTGCTGCC
      241 ATAACCATGA GTGATAACAC TGCGGCCAAC TTACTTCTGA CAACGATCGG AGGACCGAAG
      301 GAGCTAACCG CTTTTTTGCA CAACATGGGG GATCATGTAA CTCGCCTTGA TCGTTGGGAA
      361 CCGGAGCTGA ATGAAGCCAT ACCAAACGAC GAGCGTGACA CCACGATGCC TGTAGCAATG
      421 GCAACAACGT TGCGCAAACT ATTAACTGGC GAACTACTTA CTCTAGCTTC CCGGCAACAA
      481 TTAATAGACT GGATGGAGGC GGATAAAGTT GCAGGACCAC TTCTGCGCTC GGCCCTTCCG
      541 GCTGGCTGGT TTATTGCTGA TAAATCTGGA GCCGGTGAGC GTGGTAGTCG CGGTATCATT
      601 GCAGCACTGG GGCCAGATGG TAAGCCCTCC CGTATCGTAG TTATCTACAC GACGGGGAGT
      661 CAGGCAACTA TGGATGAACG AAATAGACAG ATCGCTGAGA TAGGTGCCTC ACTGATTAAG
      721 CATTGGTAAC TGTCAGACCA AGTTTACTCA TATATACTTT AGATTGATTT AAAACTTCAT
      781 TTTTAATTTA AAAGGATCTA GGTGAAGATC CTTTTTGATA ATCTCATGAC CAAAATCCCT
      841 TAACGTGAGT TTTCGTTCCA CTGAGCGTCA GACCCCGTAG AAAAGATCAA AGGATCTTCT
      901 TGAGATCCTT TTTTTCTGCG CGTAATCTGC TGCTTGCAAA CAAAAAAACC ACCGCTACCA
      961 GCGGTGGTTT GTTTGCCGGA TCAAGAGCTA CCAACTCTTT TTCCGAAGGT AACTGGCTTC
     1021 AGCAGAGCGC AGATACCAAA TACTGTCCTT CTAGTGTAGC CGTAGTTAGG CCACCACTTC
     1081 AAGAACTCTG TAGCACCGCC TACATACCTC GCTCTGCTAA TCCTGTTACC AGTGGCTGCT
     1141 GCCAGTGGCG ATAAGTCGTG TCTTACCGGG TTGGACTCAA GACGATAGTT ACCGGATAAG
     1201 GCGCAGCGGT CGGGCTGAAC GGGGGGTTCG TGCACACAGC CCAGCTTGGA GCGAACGACC
     1261 TACACCGAAC TGAGATACCT ACAGCGTGAG CTATGAGAAA GCGCCACGCT TCCCGAAGGG
     1321 AGAAAGGCGG ACAGGTATCC GGTAAGCGGC AGGGTCGGAA CAGGAGAGCG CACGAGGGAG
     1381 CTTCCAGGGG GAAACGCCTG GTATCTTTAT AGTCCTGTCG GGTTTCGCCA CCTCTGACTT
     1441 GAGCGTCGAT TTTTGTGATG CTCGTCAGGG GGGCGGAGCC TATGGAAAAC GCCAGCAACG
     1501 CGGCCTTTTT ACGGTTCCTG GCCTTTTGCT GGCCTTTTGC TCACATGTTC TTTCCTGCGT
     1561 TATCCCCTGA TTCTGTGGAT AACCGTATTA CCGCCTTTGA GTGAGCTGAT ACCGCTCGCC
     1621 GCAGCCGAAC GACCGAGCGC AGCGAGTCAG TGAGCGAGGA AGCGGAAGAG CGCCCAATAC
     1681 GCAAACCGCC TCTCCCCGCG CGTTGGCCGA TTCATTAATG CAGCTGGCAC GACAGGTTTC
     1741 CCGACTGGAA AGCGGGCAGT GAGCGCAACG CAATTAATGT GAGTTACCTC ACTCATTAGG
     1801 CACCCCAGGC TTTACACTTT ATGCTTCCGG CTCCTATGTT GTGTGGAATT GTGAGCGGAT
     1861 AACAATTTCA CACAGGAAAC AGCTATGACC ATGATTACGC CAAGCGCGCA ATTAACCCTC
     1921 ACTAAAGGGA ACAAAAGCTG GAGCTCCACC GCGGTGGCGG CCGCGAATTC CCCGGGTCTA
     1981 GAGGTCTCGG cgatgatgag agcgacgatg agagtgtaaa ctgcgaacct tgcaaattaa
     2041 agccttcgag cgtcccaaaa ccttctcaag caaggttttc agtataatgt tacatgcgta
     2101 cacgcgtttg tacagaaaaa aaagaaaaat ttgaaatata aataacgttc ttaatactaa
     2161 cataactatt aaaaaaaata aatagggacc tagacttcag gttgtctaac tccttccttt
     2221 tcggttagag cggatgtggg aggagggcgt gaatgtaagc gtgacataac taattacatg
     2281 atatagacaa aggaaaaggg gcctgtctcg agttaggatc ctttgtacaa ttcatccata
     2341 ccatgggtaa taccagcagc agtaacaaat tctaacaaga ccatgtggtc tctcttttcg
     2401 tttggatctt tggataactt agattgatag gataagtaat ggttgtctgg taacaagact
     2461 ggaccatcac caattggagt attttgttga taatggtcag ctaattgaac agaaccatct
     2521 tcaatgttgt gtctaatttt gaagttaact ttgataccat tcttttgttt gtcagccatg
     2581 atgtaaacat tgtgagagtt atagttgtat tccaatttgt gacctaaaat gttaccatct
     2641 tctttaaaat caataccttt taattcgatt ctattaacta aggtatcacc ttcaaacttg
     2701 acttcagctc tggtcttgta gttaccgtca tctttgaaaa aaatagttct ttcttgaaca
     2761 taaccttctg gcatggcaga cttgaaaaag tcatgttgtt tcatatgatc tgggtatcta
     2821 gcaaaacaca tcaaaccata acctaaagta gtgactaagg ttggccatgg aactggcaat
     2881 ttaccagtag tacaaataaa ttttaaggtc aatttaccgt aagtagcatc accttcacct
     2941 tcaccggaga cagaaaattt gtgaccatta acatcaccat ctaattcaac caaaattggg
     3001 acaacaccag tgaataattc ttcaccttta gatctcatGT GTTTGTGTGT TGATAAGCAG
     3061 TTGCTTGGTT TTTTATGAAA AATAGCTAGA AGGAATAAGG GATTACAAGA GAGATGTTAC
     3121 AAGAAAGAAG TAAAATAAAT TTGATTAATA TTGCCATTAT CAAAAGCTAT TTATATGTTG
     3181 AAATCGTGGA GATCATGTGT GCCAGAAAAG GCCACAGTTT CCGGGGAGAa catacagagc
     3241 acatgctcta gaccctgggt gtatatacag ttatgctgtg agtatataca gcacctagac
     3301 cctgggtgta tatacagtta tgctgtgagt atatacagca cctagaccct gggtgtatat
     3361 acagttatgc tgtgagtata tacagcacct agaccctggg tgtatataca gttatgctgt
     3421 gagtatatac agcacctaga ccctgggtgt atatacagtt atgctgtgag tatatacagc
     3481 acctagaccc tgggtgtata tacagttatg ctgtgagtat atacagcacc tagaccctgg
     3541 gtgtatatac agttatgctg tgagtatata cagcacctag accctgggtg tatatacagt
     3601 tatgctgtga gtatatacag cacctaggga gctcgaaaag aaatatagtc ttcaaggtta
     3661 tattatacag gtttatatat tattgcggcc gctgtttctc caattcgccc tatagtgagt
     3721 cgtattacaa ttcactggcc gtcgttttac aacgtcgtga ctgggaaaac cctggcgtta
     3781 cccaacttaa tcgccttgca gcacatcccc ccttcgccag ctggcgtaat agcgaagagg
     3841 cccgcaccga tcgcccttcc caacagttgc gcagcctgaa tggcgaatgg cgcgccgaaa
     3901 gtgggcagtg aATAAACAAT TTTCTTGTTT TCCTTCATTT TACAAAATCt ggtgTAAATC
     3961 CTCGATTCCA TTGTGATTTA AAAATAATTA ATTACTGTAT AAGATTCTAT ATAGACAATT
     4021 AATTGAAAAT AGTATTACTT CTTTAACTCG CTTAGGATTT TTTTTATTTT TTCTCTCTTT
     4081 TCCGGAGAAT TGCCAAATGT TTTCACGGCC TCTTCCAATA ATAGCTTCAT TTCTTCCAAC
     4141 GCAACTACTA GTTTCCCATT GTAAGTGGCG AAGTACTCGC TGATATCATC ATCTTCAGAA
     4201 GCTTCTTTAA TGGAAGTTGT TAAAGAATTT ATAGAATTTG TTTGGCTCAG AATATCTGAT
     4261 AATTTACTTT CGCCTATTTG GAGAGCCTGA CATTTCAGTA TTAAATCTTT CCTTAAATTA
     4321 CTATACTCGC TTAGAACTTT GAGATCATTT TCCACTTCAA CTTCCTCTTC GTCTGCTACT
     4381 TCcatctGCG GCAGCTTCAA CACATCTCCT CTGAGAGAGA CCCAAGACAC TGCGGATCGA
     4441 GACCACTAGT ACCGGTCTGC AGCTCGAGGG GGGGCCCGGT ACCCAATTCG CCCTATAGTG
     4501 AGTCGTATTA CGCGCGCTCA CTGGCCGTCG TTTTACAACG TCGTGACTGG GAAAACCCTG
     4561 GCGTTACCCA ACTTAATCGC CTTGCAGCAC ATCCCCCTTT CGCCAGCTGG CGTAATAGCG
     4621 AAGAGGCCCG CACCGATCGC CCTTCCCAAC AGTTGCGCAG CCTGAATGGC GAATGGCGCG
     4681 ACGCGCCCTG TAGCGGCGCA TTAAGCGCGG CGGGTGTGGT GGTTACGCGC AGCGTGACCG
     4741 CTACACTTGC CAGCGCCCTA GCGCCCGCTC CTTTCGCTTT CTTCCCTTCC TTTCTCGCCA
     4801 CGTTCGCCGG CTTTCCCCGT CAAGCTCTAA ATCGGGGGCT CCCTTTAGGG TTCCGATTTA
     4861 GTGCTTTACG GCACCTCGAC CCCAAAAAAC TTGATTAGGG TGATGGTTCA CGTAGTGGGC
     4921 CATCGCCCTG ATAGACGGTT TTTCGCCCTT TGACGTTGGA GTCCACGTTC TTTAATAGTG
     4981 GACTCTTGTT CCAAACTGGA ACAACACTCA ACCCTATCTC GGTCTATTCT TTTGATTTAT
     5041 AAGGGATTTT GCCGATTTCG GCCTATTGGT TAAAAAATGA GCTGATTTAA CAAAAATTTA
     5101 ACGCGAATTT TAACAAAATA TTAACGTTTA CAATTTCCTG ATGCGGTATT TTCTCCTTAC
     5161 GCATCTGTGC GGTATTTCAC ACCGCATAGG GTAATAACTG ATATAATTAA ATTGAAGCTC
     5221 TAATTTGTGA GTTTAGTATA CATGCATTTA CTTATAATAC AGTTTTTTAG TTTTGCTGGC
     5281 CGCATCTTCT CAAATATGCT TCCCAGCCTG CTTTTCTGTA ACGTTCACCC TCTACCTTAG
     5341 CATCCCTTCC CTTTGCAAAT AGTCCTCTTC CAACAATAAT AATGTCAGAT CCTGTAGACA
     5401 CCACATCATC CACGGTTCTA TACTGTTGAC CCAATGCGTC ACCCTTGTCA TCTAAACCCA
     5461 CACCGGGTGT CATAATCAAC CAATCGTAAC CTTCATCTCT TCCACCCATG TCTCTTTGAG
     5521 CAATAAAGCC GATAACAAAA TCTTTGTCGC TCTTCGCAAT GTCAACAGTA CCCTTAGTAT
     5581 ATTCTCCAGT AGATAGGGAG CCCTTGCATG ACAATTCTGC TAACATCAAA AGGCCTCTAG
     5641 GTTCCTTTGT TACTTCTTCT GCCGCCTGCT TCAAACCGCT AACAATACCT GGGCCCACCA
     5701 CACCGTGTGC ATTCGTAATG TCTGCCCATT CTGCTATTCT GTATACACCC GCAGAGTACT
     5761 GCAATTTGAC TGTATTACCA ATGTCAGCAA ATTTTCTGTC TTCGAAGAGT AAAAAATTGT
     5821 ACTTGGCGGA TAATGCCTTT AGCGGCTTAA CTGTGCCCTC CATGGAAAAA TCAGTCAAGA
     5881 TATCCACATG TGTTTTTAGT AAACAAATTT TGGGACCTAA TGCTTCAACT AACTCCAGTA
     5941 ATTCCTTGGT GGTACGAACA TCCAATGAAG CACACAAGTT TGTTTGCTTT TCGTGCATGA
     6001 TATTAAATAG CTTGGCAGCA ACAGGACTAG GATGAGTAGC AGCACGTTCC TTATATGTAG
     6061 CTTTCGACAT GATTTATCTT CGTTTCCTGC AGGTTTTTGT TCTGTGCAGT TGGGTTAAGA
     6121 ATACTGGGCA ATTTCATGTT TCTTCAACAC TACATATGCG TATATATACC AATCTAAGTC
     6181 TGTGCTCCTT CCTTCGTTCT TCCTTCTGTT CGGAGATTAC CGAATCAAAA AAATTTCAAA
     6241 GAAACCGAAA TCAAAAAAAA GAATAAAAAA AAAATGATGA ATTGAATTGA AAAGCTGTGG
     6301 TATGGTGCAC TCTCAGTACA ATCTGCTCTG ATGCCGCATA GTTAAGCCAG CCCCGACACC
     6361 CGCCAACACC CGCTGACGCG CCCTGACGGG CTTGTCTGCT CCCGGCATCC GCTTACAGAC
     6421 AAGCTGTGAC AATCTCCGGG AGCTGCATGT GTCAGAGGTT TTCACCGTCA TCACCGAAAC
     6481 GCGCGAGATT AAAGGGCCTC GTGATACGCC TATTTTTATA GGTTAATGTC ATGATAATAA
     6541 TGGTTTCTTA GGACGGATCG CTTGCCTGTA ACTTACACGC GCCTCGTATC TTTTAATGAT
     6601 GGAATAATTT GGGAATTTAC TCTGTGTTTA TTTATTTTTA TGTTTTGTAT TTGGATTTTA
     6661 GAAAGTAAAT AAAGAAGGTA GAAGAGTTAC GGAATGAAGA AAAAAAAATA AACAAAGGTT
     6721 TAAAAAATTT CAACAAAAAG CGTACTTTAC ATATATATTT ATTAGACAAG AAAAGCAGAT
     6781 TAAATAGATA TACATTCGAT TAACGATAAG TAAAATGTAA AATCACAGGA TTTTCGTGTG
     6841 TGGTCTTCTA CACAGACAAG ATGAAACAAT TCGGCATTAA TACCTGAGAG CAGGAAGAGC
     6901 AAGATAAAAG GTAGTATTTG TTGGCGATCC CCCTAGAGTC TTTTACATCT TCGGAAAACA
     6961 AAAACTATTT TTTCTTTAAT TTCTTTTTTT ACTTTCTATT TTTAATTTAT ATATTTATAT
     7021 TAAAAAATTT AAATTATAAT TATTTTTATA GCACGTGATG AAAAGGACCC AGGTGGCACT
     7081 TTTCGGGGAA ATGTGCGCGG AACCCCTATT TGTTTATTTT TCTAAATACA TTCAAATATG
     7141 TATCCGCTCA TGAGACAATA ACCCTGATAA ATGCTTCAAT AATATTGAAA AAGGAAGAGT
     7201 ATGAGTATTC AACATTTCCG TGTCGCCCTT ATTCCCTTTT TTGCGGCATT TTGCCTTCCT
     7261 GTTTTTGCTC ACCCAGAAAC GCTGGTGAAA GTAAAAGATG CTGAAGATCA GTTGGGTGCA
     7321 CGAGTGGGTT AC
//
