# Supplementary material for: Dual-channel optogenetics in yeast for multiplexed light-based control of cellular processes and pathways
Source: Nat Commun. 2026 May 22;17:6742. doi: 10.1038/s41467-026-73399-0 (PMC13385801; doi:10.1038/s41467-026-73399-0)
Supplement: Supplementary file 6 — Source Data [file 41467_2026_73399_MOESM6_ESM.zip › Source Data File/Annotated sequences/plm494.gb]

LOCUS       pLM494                 12237 bp ds-DNA     circular     27-AUG-2024
DEFINITION  .
COMMENT     Imported using the Genbank importer. File name:
            100539-attachment_KepuyUQftYKN.gbk
FEATURES             Location/Qualifiers
     promoter        196..410
                     /label="pURA"
     CDS             411..1214
                     /label="URA3"
                     /translation="MSKATYKERAATHPSPVAAKLFNIMHEKQTNLCASLDVRTTKELLELVEALGPKICLLKTHVDILTDFSMEGTVKPLKALSAKYNFLLFEDRKFADIGNTVKLQYSAGVYRIAEWADITNAHGVVGPGIVSGLKQAAEEVTKEPRGLLMLAELSCKGSLSTGEYTKGTVDIAKSDKDFVIGFIAQRDMGGRDEGYDWLIMTPGVGLDDKGDALGQQYRTVDDVVSTGSDIIIVGRGLFAKGRDAKVEGERYRKAGWEAYLRRCGQQN*"
     misc_feature    2066..2099
                     /label="loxp"
                     /feature_type="Misc. feat."
     misc_feature    2100..2159
                     /label="Adapter1_3'"
     promoter        2164..2663
                     /label="pTIP1"
     CDS             2665..3795
                     /label="crtE"
                     /translation="MDYANILTAIPLEFTPQDDIVLLEPYHYLGKNPGKEIRSQLIEAFNYWLDVKKEDLEVIQNVVGMLHTASLLMDDVEDSSVLRRGSPVAHLIYGIPQTINTANYVYFLAYQEIFKLRPTPIPMPVIPPSSASLQSSVSSASSSSSASSENGGTSTPNSQIPFSKDTYLDKVITDEMLSLHRGQGLELFWRDSLTCPSEEEYVKMVLGKTGGLFRIAVRLMMAKSECDIDFVQLVNLISIYFQIRDDYMNLQSSEYAHNKNFAEDLTEGKFSFPTIHSIHANPSSRLVINTLQKKSTSPEILHHCVNYMRTETHSFEYTQEVLNTLSGALERELGRLQGEFAEANSKIDLGDVESEGRTGKNVKLEAILKKLADIPL*"
     misc_feature    3800..3999
                     /label="terminator ACS2"
     misc_feature    4004..4044
                     /label="Adapter3_5'"
     misc_feature    4045..4063
                     /label="Adapter3_5'"
     misc_feature    4068..4101
                     /label="loxp"
                     /feature_type="Misc. feat."
     misc_feature    4102..4131
                     /label="Adapter3_3'"
     misc_feature    4132..4142
                     /label="Adapter3_3'"
     promoter        4147..4646
                     /label="pPGK1"
     CDS             4648..6396
                     /label="crtI"
                     /translation="MGKEQDQDKPTAIIVGCGIGGIATAARLAKEGFQVTVFEKNDYSGGRCSLIERDGYRFDQGPSLLLLPDLFKQTFEDLGEKMEDWVDLIKCEPNYVCHFHDEETFTLSTDMALLKREVERFEGKDGFDRFLSFIQEAHRHYELAVVHVLQKNFPGFAAFLRLQFIGQILALHPFESIWTRVCRYFKTDRLRRVFSFAVMYMGQSPYSAPGTYSLLQYTELTEGIWYPRGGFWQVPNTLLQIVKRNNPSAKFNFNAPVSQVLLSPAKDRATGVRLESGEEHHADVVIVNADLVYASEHLIPDDARNKIGQLGEVKRSWWADLVGGKKLKGSCSSLSFYWSMDRIVDGLGGHNIFLAEDFKGSFDTIFEELGLPADPSFYVNVPSRIDPSAAPEGKDAIVILVPCGHIDASNPQDYNKLVARARKFVIHTLSAKLGLPDFEKMIVAEKVHDAPSWEKEFNLKDGSILGLAHNFMQVLGFRPSTRHPKYDKLFFVGASTHPGTGVPIVLAGAKLTANQVLESFDRSPAPDPNMSLSVPYGKPLKSNGTGIDSQVQLKFMDLERWVYLLVLLIGAVIARSVGVLAF*"
     terminator      6401..6600
                     /label="ttASC1"
     misc_feature    6605..6645
                     /label="Adapter 4_5'"
     misc_feature    6646..6664
                     /label="Adapter 4_5'"
     misc_feature    6669..6702
                     /label="loxp"
                     /feature_type="Misc. feat."
     misc_feature    6703..6721
                     /label="Adapter7_3'"
     promoter        6726..7225
                     /label="pTDH3"
     CDS             7227..9248
                     /label="crttYB-2"
                     /translation="MTALAYYQIHLIYTLPILGLLGLLTSPILTKFDIYKISILVFIAFSATTPWDSWIIRNGAWTYPSAESGQGVFGTFLDVPYEEYAFFVIQTVITGLVYVLATRHLLPSLALPKTRSSALSLALKALIPLPIIYLFTAHPSPSPDPLVTDHYFYMRALSLLITPPTMLLAALSGEYAFDWKSGRAKSTIAAIMIPTVYLIWVDYVAVGQDSWSINDEKIVGWRLGGVLPIEEAMFFLLTNLMIVLGLSACDHTQALYLLHGRTIYGNKKMPSSFPLITPPVLSLFFSSRPYSSQPKRDLELAVKLLEEKSRSFFVASAGFPSEVRERLVGLYAFCRVTDDLIDSPEVSSNPHATIDMVSDFLTLLFGPPLHPSQPDKILSSPLLPPSHPSRPTGMYPLPPPPSLSPAELVQFLTERVPVQYHFAFRLLAKLQGLIPRYPLDELLRGYTTDLIFPLSTEAVQARKTPIETTADLLDYGLCVAGSVAELLVYVSWASAPSQVPATIEEREAVLVASREMGTALQLVNIARDIKGDATEGRFYLPLSFFGLRDESKLAIPTDWTEPRPQDFDKLLSLSPSSTLPSSNASESFRFEWKTYSLPLVAYAEDLAKHSYKGIDRLPTEVQAGMRAACASYLLIGREIKVVWKGDVGERRTVAGWRRVRKVLSVVMSGWEGQ*"
     terminator      9253..9452
                     /label="ttCIT1"
     primer          complement(9422..9476)
                     /label="lyc_del_rvs"
                     /note="sequence: GAACTAGTGGATCCCCAAAAAAAATTTTGTTTTCTATTCATTGATATCATTTGCC"
     primer          9437..9481
                     /label="lyc_del_fwd"
                     /note="sequence: TGAATAGAAAACAAAATTTTTTTTGGGGATCCACTAGTTCTAGAG"
     misc_feature    9457..9469
                     /label="Skip"
     misc_feature    9940..10622
                     /label="ColE"
     CDS             complement(10717..10860)
                     /label="AMP4"
                     /translation="SRGIIAALGPDGKPSRIVVIYTTGSQATMDERNRQIAEIGASLIKHW*"
     CDS             complement(10862..11577)
                     /label="AMP4"
                     /translation="MSIQHFRVALIPFFAAFCLPVFAHPETLVKVKDAEDQLGARVGYIELDLNSGKILESFRPEERFPMMSTFKVLLCGAVLSRIDAGQEQLGRRIHYSQNDLVEYSPVTEKHLTDGMTVRELCSAAITMSDNTAANLLLTTIGGPKELTAFLHNMGDHVTRLDRWEPELNEAIPNDERDTTMPVAMATTLRKLLTGELLTLASRQQLIDWMEADKVAGPLLRSALPAGWFIADKSGAGER"
     primer          11486..11505
                     /label="amp_rvs"
                     /note="sequence: ACTTTCACCAGCGTTTCTGG"
     primer          complement(11496..11520)
                     /label="amp_50_rvs"
                     /note="sequence: CCTGTTTTTGCTCACCCAGAAACGC"
     misc_feature    11709..12226
                     /label="CEN/ARS"
ORIGIN
        1 TTATTATCAT GACATTAACC TATAAAAATA GGCGTATCAC GAGGCCCTTT GTCACAGCTT
       61 GTCTGTAAGC GGATGCCGGG AGCAGACAAG CCCGTCAGGG CGCGTCAGCG GGTGTTGGCG
      121 GGTGTCGGGG CTGGCTTAAC TATGCGGCAT CAGAGCAGAT TGTACTGAGA GTGCACCATA
      181 CCACAGCTTT TCAATTCAAT TCATCATTTT TTTTTTATTC TTTTTTTTGA TTTCGGTTTC
      241 TTTGAAATTT TTTTGATTCG GTAATCTCCG AACAGAAGGA AGAACGAAGG AAGGAGCACA
      301 GACTTAGATT GGTATATATA CGCATATGTA GTGTTGAAGA AACATGAAAT TGCCCAGTAT
      361 TCTTAACCCA ACTGCACAGA ACAAAAACCT GCAGGAAACG AAGATAAATC ATGTCGAAAG
      421 CTACATATAA GGAACGTGCT GCTACTCATC CTAGTCCTGT TGCTGCCAAG CTATTTAATA
      481 TCATGCACGA AAAGCAAACA AACTTGTGTG CTTCATTGGA TGTTCGTACC ACCAAGGAAT
      541 TACTGGAGTT AGTTGAAGCA TTAGGTCCCA AAATTTGTTT ACTAAAAACA CATGTGGATA
      601 TCTTGACTGA TTTTTCCATG GAGGGCACAG TTAAGCCGCT AAAGGCATTA TCCGCCAAGT
      661 ACAATTTTTT ACTCTTCGAA GACAGAAAAT TTGCTGACAT TGGTAATACA GTCAAATTGC
      721 AGTACTCTGC GGGTGTATAC AGAATAGCAG AATGGGCAGA CATTACGAAT GCACACGGTG
      781 TGGTGGGCCC AGGTATTGTT AGCGGTTTGA AGCAGGCGGC AGAAGAAGTA ACAAAGGAAC
      841 CTAGAGGCCT TTTGATGTTA GCAGAATTGT CATGCAAGGG CTCCCTATCT ACTGGAGAAT
      901 ATACTAAGGG TACTGTTGAC ATTGCGAAGA GCGACAAAGA TTTTGTTATC GGCTTTATTG
      961 CTCAAAGAGA CATGGGTGGA AGAGATGAAG GTTACGATTG GTTGATTATG ACACCCGGTG
     1021 TGGGTTTAGA TGACAAGGGT GACGCATTGG GTCAACAGTA TAGAACCGTG GATGATGTGG
     1081 TTTCTACAGG ATCTGACATT ATTATTGTTG GAAGAGGACT ATTTGCAAAG GGAAGGGATG
     1141 CTAAGGTAGA GGGTGAACGT TACAGAAAAG CAGGCTGGGA AGCATATTTG AGAAGATGCG
     1201 GCCAGCAAAA CTAAAAAACT GTATTATAAG TAAATGCATG TATACTAAAC TCACAAATTA
     1261 GAGCTTCAAT TTAATTATAT CAGTTATTAC CCTATGCGGT GTGAAATACC GCACAGATGC
     1321 GTAAGGAGAA AATACCGCAT CAGGAAATTG TAAACGTTAA TATTTTGTTA AAATTCGCGT
     1381 TAAATTTTTG TTAAATCAGC TCATTTTTTA ACCAATAGGC CGAAATCGGC AAAATCCCTT
     1441 ATAAATCAAA AGAATAGACC GAGATAGGGT TGAGTGTTGT TCCAGTTTGG AACAAGAGTC
     1501 CACTATTAAA GAACGTGGAC TCCAACGTCA AAGGGCGAAA AACCGTCTAT CAGGGCGATG
     1561 GCCCACTACG TGAACCATCA CCCTAATCAA GTTTTTTGGG GTCGAGGTGC CGTAAAGCAC
     1621 TAAATCGGAA CCCTAAAGGG AGCCCCCGAT TTAGAGCTTG ACGGGGAAAG CCGGCGAACG
     1681 TGGCGAGAAA GGAAGGGAAG AAAGCGAAAG GAGCGGGCGC TAGGGCGCTG GCAAGTGTAG
     1741 CGGTCACGCT GCGCGTAACC ACCACACCCG CCGCGCTTAA TGCGCCGCTA CAGGGCGCGT
     1801 CGCGCCATTC GCCATTCAGG CTGCGCAACT GTTGGGAAGG GCGATCGGTG CGGGCCTCTT
     1861 CGCTATTACG CCAGCTGGCG AAAGGGGGAT GTGCTGCAAG GCGATTAAGT TGGGTAACGC
     1921 CAGGGTTTTC CCAGTCACGA CGTTGTAAAA CGACGGCCAG TGAGCGCGCG TAATACGACT
     1981 CACTATAGGG CGAATTGGGT ACCGGGCCCC CCCTCGAGGT CGACGGTATC GATAAGCTTG
     2041 ATATCGAATT CCTGCAGCCC CCAGTATAAC TTCGTATAAT GTACATTATA CGAAGTTATT
     2101 ATTAGCGGCG CCGGGAAATC CAGCATATTC TCGCGGCCCT GAGCAGTAGG TGTCTCGGGC
     2161 AGTCAATATT CCCAAAAAGA GCATCAGACG ATCTGGTTAT GGTTTTTCTT GACTATAACC
     2221 TTAATTATGA GACTAATGTC TTCGGGAGGT CCCTTTTCCG ATTTTCCGAC TCTTTTCCGT
     2281 TGAAGAATGT ACTTGTGGTT TTGAATCCTA CGGCAGTTAT TGCGGCGGTT TGGCCCTTTC
     2341 TTTCAAAGAT TGTGATGGAA ATAATTGATT GTTCCGGGAA ATGTGTCTTA TTTTCTAAAA
     2401 GCATCTTTTT TTCTCTCCAA TTCTTCGAGC TATTTCCAGT AAAGGAAAAA AAAGGTTTGC
     2461 TGTAAGGGTG AATATGTCTC CAACCTCTTT GAGGTACTGC GTTGCTTCAT TCACCATTTA
     2521 ATATAAATAG TACATTGGCA GCCCTCTTTC AAACGTCAAT TATTCTCGCT TGCCTAACTT
     2581 TGTTCGGACC GAAATTATAA AGGCATTCAA TCAGTAACAA TAATTGCTAT TGCATAACTA
     2641 TACCCTCTGC TAAATAAAAT AAAAATGGAT TACGCGAACA TCCTCACAGC AATTCCACTC
     2701 GAGTTTACTC CTCAGGATGA TATCGTGCTC CTTGAACCGT ATCACTACCT AGGAAAGAAC
     2761 CCTGGAAAAG AAATTCGATC ACAACTCATC GAGGCTTTCA ACTATTGGTT GGATGTCAAG
     2821 AAGGAGGATC TCGAGGTCAT CCAGAACGTT GTTGGCATGC TACATACCGC TAGCTTATTA
     2881 ATGGACGATG TGGAGGATTC ATCGGTCCTC AGGCGTGGGT CGCCTGTGGC CCATCTAATT
     2941 TACGGGATTC CGCAGACAAT AAACACTGCA AACTACGTCT ACTTTCTGGC TTATCAAGAG
     3001 ATCTTCAAGC TTCGCCCAAC ACCGATACCC ATGCCTGTAA TTCCTCCTTC ATCTGCTTCG
     3061 CTTCAATCAT CAGTCTCCTC TGCATCCTCC TCCTCCTCGG CCTCGTCTGA AAACGGGGGC
     3121 ACGTCAACTC CTAATTCGCA GATTCCGTTC TCGAAAGATA CGTATCTTGA TAAAGTGATC
     3181 ACAGACGAGA TGCTTTCCCT CCATAGAGGG CAAGGCCTGG AGCTATTCTG GAGAGATAGT
     3241 CTGACGTGTC CTAGCGAAGA GGAATATGTG AAAATGGTTC TTGGAAAGAC GGGAGGTTTG
     3301 TTCCGTATAG CGGTCAGATT GATGATGGCA AAGTCAGAAT GTGACATAGA CTTTGTCCAG
     3361 CTTGTCAACT TGATCTCAAT ATACTTCCAG ATCAGGGATG ACTATATGAA CCTTCAGTCT
     3421 TCTGAGTATG CCCATAATAA GAATTTTGCA GAGGACCTCA CAGAAGGAAA ATTCAGTTTT
     3481 CCCACTATCC ACTCGATTCA TGCCAACCCC TCATCGAGAC TCGTCATCAA TACGTTGCAG
     3541 AAGAAATCGA CCTCTCCTGA GATCCTTCAC CACTGTGTAA ACTACATGCG CACAGAAACC
     3601 CACTCATTCG AATATACTCA GGAAGTCCTC AACACCTTGT CAGGTGCACT CGAGAGAGAA
     3661 CTAGGAAGGC TTCAAGGAGA GTTCGCAGAA GCTAACTCAA AGATTGATCT TGGTGACGTA
     3721 GAGTCGGAAG GAAGAACGGG GAAGAACGTC AAATTGGAAG CGATCCTGAA AAAGCTAGCC
     3781 GATATCCCTC TGTGATGAGA CTTAAATGAG AAAAATTTCG TAATGAGATA AAATTTCGCT
     3841 CCTTTTCTGT TTTCTATTTT CTATTTTCCC AACTTTTGCT CTATTCAGTT ATAAATTACT
     3901 ATTTATCCAT CAGTTAAAAA ACAAGATCTT TTACTGGTCA GCTAGGAAAG CGAAAATACA
     3961 AAGACTTTAT GCACTTAGTG ATATATATGT ATAGATATAT TTTGGAGGTA CTGGCCTAGC
     4021 GTCGTGGCCC GGGAGAGACA GTTTAGTAGT GACTCGCGGC CACCCTGATA ACTTCGTATA
     4081 ATGTACATTA TACGAAGTTA TTGAACTCGC ATGTCTGGGG TTGTGGTCAG GCCTTGTCAA
     4141 TTCAGTTGTT TGCAAAAAGA ACAAAACTGA AAAAACCCAG ACACGCTCGA CTTCCTGTCT
     4201 TCCTATTGAT TGCAGCTTCC AATTTCGTCA CACAACAAGG TCCTAGCGAC GGCTCACAGG
     4261 TTTTGTAACA AGCAATCGAA GGTTCTGGAA TGGCGGGAAA GGGTTTAGTA CCACATGCTA
     4321 TGATGCCCAC TGTGATCTCC AGAGCAAAGT TCGTTCGATC GTACTGTTAC TCTCTCTCTT
     4381 TCAAACAGAA TTGTCCGAAT CGTGTGACAA CAACAGCCTG TTCTCACACA CTCTTTTCTT
     4441 CTAACCAAGG GGGTGGTTTA GTTTAGTAGA ACCTCGTGAA ACTTACATTT ACATATATAT
     4501 AAACTTGCAT AAATTGGTCA ATGCAAGAAA TACATATTTG GTCTTTTCTA ATTCGTAGTT
     4561 TTTCAAGTTC TTAGATGCTT TCTTTTTCTC TTTTTTACAG ATCATCAAGG AAGTAATTAT
     4621 CTACTTTTTA CAACAAATAT AAAACAAATG GGAAAAGAAC AAGATCAGGA TAAACCCACA
     4681 GCTATCATCG TGGGATGTGG TATCGGTGGA ATCGCCACTG CCGCTCGTCT TGCTAAAGAA
     4741 GGTTTCCAGG TCACGGTGTT CGAGAAGAAC GACTACTCCG GAGGTCGATG CTCTTTAATC
     4801 GAGCGAGATG GTTATCGATT CGATCAGGGG CCCAGTTTGC TGCTCTTGCC AGATCTCTTC
     4861 AAGCAGACAT TCGAAGATTT GGGAGAGAAG ATGGAAGATT GGGTCGATCT CATCAAGTGT
     4921 GAACCCAACT ATGTTTGCCA CTTCCACGAT GAAGAGACTT TCACTCTTTC AACCGACATG
     4981 GCGTTGCTCA AGCGGGAAGT CGAGCGTTTT GAAGGCAAAG ATGGATTTGA TCGGTTCTTG
     5041 TCGTTTATCC AAGAAGCCCA CAGACATTAC GAGCTTGCTG TCGTTCACGT CCTGCAGAAG
     5101 AACTTCCCTG GCTTCGCAGC ATTCTTACGG CTACAGTTCA TTGGCCAAAT CCTGGCTCTT
     5161 CACCCCTTCG AGTCTATCTG GACAAGAGTT TGTCGATATT TCAAGACCGA CAGATTACGA
     5221 AGAGTCTTCT CGTTTGCAGT GATGTACATG GGTCAAAGCC CATACAGTGC GCCCGGAACA
     5281 TATTCCTTGC TCCAATACAC CGAATTGACC GAGGGCATCT GGTATCCGAG AGGAGGCTTT
     5341 TGGCAGGTTC CTAATACTCT TCTTCAGATC GTCAAGCGCA ACAATCCCTC AGCCAAGTTC
     5401 AATTTCAACG CTCCAGTTTC CCAGGTTCTT CTCTCTCCTG CCAAGGACCG AGCGACTGGT
     5461 GTTCGACTTG AATCCGGCGA GGAACATCAC GCCGATGTTG TGATTGTCAA TGCTGACCTC
     5521 GTTTACGCCT CCGAGCACTT GATTCCTGAC GATGCCAGAA ACAAGATTGG CCAACTGGGT
     5581 GAAGTCAAGA GAAGTTGGTG GGCTGACTTA GTTGGTGGAA AGAAGCTCAA GGGAAGTTGC
     5641 AGTAGTTTGA GCTTCTACTG GAGCATGGAC CGAATCGTGG ACGGTCTGGG CGGACACAAT
     5701 ATCTTCTTGG CCGAGGACTT CAAGGGATCA TTCGACACAA TCTTCGAGGA GTTGGGACTC
     5761 CCAGCCGATC CTTCCTTTTA CGTGAACGTT CCCTCGCGAA TCGATCCTTC TGCCGCTCCC
     5821 GAAGGCAAAG ATGCTATCGT CATTCTTGTG CCGTGTGGCC ATATCGACGC TTCGAACCCT
     5881 CAAGATTACA ACAAGCTTGT TGCTCGGGCA AGGAAGTTTG TGATCCACAC GCTTTCCGCC
     5941 AAGCTTGGAC TTCCCGACTT TGAAAAAATG ATTGTGGCAG AGAAGGTTCA CGATGCTCCC
     6001 TCTTGGGAGA AAGAATTCAA CCTCAAGGAC GGAAGCATCT TGGGACTGGC TCACAACTTT
     6061 ATGCAAGTTC TTGGTTTCAG GCCGAGCACC AGACATCCCA AGTATGACAA GTTGTTCTTT
     6121 GTCGGGGCTT CGACTCATCC CGGAACTGGG GTTCCCATCG TCTTGGCTGG AGCCAAGTTA
     6181 ACTGCCAACC AAGTTCTCGA ATCCTTTGAC CGATCCCCAG CTCCAGATCC CAATATGTCA
     6241 CTCTCCGTAC CATATGGAAA ACCTCTCAAA TCAAATGGAA CGGGTATCGA TTCTCAGGTC
     6301 CAGCTGAAGT TCATGGATTT GGAGAGATGG GTATACCTTT TGGTGTTGTT GATTGGGGCC
     6361 GTGATCGCTC GATCCGTTGG TGTTCTTGCT TTCTGATGAG AGAATATGTA TAAAGTTCAT
     6421 TTGTTCTTTT ATGTATCTTC TAGTTATTGG TCATGTTTAA AATGGTAAAA ATAAAGAAAA
     6481 TAATTTCTAT ATTTTAGTGT ATAATATAAT CGTCATAGAT TTCGAAGTAA TGAAAGAAAG
     6541 GTTATCATTA GGTACTATAA ACTATGCTTT CTGTTTGCTG CGAAAATACA TATGTACAGT
     6601 TTTTTTGGCG TTAATTGTAG CTTATTTCCC GCCCTGTGAT TGAGGCGGGA TGGTGTCCCC
     6661 AGGGAATGAT AACTTCGTAT AATGTACATT ATACGAAGTT ATTTAGAACG GCCACCGTCC
     6721 TCAGTACAGT TTATTCCTGG CATCCACTAA ATATAATGGA GCCCGCTTTT TAAGCTGGCA
     6781 TCCAGAAAAA AAAAGAATCC CAGCACCAAA ATATTGTTTT CTTCACCAAC CATCAGTTCA
     6841 TAGGTCCATT CTCTTAGCGC AACTACAGAG AACAGGGGCA CAAACAGGCA AAAAACGGGC
     6901 ACAACCTCAA TGGAGTGATG CAACCTGCCT GGAGTAAATG ATGACACAAG GCAATTGACC
     6961 CACGCATGTA TCTATCTCAT TTTCTTACAC CTTCTATTAC CTTCTGCTCT CTCTGATTTG
     7021 GAAAAAGCTG AAAAAAAAGG TTGAAACCAG TTCCCTGAAA TTATTCCCCT ACTTGACTAA
     7081 TAAGTATATA AAGACGGTAG GTATTGATTG TAATTCTGTA AATCTATTTC TTAAACTTCT
     7141 TAAATTCTAC TTTTATAGTT AGTCTTTTTT TTAGTTTTAA AACACCAAGA ACTTAGTTTC
     7201 GAATAAACAC ACATAAACAA ACAAAAATGA CGGCTCTCGC ATATTACCAG ATCCATCTGA
     7261 TCTATACTCT CCCAATTCTT GGTCTTCTCG GCCTGCTCAC TTCCCCGATT TTGACAAAAT
     7321 TTGACATCTA CAAAATATCG ATCCTCGTAT TTATTGCGTT TAGTGCAACC ACACCATGGG
     7381 ACTCATGGAT CATCAGAAAT GGCGCATGGA CATATCCATC AGCGGAGAGT GGCCAAGGCG
     7441 TGTTTGGAAC GTTTCTAGAT GTTCCATATG AAGAGTACGC TTTCTTTGTC ATTCAAACCG
     7501 TAATCACCGG CTTGGTCTAC GTCTTGGCAA CTAGGCACCT TCTCCCATCT CTCGCGCTTC
     7561 CCAAGACTAG ATCGTCCGCC CTTTCTCTCG CGCTCAAGGC GCTCATCCCT CTGCCCATTA
     7621 TCTACCTATT TACCGCTCAC CCCAGCCCAT CGCCCGACCC GCTCGTGACA GATCACTACT
     7681 TCTACATGCG GGCACTCTCC TTACTCATCA CCCCACCTAC CATGCTCTTG GCAGCATTAT
     7741 CAGGCGAATA TGCTTTCGAT TGGAAAAGTG GCCGAGCAAA GTCAACTATT GCAGCAATCA
     7801 TGATCCCGAC GGTGTATCTG ATTTGGGTAG ATTATGTTGC TGTCGGTCAA GACTCTTGGT
     7861 CGATCAACGA TGAGAAGATT GTAGGGTGGA GGCTTGGAGG TGTACTACCC ATTGAGGAAG
     7921 CTATGTTCTT CTTACTGACG AATCTAATGA TTGTTCTGGG TCTGTCTGCC TGCGATCATA
     7981 CTCAGGCCCT ATACCTGCTA CACGGTCGAA CTATTTATGG CAACAAAAAG ATGCCATCTT
     8041 CATTTCCCCT CATTACACCG CCTGTGCTCT CCCTGTTTTT TAGCAGCCGA CCATACTCTT
     8101 CTCAGCCAAA ACGTGACTTG GAACTGGCAG TCAAGTTGTT GGAGGAAAAG AGCCGGAGCT
     8161 TTTTTGTTGC CTCGGCTGGA TTTCCTAGCG AAGTTAGGGA GAGGCTGGTT GGACTATACG
     8221 CATTCTGCCG GGTGACTGAT GATCTTATCG ACTCTCCTGA AGTATCTTCC AACCCGCATG
     8281 CCACAATTGA CATGGTATCC GATTTTCTTA CCCTACTATT TGGGCCCCCG CTACACCCTT
     8341 CGCAACCTGA CAAGATCCTT TCTTCGCCTT TACTTCCTCC TTCGCACCCT TCCCGACCCA
     8401 CGGGAATGTA TCCCCTCCCG CCTCCTCCTT CGCTCTCGCC TGCCGAGCTC GTTCAATTCC
     8461 TTACCGAAAG GGTTCCCGTT CAATACCATT TCGCCTTCAG GTTGCTCGCT AAGTTGCAAG
     8521 GGCTGATCCC TCGATACCCA CTCGACGAAC TCCTTAGAGG ATACACCACT GATCTTATCT
     8581 TTCCCTTATC GACAGAGGCA GTCCAGGCTC GGAAGACGCC TATCGAGACA ACAGCTGACT
     8641 TGCTGGACTA TGGTCTATGT GTAGCAGGCT CAGTCGCCGA GCTATTGGTC TATGTCTCTT
     8701 GGGCAAGTGC ACCAAGTCAG GTCCCTGCCA CCATAGAAGA AAGAGAAGCT GTGTTAGTGG
     8761 CAAGCCGAGA GATGGGAACT GCCCTTCAGT TGGTGAACAT TGCTAGGGAC ATTAAAGGGG
     8821 ACGCAACAGA AGGGAGATTT TACCTACCAC TCTCATTCTT TGGTCTTCGG GATGAATCAA
     8881 AGCTTGCGAT CCCGACTGAT TGGACGGAAC CTCGGCCTCA AGATTTCGAC AAACTCCTCA
     8941 GTCTATCTCC TTCGTCCACA TTACCATCTT CAAACGCCTC AGAAAGCTTC CGGTTCGAAT
     9001 GGAAGACGTA CTCGCTTCCA TTAGTCGCCT ACGCAGAGGA TCTTGCCAAA CATTCTTATA
     9061 AGGGAATTGA CCGACTTCCT ACCGAGGTTC AAGCGGGAAT GCGAGCGGCT TGCGCGAGCT
     9121 ACCTACTGAT CGGCCGAGAG ATCAAAGTCG TTTGGAAAGG AGATGTCGGA GAGAGAAGGA
     9181 CAGTTGCCGG ATGGAGGAGA GTACGGAAAG TCTTGAGTGT GGTCATGAGC GGATGGGAAG
     9241 GGCAGTAATG AGAGGAAAAT TTGATTTTTG ATTCAGGGTA TGCGACTATT CAAACACGTA
     9301 TTTTCATATA CGAATGAGTA GTTTATAATT TATATAAATA TATATTACAT AAGGAAATGG
     9361 CTATGACTTC ATGATTTTTA CGCTTTGAGT CCCCTATGCC TACCGGTTAT GTTATATACT
     9421 TGGCAAATGA TATCAATGAA TAGAAAACAA AATTTTTTTT GGGGATCCAC TAGTTCTAGA
     9481 GCGGCCGCCA CCGCGGTGGA GCTCCAGCTT TTGTTCCCTT TAGTGAGGGT TAATTGCGCG
     9541 CTTGGCGTAA TCATGGTCAT AGCTGTTTCC TGTGTGAAAT TGTTATCCGC TCACAATTCC
     9601 ACACAACATA GGAGCCGGAA GCATAAAGTG TAAAGCCTGG GGTGCCTAAT GAGTGAGGTA
     9661 ACTCACATTA ATTGCGTTGC GCTCACTGCC CGCTTTCCAG TCGGGAAACC TGTCGTGCCA
     9721 GCTGCATTAA TGAATCGGCC AACGCGCGGG GAGAGGCGGT TTGCGTATTG GGCGCTCTTC
     9781 CGCTTCCTCG CTCACTGACT CGCTGCGCTC GGTCGTTCGG CTGCGGCGAG CGGTATCAGC
     9841 TCACTCAAAG GCGGTAATAC GGTTATCCAC AGAATCAGGG GATAACGCAG GAAAGAACAT
     9901 GTGAGCAAAA GGCCAGCAAA AGGCCAGGAA CCGTAAAAAG GCCGCGTTGC TGGCGTTTTT
     9961 CCATAGGCTC CGCCCCCCTG ACGAGCATCA CAAAAATCGA CGCTCAAGTC AGAGGTGGCG
    10021 AAACCCGACA GGACTATAAA GATACCAGGC GTTTCCCCCT GGAAGCTCCC TCGTGCGCTC
    10081 TCCTGTTCCG ACCCTGCCGC TTACCGGATA CCTGTCCGCC TTTCTCCCTT CGGGAAGCGT
    10141 GGCGCTTTCT CATAGCTCAC GCTGTAGGTA TCTCAGTTCG GTGTAGGTCG TTCGCTCCAA
    10201 GCTGGGCTGT GTGCACGAAC CCCCCGTTCA GCCCGACCGC TGCGCCTTAT CCGGTAACTA
    10261 TCGTCTTGAG TCCAACCCGG TAAGACACGA CTTATCGCCA CTGGCAGCAG CCACTGGTAA
    10321 CAGGATTAGC AGAGCGAGGT ATGTAGGCGG TGCTACAGAG TTCTTGAAGT GGTGGCCTAA
    10381 CTACGGCTAC ACTAGAAGGA CAGTATTTGG TATCTGCGCT CTGCTGAAGC CAGTTACCTT
    10441 CGGAAAAAGA GTTGGTAGCT CTTGATCCGG CAAACAAACC ACCGCTGGTA GCGGTGGTTT
    10501 TTTTGTTTGC AAGCAGCAGA TTACGCGCAG AAAAAAAGGA TCTCAAGAAG ATCCTTTGAT
    10561 CTTTTCTACG GGGTCTGACG CTCAGTGGAA CGAAAACTCA CGTTAAGGGA TTTTGGTCAT
    10621 GAGATTATCA AAAAGGATCT TCACCTAGAT CCTTTTAAAT TAAAAATGAA GTTTTAAATC
    10681 AATCTAAAGT ATATATGAGT AAACTTGGTC TGACAGTTAC CAATGCTTAA TCAGTGAGGC
    10741 ACCTATCTCA GCGATCTGTC TATTTCGTTC ATCCATAGTT GCCTGACTCC CCGTCGTGTA
    10801 GATAACTACG ATACGGGAGG GCTTACCATC TGGCCCCAGT GCTGCAATGA TACCGCGAGA
    10861 TCCACGCTCA CCGGCTCCAG ATTTATCAGC AATAAACCAG CCAGCCGGAA GGGCCGAGCG
    10921 CAGAAGTGGT CCTGCAACTT TATCCGCCTC CATCCAGTCT ATTAATTGTT GCCGGGAAGC
    10981 TAGAGTAAGT AGTTCGCCAG TTAATAGTTT GCGCAACGTT GTTGCCATTG CTACAGGCAT
    11041 CGTGGTGTCA CGCTCGTCGT TTGGTATGGC TTCATTCAGC TCCGGTTCCC AACGATCAAG
    11101 GCGAGTTACA TGATCCCCCA TGTTGTGCAA AAAAGCGGTT AGCTCCTTCG GTCCTCCGAT
    11161 CGTTGTCAGA AGTAAGTTGG CCGCAGTGTT ATCACTCATG GTTATGGCAG CACTGCATAA
    11221 TTCTCTTACT GTCATGCCAT CCGTAAGATG CTTTTCTGTG ACTGGTGAGT ACTCAACCAA
    11281 GTCATTCTGA GAATAGTGTA TGCGGCGACC GAGTTGCTCT TGCCCGGCGT CAATACGGGA
    11341 TAATACCGCG CCACATAGCA GAACTTTAAA AGTGCTCATC ATTGGAAAAC GTTCTTCGGG
    11401 GCGAAAACTC TCAAGGATCT TACCGCTGTT GAGATCCAGT TCGATGTAAC CCACTCGTGC
    11461 ACCCAACTGA TCTTCAGCAT CTTTTACTTT CACCAGCGTT TCTGGGTGAG CAAAAACAGG
    11521 AAGGCAAAAT GCCGCAAAAA AGGGAATAAG GGCGACACGG AAATGTTGAA TACTCATACT
    11581 CTTCCTTTTT CAATATTATT GAAGCATTTA TCAGGGTTAT TGTCTCATGA GCGGATACAT
    11641 ATTTGAATGT ATTTAGAAAA ATAAACAAAT AGGGGTTCCG CGCACATTTC CCCGAAAAGT
    11701 GCCACCTGGG TCCTTTTCAT CACGTGCTAT AAAAATAATT ATAATTTAAA TTTTTTAATA
    11761 TAAATATATA AATTAAAAAT AGAAAGTAAA AAAAGAAATT AAAGAAAAAA TAGTTTTTGT
    11821 TTTCCGAAGA TGTAAAAGAC TCTAGGGGGA TCGCCAACAA ATACTACCTT TTATCTTGCT
    11881 CTTCCTGCTC TCAGGTATTA ATGCCGAATT GTTTCATCTT GTCTGTGTAG AAGACCACAC
    11941 ACGAAAATCC TGTGATTTTA CATTTTACTT ATCGTTAATC GAATGTATAT CTATTTAATC
    12001 TGCTTTTCTT GTCTAATAAA TATATATGTA AAGTACGCTT TTTGTTGAAA TTTTTTAAAC
    12061 CTTTGTTTAT TTTTTTTTCT TCATTCCGTA ACTCTTCTAC CTTCTTTATT TACTTTCTAA
    12121 AATCCAAATA CAAAACATAA AAATAAATAA ACACAGAGTA AATTCCCAAA TTATTCCATC
    12181 ATTAAAAGAT ACGAGGCGCG TGTAAGTTAC AGGCAAGCGA TCCGTCCTAA GAAACCA
//
