# Supplementary material for: Dual-channel optogenetics in yeast for multiplexed light-based control of cellular processes and pathways
Source: Nat Commun. 2026 May 22;17:6742. doi: 10.1038/s41467-026-73399-0 (PMC13385801; doi:10.1038/s41467-026-73399-0)
Supplement: Supplementary file 6 — Source Data [file 41467_2026_73399_MOESM6_ESM.zip › Source Data File/Annotated sequences/py-ilightlexy_hyg_yorwd17.gb]

LOCUS       py-iLightLEXY_Hyg_YORWd 8907 bp ds-DNA     circular     06-APR-2026
DEFINITION  .
KEYWORDS    "marker:AmpR"
FEATURES             Location/Qualifiers
     primer          32..56
                     /label="amp_50_fwd"
                     /note="sequence: TCTTCAGCATCTTTTACTTTCACCA"
     primer          complement(57..81)
                     /label="amp_50_rvs"
                     /note="sequence: CCTGTTTTTGCTCACCCAGAAACGC"
     CDS             complement(70..138)
                     /label="AmpR"
     promoter        complement(139..243)
                     /label="AmpR promoter"
     primer          complement(246..290)
                     /label="nruright_rvs"
                     /note="sequence: TGGCCTTTGTGCACTCGCGAGACCGTGGCACTTTTCGGGGAAATG"
     primer          257..306
                     /label="nruright_fwd"
                     /note="sequence: AAAGTGCCACGGTCTCGCGAGTGCACAAAGGCCATAATATTATGTCTACA"
     misc_feature    271..276
                     /label="ins"
     misc_feature    277..1034
                     /label="YORWd17up"
     primer          complement(1031..1061)
                     /label="repint_bb_rvs"
                     /note="sequence: CCTACGAGAGTTCGAGCCAGGTAGAGAATGG"
     primer          complement(1044..1083)
                     /label="hygred_bb_rvs"
                     /note="sequence: ctttaagcgcgggtatttatAGCCTACGAGAGTTCGAGCC"
     primer          complement(1059..1103)
                     /label="tefhyg_rvs"
                     /note="sequence: tatttattccattttgtaatctttaagcgcgggtatttatAGCCT"
     misc_feature    1064..1755
                     /label="gap promoter"
     primer_bind     1645..1668
                     /label="GPDpro-F"
     promoter        1756..1775
                     /label="GAP promoter"
     primer          1756..1795
                     /label="lex_40_f"
                     /note="sequence: aacacacataaacaaacaaaATGAAAGCGTTAACGGCCAG"
     misc_feature    1776..2036
                     /label="DNA binding domain"
     misc_feature    1776..2036
                     /label="Frag 4"
     CDS             1776..2036
                     /label="Translation 1776-2036"
                     /translation="MKALTARQQEVFDLIRDHISQTGMPPTRAEIAQRLGFRSPNAAEEHLKALARKGVIEIVSGASRGIRLLQEEEEGLPLVGRVAAGEP"
     CDS             1845..4718
                     /translation="MPPTRAEIAQRLGFRSPNAAEEHLKALARKGVIEIVSGASRGIRLLQEEEEGLPLVGRVAAGEPLLAQQERLEQTSAGGSAGGSAGGSAGGEFAADLGSDDISKLIAACDQEPIHIPNAIQPFGAMLIVEKDTQQIVYASANSAEYFSVADNTIHELSDFKQANINSLLPEQLISGLTSAISENEPIWVETDRLSFLGWRHENYYIIEVERYHVQTSNWFEIQFQRAFQKLRNCKTHNDLINTLTRLIQEISGYDRVMIYQFDPEWNGRVIAESVRQLFTSMLNHHFPASDIPAQARAMYSINPIRIIPDVNAEPQPLHMIHKPQNTEAVNLSCGVLRAVSPLHMQYLRNFGVSASTSIGIFNEDKLWGIVACHHTKPRAIGRRIRHLLVRTVEFAAERLWLIHSRNVERYMVTVQAAREQLSTTADDKHSSHEIVIEHAADWCKLFRCDGVGYLRGEELTTYGETPDQTTINKLVEWLEENGKKSLFWHSHMLKEDAPGLLPDGSRFAGLLAIPLKSDADLFSYLLLFRVAQNEVRTWAGKPEKLSVETSTGTMVGPRKSFEAWQDEVSGKSQPWRTAQLYAARDIARDLLIVADSMQLNLLNDQLADANENLEKLASFDDLTSGGGTSGGGGSGGGGSGGGGSGGGGSGGGGSGGRSAYSRARTKNNYGSTIEGLLDLPDDDAPEEAGLAAPRLSFLPAGHTRRLSTAPPTDVSLGDELHLDGEDVAMAHADALDDFDLDMLGDGDSPGPGFTPHDSAPYGALDMADFEFEQMFTDALGIDEYGGARDRRAAAAKRVKLDGSGSGSLATTLERIEKNFVITDPRLPDNPIIFASDSFLQLTEYSREEILGRNCRFLQGPETDRATVRKIRDAIDNQTEVTVQLINYTKSGKKFWNLFHLQPMRDQKGDVQYFIGVQLDGTEHVRDAAEREGVMLIKKTAENIDELLKELADLNLD*"
     primer          complement(2012..2056)
                     /label="iLight_hyg_bb_rvs"
                     /note="sequence: ctttcctgttgcgccagaagTGGTTCACCGGCAGCCACACGACCT"
     primer          2016..2061
                     /label="iLight_hyg_ins_fwd"
                     /note="sequence: CGTGTGGCTGCCGGTGAACCActtctggcgcaacaggaaagactgg"
     CDS             2037..2051
                     /translation="LLAQQ"
     misc_feature    2037..5223
                     /label="iLight"
     primer          2070..2089
                     /label="iLight_fwd"
                     /note="sequence: gtgtggctgccggtgaaccaagtgctggtgggtccgccgg"
     misc_feature    2070..2117
                     /label="16\aa\linker\(SAGG)4\from\pCMV-104"
                     /vntifkey=21
     misc_feature    2118..4223
                     /label="Insert"
     misc_feature    2124..3725
                     /label="4.10\codon\optimized"
                     /vntifkey=21
     primer          2765..2784
                     /label="Fuse_mid_fwd"
                     /note="sequence: catccccgatgtgaatgccg"
     primer          complement(2785..2804)
                     /label="Fuse_mid_rvs"
                     /note="sequence: catgtgcagaggctggggct"
     misc_feature    3732..3815
                     /label="28\aa\linker\from\pmiRFP703-Clathrin\(#150083)"
                     /vntifkey=21
     misc_feature    3822..4205
                     /label="VP16"
                     /vntifkey=21
     primer          complement(4203..4257)
                     /label="lexy2_bb_rvs"
                     /note="sequence: CAGAACCATCCAACTTAACTCTTTTTGCAGCTGCggcgcgcctatctcgagcccc"
     primer          4219..4273
                     /label="LEXY2_ins_fwd"
                     /note="sequence: gcgccGCAGCTGCAAAAAGAGTTAAGTTGGATGGTTCTGGTTCGGGTTCTCTGGC"
     misc_feature    4224..4250
                     /label="cMYCp1A NLS"
     misc_feature    4224..4715
                     /label="Linx"
     CDS             4224..4715
                     /translation="AAAKRVKLDGSGSGSLATTLERIEKNFVITDPRLPDNPIIFASDSFLQLTEYSREEILGRNCRFLQGPETDRATVRKIRDAIDNQTEVTVQLINYTKSGKKFWNLFHLQPMRDQKGDVQYFIGVQLDGTEHVRDAAEREGVMLIKKTAENIDELLKELADLNLD"
     primer          complement(4664..4720)
                     /label="lexy2_ins_rvs"
                     /note="sequence: ATtcaGTCTAGATTCAAATCAGCAAGTTCTTTCAGTAATTCGTCAATGTTCTCGGCT"
     misc_feature    4683..4715
                     /label="LEXY addition"
     primer          4690..4748
                     /label="lexy2_bb_fwd"
                     /note="sequence: AAGAACTTGCTGATTTGAATCTAGACtgaATAAACAATTTTCTTGTTTTCCTTCATTTT"
     terminator      4728..5214
                     /label="RPP2Bt"
     primer          complement(5199..5243)
                     /label="iLight_hyg_ins_rvs"
                     /note="sequence: CGCTGGGCGAACGTGGCGAGTCTCAGAGGAGATGTGTTGAAGCTG"
     primer          5204..5248
                     /label="iLight_hyg_bb_fwd"
                     /note="sequence: TCAACACATCTCCTCTGAGACTCGCCACGTTCGCCCAGCGACATG"
     misc_feature    5224..6867
                     /label="Hg marker"
     misc_feature    5238..5586
                     /label="AgTEF1 promoter"
     CDS             5587..6615
                     /label="hph"
     terminator      6616..6855
                     /label="AgTEF1 terminator"
     primer          complement(6847..6877)
                     /label="repint_hyg_rvs"
                     /note="sequence: GAGCGTTCACACTCCTCAATTGTCGACACTG"
     primer          6859..6890
                     /label="repint_bb_fwd"
                     /note="sequence: TTGAGGAGTGTGAACGCTCTCTACTAGAGTCA"
     terminator      6895..6899
                     /label="T7Te terminator"
     misc_feature    6915..7366
                     /label="YORWd17down"
     primer          complement(7342..7386)
                     /label="nruleft_rvs"
                     /note="sequence: TGCGGTCTCTCCGATCGCGATCTTAAAGCTGGCTCCCCTTAGACA"
     primer          7353..7397
                     /label="nruleft_fwd"
                     /note="sequence: AGCCAGCTTTAAGATCGCGATCGGAGAGACCGCAAAAGGCCAGGA"
     misc_feature    7367..7372
                     /label="ins"
     rep_origin      complement(7426..8014)
                     /label="ori"
     CDS             complement(8185..69)
                     /label="AmpR"
ORIGIN
        1 TTCGATGTAA CCCACTCGTG CACCCAACTG ATCTTCAGCA TCTTTTACTT TCACCAGCGT
       61 TTCTGGGTGA GCAAAAACAG GAAGGCAAAA TGCCGCAAAA AAGGGAATAA GGGCGACACG
      121 GAAATGTTGA ATACTCATAC TCTTCCTTTT TCAATATTAT TGAAGCATTT ATCAGGGTTA
      181 TTGTCTCATG AGCGGATACA TATTTGAATG TATTTAGAAA AATAAACAAA TAGGGGTTCC
      241 GCGCACATTT CCCCGAAAAG TGCCACGGTC TCGCGAGTGC ACAAAGGCCA TAATATTATG
      301 TCTACAGAAT ATACTAGATG TCCTCCCTAT AGGATATAGT AATCCTCTAA ATGGAACCGA
      361 TATTTCTACA TAATAATATT ACGATTATTC CTCCTTCCGT TTTATATGTT TCATTATCCT
      421 AGCACACTAT CAATCTTTGC ATTTCAGCTT CCATTAGATT TGATGACTAT TTCTCAATCT
      481 TTATGTTATC TCCTTACGCC GCATGTGATA ATATACTGCT AGTATGACTA CTAGTTGATA
      541 GAAGATAGTT GATTTTTACT CCAACAAAAG TAACAATATT ATTTAGAACT ATAGATTCCA
      601 TTTTGTGCAT TCCCATATTC TCGAGGAAAA CTTTTAGTAT ATTCTGTAGA CATAATATTA
      661 TCGCCTTTGT GAACAATAGA ATCCCAACAA TTGTCGCAAA TTTACCAATT TTCTAGATTG
      721 CAGTCACCTT TTCAATTAAT CACTAGTGTT TCACTTGTAA CATTGTCGTT GTTGTTTAAC
      781 GTATTCTGTC CCGTGCCAAC TATGACAAAA ATGCAATGAT TTCAGCGGTT AAATACGAAG
      841 CGCAACAAGA GTTAGCGAAA AATAAGTACC ACCATTCTAC GCTACCATTA CTTACTGAAA
      901 TTAGAGACAA CTGTTATCTA TTGGCAGATG TTCATACGGG GCTTTCAAAT ATTGATGAAA
      961 TTATGTGATG TTTAGAAGAA GATTCGAACT GTTTTCAGTA GATTTGGTAA CTGTGCAACC
     1021 ATAACTCATG CCATTCTCTA CCTGGCTCGA ACTCTCGTAG GCTataaata cccgcgctta
     1081 aagggtaatt tcgaaaacag cgagtttatc attatcaata ctgccatttc aaagaatacg
     1141 taaataatta atagtagtga ttttcctaac tttatttagt caaaaaatta gccttttaat
     1201 tctgctgtaa cccgtacatg cccaaaatag ggggcgggtt acacagaata tataacatcg
     1261 taggtgtctg ggtgaacagt ttattcctgg catccactaa atataatgga gcccgctttt
     1321 taagctggca tccagaaaaa aaaagaatcc cagcaccaaa atattgtttt cttcaccaac
     1381 catcagttca taggtccatt ctcttagcgc aactacagag aacaggggca caaacaggca
     1441 aaaaacgggc acaacctcaa tggagtgatg caacctgcct ggagtaaatg atgacacaag
     1501 gcaattgacc cacgcatgta tctatctcat tttcttacac cttctattac cttctgctct
     1561 ctctgatttg gaaaaagctg aaaaaaaagg ttgaaaccag ttccctgaaa ttattcccct
     1621 acttgactaa taagtatata aagacggtag gtattgattg taattctgta aatctatttc
     1681 ttaaacttct taaattctac ttttatagtt agtctttttt ttagttttaa aacaccaaga
     1741 acttagtttc gaataaacac acataaacaa acaaaATGAA AGCGTTAACG GCCAGGCAAC
     1801 AAGAGGTGTT TGATCTCATC CGTGATCACA TCAGCCAGAC AGGTATGCCG CCGACGCGTG
     1861 CGGAAATCGC GCAGCGTTTG GGGTTCCGTT CCCCAAACGC GGCTGAAGAA CATCTGAAGG
     1921 CGCTGGCACG CAAAGGCGTT ATTGAAATTG TTTCCGGCGC ATCACGCGGG ATTCGTCTGT
     1981 TGCAGGAAGA GGAAGAAGGG TTGCCGCTGG TAGGTCGTGT GGCTGCCGGT GAACCActtc
     2041 tggcgcaaca ggaaagactg gaacagacta gtgctggtgg gtccgccggc gggagtgctg
     2101 gcggtagtgc cggcggtgaa ttcgccgccg acctgggctc tgacgatatc agcaagctga
     2161 tcgccgcctg cgatcaggag ccaatccaca tccccaatgc catccagcca tttggcgcca
     2221 tgctgatcgt ggagaaggac acacagcaga tcgtgtacgc ctctgccaac agcgccgagt
     2281 acttcagcgt ggccgacaat accatccacg agctgtccga tttcaagcag gccaacatca
     2341 attctctgct gcccgagcag ctgatcagcg gcctgacatc cgccatctct gagaacgagc
     2401 ctatctgggt ggagaccgac aggctgagct ttctgggctg gcgccacgag aactactata
     2461 tcatcgaggt ggagagatac cacgtgcaga catccaattg gttcgagatc cagtttcagc
     2521 gggccttcca gaagctgaga aactgtaaga cccacaacga tctgatcaat accctgacac
     2581 ggctgatcca ggagatcagc ggctacgaca gagtgatgat ctatcagttc gatcccgagt
     2641 ggaatggcag agtgatcgcc gagagcgtga gacagctgtt tacctccatg ctgaaccacc
     2701 acttcccagc ctctgacatc cctgcacagg ccagggccat gtacagcatc aacccaatcc
     2761 gcatcatccc cgatgtgaat gccgagcccc agcctctgca catgatccac aagccacaga
     2821 acacagaggc cgtgaatctg tcctgcggcg tgctgagggc cgtgtctcca ctgcacatgc
     2881 agtatctgcg caactttggc gtgtctgcca gcacctccat cggcatcttc aatgaggaca
     2941 agctgtgggg catcgtggcc tgtcaccaca caaagcctag ggccatcggc cggagaatca
     3001 ggcacctgct ggtgcgcacc gtggagtttg cagcagagcg cctgtggctg atccactcca
     3061 ggaatgtgga gcggtacatg gtgacagtgc aggcagcccg ggagcagctg tctaccacag
     3121 ccgacgataa gcacagctcc cacgagatcg tgatcgagca cgccgccgac tggtgcaagc
     3181 tgttccggtg tgatggcgtg ggctacctga gaggcgagga gctgaccaca tatggcgaga
     3241 cccctgatca gaccacaatc aacaagctgg tggagtggct ggaggagaat ggcaagaaga
     3301 gcctgttttg gcactcccac atgctgaagg aggacgcacc tggactgctg ccagatggca
     3361 gccggttcgc aggactgctg gccatcccac tgaagtctga cgccgatctg tttagctacc
     3421 tgctgctgtt cagggtggca cagaacgagg tgcgcacatg ggcaggcaag cctgagaagc
     3481 tgtccgtgga gacctctaca ggcaccatgg tgggcccacg gaagtctttt gaggcctggc
     3541 aggacgaggt gagcggcaag tcccagcctt ggagaaccgc acagctgtat gcagcccggg
     3601 acatcgcccg ggacctgctg atcgtggccg atagcatgca gctgaacctg ctgaatgacc
     3661 agctggccga tgccaacgag aatctggaga agctggcctc cttcgacgat ctgacctctg
     3721 gcggcggtac cagcgggggt ggtggatcag gtggaggagg ttctggaggt ggtggatcag
     3781 gaggaggtgg ttctggaggt ggtggatcag gaggaagatc tgcgtacagc cgcgcgcgta
     3841 cgaaaaacaa ttacgggtct accatcgagg gcctgctcga tctcccggac gacgacgccc
     3901 ccgaagaggc ggggctggcg gctccgcgcc tgtcctttct ccccgcggga cacacgcgca
     3961 gactgtcgac ggcccccccg accgatgtca gcctggggga cgagctccac ttagacggcg
     4021 aggacgtggc gatggcgcat gccgacgcgc tagacgattt cgatctggac atgttggggg
     4081 acggggattc ccctggtccg ggatttaccc cccacgactc cgccccctac ggcgctctgg
     4141 atatggccga cttcgagttt gagcagatgt ttaccgatgc ccttggaatt gacgagtacg
     4201 gtggggctcg agataggcgc gccGCAGCTG CAAAAAGAGT TAAGTTGGAT GGTTCTGGTT
     4261 CGGGTTCTCT GGCCACTACC TTGGAACGAA TAGAAAAGAA TTTTGTTATC ACTGATCCTC
     4321 GCCTGCCGGA TAACCCAATT ATCTTCGCGT CAGACAGCTT TCTACAACTC ACAGAATATA
     4381 GTCGTGAGGA GATTTTGGGT AGGAATTGTA GATTCTTACA GGGCCCTGAA ACTGATAGAG
     4441 CTACAGTTAG GAAAATTAGA GATGCTATTG ATAATCAAAC GGAAGTCACT GTTCAATTGA
     4501 TAAATTATAC GAAATCCGGC AAGAAATTCT GGAACCTTTT TCATCTACAA CCAATGAGAG
     4561 ACCAAAAAGG AGACGTGCAA TACTTTATCG GTGTACAGTT GGACGGAACC GAACACGTCA
     4621 GAGATGCTGC AGAAAGAGAG GGAGTAATGT TGATAAAGAA AACAGCCGAG AACATTGACG
     4681 AATTACTGAA AGAACTTGCT GATTTGAATC TAGACtgaAT AAACAATTTT CTTGTTTTCC
     4741 TTCATTTTAC AAAATCtggt gTAAATCCTC GATTCCATTG TGATTTAAAA ATAATTAATT
     4801 ACTGTATAAG ATTCTATATA GACAATTAAT TGAAAATAGT ATTACTTCTT TAACTCGCTT
     4861 AGGATTTTTT TTATTTTTTC TCTCTTTTCC GGAGAATTGC CAAATGTTTT CACGGCCTCT
     4921 TCCAATAATA GCTTCATTTC TTCCAACGCA ACTACTAGTT TCCCATTGTA AGTGGCGAAG
     4981 TACTCGCTGA TATCATCATC TTCAGAAGCT TCTTTAATGG AAGTTGTTAA AGAATTTATA
     5041 GAATTTGTTT GGCTCAGAAT ATCTGATAAT TTACTTTCGC CTATTTGGAG AGCCTGACAT
     5101 TTCAGTATTA AATCTTTCCT TAAATTACTA TACTCGCTTA GAACTTTGAG ATCATTTTCC
     5161 ACTTCAACTT CCTCTTCGTC TGCTACTTCc atctGCGGCA GCTTCAACAC ATCTCCTCTG
     5221 AGACTCGCCA CGTTCGCCCA GCGACATGGA GGCCCAGAAT ACCCTCCTTG ACAGTCTTGA
     5281 CGTGCGCAGC TCAGGGGCAT GATGTGACTG TCGCCCGTAC ATTTAGCCCA TACATCCCCA
     5341 TGTATAATCA TTTGCATCCA TACATTTTGA TGGCCGCACG GCGCGAAGCA AAAATTACGG
     5401 CTCCTCGCTG CAGACCTGCG AGCAGGGAAA CGCTCCCCTC ACAGACGCGT TGAATTGTCC
     5461 CCACGCCGCG CCCCTGTAGA GAAATATAAA AGGTTAGGAT TTGCCACTGA GGTTCTTCTT
     5521 TCATATACTT CCTTTTAAAA TCTTGCTAGG ATACAGTTCT CACATCACAT CCGAACATAA
     5581 ACAACCATGG GTAAAAAGCC TGAACTCACC GCGACGTCTG TCGAGAAGTT TCTGATCGAA
     5641 AAGTTCGACA GCGTCTCCGA CCTGATGCAG CTCTCGGAGG GCGAAGAATC TCGTGCTTTC
     5701 AGCTTCGATG TAGGAGGGCG TGGATATGTC CTGCGGGTAA ATAGCTGCGC CGATGGTTTC
     5761 TACAAAGATC GTTATGTTTA TCGGCACTTT GCATCGGCCG CGCTCCCGAT TCCGGAAGTG
     5821 CTTGACATTG GGGAATTCAG CGAGAGCCTG ACCTATTGCA TCTCCCGCCG TGCACAGGGT
     5881 GTCACGTTGC AAGACCTGCC TGAAACCGAA CTGCCCGCTG TTCTGCAGCC GGTCGCGGAG
     5941 GCAATGGATG CGATCGCTGC GGCCGATCTT AGCCAGACGA GCGGGTTCGG CCCATTCGGA
     6001 CCGCAAGGAA TCGGTCAATA CACTACATGG CGTGATTTCA TATGCGCGAT TGCTGATCCC
     6061 CATGTGTATC ACTGGCAAAC TGTGATGGAC GACACCGTCA GTGCGTCCGT CGCGCAGGCT
     6121 CTCGATGAGC TGATGCTTTG GGCCGAGGAC TGCCCCGAAG TCCGGCACCT CGTGCACGCG
     6181 GATTTCGGCT CCAACAATGT CCTGACGGAC AATGGCCGCA TAACAGCGGT CATTGACTGG
     6241 AGCGAGGCGA TGTTCGGGGA TTCCCAATAC GAGGTCGCCA ACATCTTCTT CTGGAGGCCG
     6301 TGGTTGGCTT GTATGGAGCA GCAGACGCGC TACTTCGAGC GGAGGCATCC GGAGCTTGCA
     6361 GGATCGCCGC GGCTCCGGGC GTATATGCTC CGCATTGGTC TTGACCAACT CTATCAGAGC
     6421 TTGGTTGACG GCAATTTCGA TGATGCAGCT TGGGCGCAGG GTCGATGCGA CGCAATCGTC
     6481 CGATCCGGAG CCGGGACTGT CGGGCGTACA CAAATCGCCC GCAGAAGCGC GGCCGTCTGG
     6541 ACCGATGGCT GTGTAGAAGT ACTCGCCGAT AGTGGAAACC GACGCCCCAG CACTCGTCCG
     6601 AGGGCAAAGG AATAATCAGT ACTGACAATA AAAAGATTCT TGTTTTCAAG AACTTGTCAT
     6661 TTGTATAGTT TTTTTATATT GTAGTTGTTC TATTTTAATC AAATGTTAGC GTGATTTATA
     6721 TTTTTTTTCG CCTCGACATC ATCTGCCCAG ATGCGAAGTT AAGTGCGCAG AAAGTAATAT
     6781 CATGCGTCAA TCGTATGTGA ATGCTGGTCG CTATACTGCT GTCGATTCGA TACTAACGCC
     6841 GCCATCCAGT GTCGACAATT GAGGAGTGTG AACGCTCTCT ACTAGAGTCA CACTGGCTCC
     6901 GTCTCAtgag CGCTCGTCCC CAACAAAAGT GGGCTCTCAA AATTCATCAC ATTTAAATGC
     6961 ATATAGGAAG AGCAACAGTT GGTTTGCATC TGATGTTCCT TAAAGATTTC GACATAATGT
     7021 GCGAAGTAGA TAAAATGGGT CATTTATTAA TAGTTATTTC ATTATTAACC AGTTGTGGTA
     7081 CAAATGCAAC TAAAGAAAAA AACTACTAAA CTATCCGGGA AATGCGCCTT AGATTGCACT
     7141 TCTTAATTCT TATTTTCGAT TTTTATTTTT CCTTTGATAA TCATAAAGAG AAACGACGAT
     7201 CATTTCTAAA GCCATTTCTG CTAGTATACC GTTAAATAAG AAAAATAAAG CCAAATATTA
     7261 TAATTTTTCT AATGTGAATC CATAAATATC AAAGCATGCA AAAAGGGAAA GAAGTAATGT
     7321 CTTGGATTTA TATAGCGTAT TTGTCTAAGG GGAGCCAGCT TTAAGATCGC GATCGGAGAG
     7381 ACCGCAAAAG GCCAGGAACC GTAAAAAGGC CGCGTTGCTG GCGTTTTTCC ATAGGCTCCG
     7441 CCCCCCTGAC GAGCATCACA AAAATCGACG CTCAAGTCAG AGGTGGCGAA ACCCGACAGG
     7501 ACTATAAAGA TACCAGGCGT TTCCCCCTGG AAGCTCCCTC GTGCGCTCTC CTGTTCCGAC
     7561 CCTGCCGCTT ACCGGATACC TGTCCGCCTT TCTCCCTTCG GGAAGCGTGG CGCTTTCTCA
     7621 TAGCTCACGC TGTAGGTATC TCAGTTCGGT GTAGGTCGTT CGCTCCAAGC TGGGCTGTGT
     7681 GCACGAACCC CCCGTTCAGC CCGACCGCTG CGCCTTATCC GGTAACTATC GTCTTGAGTC
     7741 CAACCCGGTA AGACACGACT TATCGCCACT GGCAGCAGCC ACTGGTAACA GGATTAGCAG
     7801 AGCGAGGTAT GTAGGCGGTG CTACAGAGTT CTTGAAGTGG TGGCCTAACT ACGGCTACAC
     7861 TAGAAGGACA GTATTTGGTA TCTGCGCTCT GCTGAAGCCA GTTACCTTCG GAAAAAGAGT
     7921 TGGTAGCTCT TGATCCGGCA AACAAACCAC CGCTGGTAGC GGTGGTTTTT TTGTTTGCAA
     7981 GCAGCAGATT ACGCGCAGAA AAAAAGGATC TCAAGAAGAT CCTTTGATCT TTTCTACGGG
     8041 GTCTGACGCT CAGTGGAACG AAAACTCACG TTAAGGGATT TTGGTCATGA GATTATCAAA
     8101 AAGGATCTTC ACCTAGATCC TTTTAAATTA AAAATGAAGT TTTAAATCAA TCTAAAGTAT
     8161 ATATGAGTAA ACTTGGTCTG ACAGTTACCA ATGCTTAATC AGTGAGGCAC CTATCTCAGC
     8221 GATCTGTCTA TTTCGTTCAT CCATAGTTGC CTGACTCCCC GTCGTGTAGA TAACTACGAT
     8281 ACGGGAGGGC TTACCATCTG GCCCCAGTGC TGCAATGATA CCGCGGCTCC CACGCTCACC
     8341 GGCTCCAGAT TTATCAGCAA TAAACCAGCC AGCCGGAAGG GCCGAGCGCA GAAGTGGTCC
     8401 TGCAACTTTA TCCGCCTCCA TCCAGTCTAT TAATTGTTGC CGGGAAGCTA GAGTAAGTAG
     8461 TTCGCCAGTT AATAGTTTGC GCAACGTTGT TGCCATTGCT ACAGGCATCG TGGTGTCACG
     8521 CTCGTCGTTT GGTATGGCTT CATTCAGCTC CGGTTCCCAA CGATCAAGGC GAGTTACATG
     8581 ATCCCCCATG TTGTGCAAAA AAGCGGTTAG CTCCTTCGGT CCTCCGATCG TTGTCAGAAG
     8641 TAAGTTGGCC GCAGTGTTAT CACTCATGGT TATGGCAGCA CTGCATAATT CTCTTACTGT
     8701 CATGCCATCC GTAAGATGCT TTTCTGTGAC TGGTGAGTAC TCAACCAAGT CATTCTGAGA
     8761 ATAGTGTATG CGGCGACCGA GTTGCTCTTG CCCGGCGTCA ATACGGGATA ATACCGCGCC
     8821 ACATAGCAGA ACTTTAAAAG TGCTCATCAT TGGAAAACGT TCTTCGGGGC GAAAACTCTC
     8881 AAGGATCTTA CCGCTGTTGA GATCCAG
//
