# Supplementary material for: Dual-channel optogenetics in yeast for multiplexed light-based control of cellular processes and pathways
Source: Nat Commun. 2026 May 22;17:6742. doi: 10.1038/s41467-026-73399-0 (PMC13385801; doi:10.1038/s41467-026-73399-0)
Supplement: Supplementary file 6 — Source Data [file 41467_2026_73399_MOESM6_ESM.zip › Source Data File/Annotated sequences/py-ilightlinx_hyg_yorwd17.gb]

LOCUS       py-iLightLINX_Hyg_YORWd 8904 bp ds-DNA     circular     06-APR-2026
DEFINITION  .
KEYWORDS    "marker:AmpR"
FEATURES             Location/Qualifiers
     primer          complement(380..424)
                     /label="iLight_hyg_ins_rvs"
                     /note="sequence: CGCTGGGCGAACGTGGCGAGTCTCAGAGGAGATGTGTTGAAGCTG"
     primer          385..429
                     /label="iLight_hyg_bb_fwd"
                     /note="sequence: TCAACACATCTCCTCTGAGACTCGCCACGTTCGCCCAGCGACATG"
     misc_feature    405..2048
                     /label="Hg marker"
     misc_feature    419..767
                     /label="AgTEF1 promoter"
     CDS             768..1796
                     /label="hph"
     terminator      1797..2036
                     /label="AgTEF1 terminator"
     primer          complement(2028..2058)
                     /label="repint_hyg_rvs"
                     /note="sequence: GAGCGTTCACACTCCTCAATTGTCGACACTG"
     primer          2040..2071
                     /label="repint_bb_fwd"
                     /note="sequence: TTGAGGAGTGTGAACGCTCTCTACTAGAGTCA"
     terminator      2076..2080
                     /label="T7Te terminator"
     misc_feature    2096..2547
                     /label="YORWd17down"
     primer          complement(2523..2567)
                     /label="nruleft_rvs"
                     /note="sequence: TGCGGTCTCTCCGATCGCGATCTTAAAGCTGGCTCCCCTTAGACA"
     primer          2534..2578
                     /label="nruleft_fwd"
                     /note="sequence: AGCCAGCTTTAAGATCGCGATCGGAGAGACCGCAAAAGGCCAGGA"
     misc_feature    2548..2553
                     /label="ins"
     rep_origin      complement(2607..3195)
                     /label="ori"
     CDS             complement(3366..4157)
                     /label="AmpR"
     primer          4120..4144
                     /label="amp_50_fwd"
                     /note="sequence: TCTTCAGCATCTTTTACTTTCACCA"
     primer          complement(4145..4169)
                     /label="amp_50_rvs"
                     /note="sequence: CCTGTTTTTGCTCACCCAGAAACGC"
     CDS             complement(4158..4226)
                     /label="AmpR"
     promoter        complement(4227..4331)
                     /label="AmpR promoter"
     primer          complement(4334..4378)
                     /label="nruright_rvs"
                     /note="sequence: TGGCCTTTGTGCACTCGCGAGACCGTGGCACTTTTCGGGGAAATG"
     primer          4345..4394
                     /label="nruright_fwd"
                     /note="sequence: AAAGTGCCACGGTCTCGCGAGTGCACAAAGGCCATAATATTATGTCTACA"
     misc_feature    4359..4364
                     /label="ins"
     misc_feature    4365..5122
                     /label="YORWd17up"
     primer          complement(5119..5149)
                     /label="repint_bb_rvs"
                     /note="sequence: CCTACGAGAGTTCGAGCCAGGTAGAGAATGG"
     primer          complement(5132..5171)
                     /label="hygred_bb_rvs"
                     /note="sequence: ctttaagcgcgggtatttatAGCCTACGAGAGTTCGAGCC"
     primer          complement(5147..5191)
                     /label="tefhyg_rvs"
                     /note="sequence: tatttattccattttgtaatctttaagcgcgggtatttatAGCCT"
     misc_feature    5152..5843
                     /label="gap promoter"
     primer_bind     5733..5756
                     /label="GPDpro-F"
     promoter        5844..5863
                     /label="GAP promoter"
     primer          5844..5883
                     /label="lex_40_f"
                     /note="sequence: aacacacataaacaaacaaaATGAAAGCGTTAACGGCCAG"
     misc_feature    5864..6124
                     /label="DNA binding domain"
     misc_feature    5864..6124
                     /label="Frag 4"
     CDS             5864..6124
                     /label="Translation 5864-6124"
                     /translation="MKALTARQQEVFDLIRDHISQTGMPPTRAEIAQRLGFRSPNAAEEHLKALARKGVIEIVSGASRGIRLLQEEEEGLPLVGRVAAGEP"
     CDS             5933..8803
                     /translation="MPPTRAEIAQRLGFRSPNAAEEHLKALARKGVIEIVSGASRGIRLLQEEEEGLPLVGRVAAGEPLLAQQERLEQTSAGGSAGGSAGGSAGGEFAADLGSDDISKLIAACDQEPIHIPNAIQPFGAMLIVEKDTQQIVYASANSAEYFSVADNTIHELSDFKQANINSLLPEQLISGLTSAISENEPIWVETDRLSFLGWRHENYYIIEVERYHVQTSNWFEIQFQRAFQKLRNCKTHNDLINTLTRLIQEISGYDRVMIYQFDPEWNGRVIAESVRQLFTSMLNHHFPASDIPAQARAMYSINPIRIIPDVNAEPQPLHMIHKPQNTEAVNLSCGVLRAVSPLHMQYLRNFGVSASTSIGIFNEDKLWGIVACHHTKPRAIGRRIRHLLVRTVEFAAERLWLIHSRNVERYMVTVQAAREQLSTTADDKHSSHEIVIEHAADWCKLFRCDGVGYLRGEELTTYGETPDQTTINKLVEWLEENGKKSLFWHSHMLKEDAPGLLPDGSRFAGLLAIPLKSDADLFSYLLLFRVAQNEVRTWAGKPEKLSVETSTGTMVGPRKSFEAWQDEVSGKSQPWRTAQLYAARDIARDLLIVADSMQLNLLNDQLADANENLEKLASFDDLTSGGGTSGGGGSGGGGSGGGGSGGGGSGGGGSGGRSAYSRARTKNNYGSTIEGLLDLPDDDAPEEAGLAAPRLSFLPAGHTRRLSTAPPTDVSLGDELHLDGEDVAMAHADALDDFDLDMLGDGDSPGPGFTPHDSAPYGALDMADFEFEQMFTDALGIDEYGGARDRRAPAAKRAKLDGSGSGSLATTLERIEKNFVITDPRLPDNPIIFASDSFLQLTEYSREEILGRNCRFLQGPETDRATVRKIRDAIDNQTEVTVQLINYTKSGKKFWNLFHLQPMRDQKGDVQYFIGVQLDGTEHVRDAAEREGVMLIKKTAENIDEAAKELAGLDL*"
     primer          complement(6100..6144)
                     /label="iLight_hyg_bb_rvs"
                     /note="sequence: ctttcctgttgcgccagaagTGGTTCACCGGCAGCCACACGACCT"
     primer          6104..6149
                     /label="iLight_hyg_ins_fwd"
                     /note="sequence: CGTGTGGCTGCCGGTGAACCActtctggcgcaacaggaaagactgg"
     misc_feature    6125..404
                     /label="iLight"
     CDS             6125..6139
                     /translation="LLAQQ"
     primer          6158..6177
                     /label="iLight_fwd"
                     /note="sequence: gtgtggctgccggtgaaccaagtgctggtgggtccgccgg"
     misc_feature    6158..6205
                     /label="16\aa\linker\(SAGG)4\from\pCMV-104"
                     /vntifkey=21
     misc_feature    6206..8311
                     /label="Insert"
     misc_feature    6212..7813
                     /label="4.10\codon\optimized"
                     /vntifkey=21
     primer          6853..6872
                     /label="Fuse_mid_fwd"
                     /note="sequence: catccccgatgtgaatgccg"
     primer          complement(6873..6892)
                     /label="Fuse_mid_rvs"
                     /note="sequence: catgtgcagaggctggggct"
     misc_feature    7820..7903
                     /label="28\aa\linker\from\pmiRFP703-Clathrin\(#150083)"
                     /vntifkey=21
     misc_feature    7910..8293
                     /label="VP16"
                     /vntifkey=21
     primer          8292..8330
                     /label="Linx2_fwd"
                     /note="sequence: gggctcgagataggcgcgccCCCGCCGCAAAGCGTGCAA"
     primer          complement(8293..8331)
                     /label="linx2_bb_rvs"
                     /note="sequence: TTTGCACGCTTTGCGGCGGGggcgcgcctatctcgagcc"
     misc_feature    8312..8800
                     /label="Linx"
     CDS             8312..8800
                     /translation="PAAKRAKLDGSGSGSLATTLERIEKNFVITDPRLPDNPIIFASDSFLQLTEYSREEILGRNCRFLQGPETDRATVRKIRDAIDNQTEVTVQLINYTKSGKKFWNLFHLQPMRDQKGDVQYFIGVQLDGTEHVRDAAEREGVMLIKKTAENIDEAAKELAGLDL"
     primer          complement(8774..8820)
                     /label="linx2_rvs"
                     /note="sequence: ACAAGAAAATTGTTTATtcaTAAATCTAACCCAGCAAGTTCCTTTGC"
     primer          8781..8836
                     /label="Linx2_bb_fwd"
                     /note="sequence: AACTTGCTGGGTTAGATTTAtgaATAAACAATTTTCTTGTTTTCCTTCATTTTACA"
     terminator      8813..395
                     /label="RPP2Bt"
ORIGIN
        1 AGACAATTAA TTGAAAATAG TATTACTTCT TTAACTCGCT TAGGATTTTT TTTATTTTTT
       61 CTCTCTTTTC CGGAGAATTG CCAAATGTTT TCACGGCCTC TTCCAATAAT AGCTTCATTT
      121 CTTCCAACGC AACTACTAGT TTCCCATTGT AAGTGGCGAA GTACTCGCTG ATATCATCAT
      181 CTTCAGAAGC TTCTTTAATG GAAGTTGTTA AAGAATTTAT AGAATTTGTT TGGCTCAGAA
      241 TATCTGATAA TTTACTTTCG CCTATTTGGA GAGCCTGACA TTTCAGTATT AAATCTTTCC
      301 TTAAATTACT ATACTCGCTT AGAACTTTGA GATCATTTTC CACTTCAACT TCCTCTTCGT
      361 CTGCTACTTC catctGCGGC AGCTTCAACA CATCTCCTCT GAGACTCGCC ACGTTCGCCC
      421 AGCGACATGG AGGCCCAGAA TACCCTCCTT GACAGTCTTG ACGTGCGCAG CTCAGGGGCA
      481 TGATGTGACT GTCGCCCGTA CATTTAGCCC ATACATCCCC ATGTATAATC ATTTGCATCC
      541 ATACATTTTG ATGGCCGCAC GGCGCGAAGC AAAAATTACG GCTCCTCGCT GCAGACCTGC
      601 GAGCAGGGAA ACGCTCCCCT CACAGACGCG TTGAATTGTC CCCACGCCGC GCCCCTGTAG
      661 AGAAATATAA AAGGTTAGGA TTTGCCACTG AGGTTCTTCT TTCATATACT TCCTTTTAAA
      721 ATCTTGCTAG GATACAGTTC TCACATCACA TCCGAACATA AACAACCATG GGTAAAAAGC
      781 CTGAACTCAC CGCGACGTCT GTCGAGAAGT TTCTGATCGA AAAGTTCGAC AGCGTCTCCG
      841 ACCTGATGCA GCTCTCGGAG GGCGAAGAAT CTCGTGCTTT CAGCTTCGAT GTAGGAGGGC
      901 GTGGATATGT CCTGCGGGTA AATAGCTGCG CCGATGGTTT CTACAAAGAT CGTTATGTTT
      961 ATCGGCACTT TGCATCGGCC GCGCTCCCGA TTCCGGAAGT GCTTGACATT GGGGAATTCA
     1021 GCGAGAGCCT GACCTATTGC ATCTCCCGCC GTGCACAGGG TGTCACGTTG CAAGACCTGC
     1081 CTGAAACCGA ACTGCCCGCT GTTCTGCAGC CGGTCGCGGA GGCAATGGAT GCGATCGCTG
     1141 CGGCCGATCT TAGCCAGACG AGCGGGTTCG GCCCATTCGG ACCGCAAGGA ATCGGTCAAT
     1201 ACACTACATG GCGTGATTTC ATATGCGCGA TTGCTGATCC CCATGTGTAT CACTGGCAAA
     1261 CTGTGATGGA CGACACCGTC AGTGCGTCCG TCGCGCAGGC TCTCGATGAG CTGATGCTTT
     1321 GGGCCGAGGA CTGCCCCGAA GTCCGGCACC TCGTGCACGC GGATTTCGGC TCCAACAATG
     1381 TCCTGACGGA CAATGGCCGC ATAACAGCGG TCATTGACTG GAGCGAGGCG ATGTTCGGGG
     1441 ATTCCCAATA CGAGGTCGCC AACATCTTCT TCTGGAGGCC GTGGTTGGCT TGTATGGAGC
     1501 AGCAGACGCG CTACTTCGAG CGGAGGCATC CGGAGCTTGC AGGATCGCCG CGGCTCCGGG
     1561 CGTATATGCT CCGCATTGGT CTTGACCAAC TCTATCAGAG CTTGGTTGAC GGCAATTTCG
     1621 ATGATGCAGC TTGGGCGCAG GGTCGATGCG ACGCAATCGT CCGATCCGGA GCCGGGACTG
     1681 TCGGGCGTAC ACAAATCGCC CGCAGAAGCG CGGCCGTCTG GACCGATGGC TGTGTAGAAG
     1741 TACTCGCCGA TAGTGGAAAC CGACGCCCCA GCACTCGTCC GAGGGCAAAG GAATAATCAG
     1801 TACTGACAAT AAAAAGATTC TTGTTTTCAA GAACTTGTCA TTTGTATAGT TTTTTTATAT
     1861 TGTAGTTGTT CTATTTTAAT CAAATGTTAG CGTGATTTAT ATTTTTTTTC GCCTCGACAT
     1921 CATCTGCCCA GATGCGAAGT TAAGTGCGCA GAAAGTAATA TCATGCGTCA ATCGTATGTG
     1981 AATGCTGGTC GCTATACTGC TGTCGATTCG ATACTAACGC CGCCATCCAG TGTCGACAAT
     2041 TGAGGAGTGT GAACGCTCTC TACTAGAGTC ACACTGGCTC CGTCTCAtga gCGCTCGTCC
     2101 CCAACAAAAG TGGGCTCTCA AAATTCATCA CATTTAAATG CATATAGGAA GAGCAACAGT
     2161 TGGTTTGCAT CTGATGTTCC TTAAAGATTT CGACATAATG TGCGAAGTAG ATAAAATGGG
     2221 TCATTTATTA ATAGTTATTT CATTATTAAC CAGTTGTGGT ACAAATGCAA CTAAAGAAAA
     2281 AAACTACTAA ACTATCCGGG AAATGCGCCT TAGATTGCAC TTCTTAATTC TTATTTTCGA
     2341 TTTTTATTTT TCCTTTGATA ATCATAAAGA GAAACGACGA TCATTTCTAA AGCCATTTCT
     2401 GCTAGTATAC CGTTAAATAA GAAAAATAAA GCCAAATATT ATAATTTTTC TAATGTGAAT
     2461 CCATAAATAT CAAAGCATGC AAAAAGGGAA AGAAGTAATG TCTTGGATTT ATATAGCGTA
     2521 TTTGTCTAAG GGGAGCCAGC TTTAAGATCG CGATCGGAGA GACCGCAAAA GGCCAGGAAC
     2581 CGTAAAAAGG CCGCGTTGCT GGCGTTTTTC CATAGGCTCC GCCCCCCTGA CGAGCATCAC
     2641 AAAAATCGAC GCTCAAGTCA GAGGTGGCGA AACCCGACAG GACTATAAAG ATACCAGGCG
     2701 TTTCCCCCTG GAAGCTCCCT CGTGCGCTCT CCTGTTCCGA CCCTGCCGCT TACCGGATAC
     2761 CTGTCCGCCT TTCTCCCTTC GGGAAGCGTG GCGCTTTCTC ATAGCTCACG CTGTAGGTAT
     2821 CTCAGTTCGG TGTAGGTCGT TCGCTCCAAG CTGGGCTGTG TGCACGAACC CCCCGTTCAG
     2881 CCCGACCGCT GCGCCTTATC CGGTAACTAT CGTCTTGAGT CCAACCCGGT AAGACACGAC
     2941 TTATCGCCAC TGGCAGCAGC CACTGGTAAC AGGATTAGCA GAGCGAGGTA TGTAGGCGGT
     3001 GCTACAGAGT TCTTGAAGTG GTGGCCTAAC TACGGCTACA CTAGAAGGAC AGTATTTGGT
     3061 ATCTGCGCTC TGCTGAAGCC AGTTACCTTC GGAAAAAGAG TTGGTAGCTC TTGATCCGGC
     3121 AAACAAACCA CCGCTGGTAG CGGTGGTTTT TTTGTTTGCA AGCAGCAGAT TACGCGCAGA
     3181 AAAAAAGGAT CTCAAGAAGA TCCTTTGATC TTTTCTACGG GGTCTGACGC TCAGTGGAAC
     3241 GAAAACTCAC GTTAAGGGAT TTTGGTCATG AGATTATCAA AAAGGATCTT CACCTAGATC
     3301 CTTTTAAATT AAAAATGAAG TTTTAAATCA ATCTAAAGTA TATATGAGTA AACTTGGTCT
     3361 GACAGTTACC AATGCTTAAT CAGTGAGGCA CCTATCTCAG CGATCTGTCT ATTTCGTTCA
     3421 TCCATAGTTG CCTGACTCCC CGTCGTGTAG ATAACTACGA TACGGGAGGG CTTACCATCT
     3481 GGCCCCAGTG CTGCAATGAT ACCGCGGCTC CCACGCTCAC CGGCTCCAGA TTTATCAGCA
     3541 ATAAACCAGC CAGCCGGAAG GGCCGAGCGC AGAAGTGGTC CTGCAACTTT ATCCGCCTCC
     3601 ATCCAGTCTA TTAATTGTTG CCGGGAAGCT AGAGTAAGTA GTTCGCCAGT TAATAGTTTG
     3661 CGCAACGTTG TTGCCATTGC TACAGGCATC GTGGTGTCAC GCTCGTCGTT TGGTATGGCT
     3721 TCATTCAGCT CCGGTTCCCA ACGATCAAGG CGAGTTACAT GATCCCCCAT GTTGTGCAAA
     3781 AAAGCGGTTA GCTCCTTCGG TCCTCCGATC GTTGTCAGAA GTAAGTTGGC CGCAGTGTTA
     3841 TCACTCATGG TTATGGCAGC ACTGCATAAT TCTCTTACTG TCATGCCATC CGTAAGATGC
     3901 TTTTCTGTGA CTGGTGAGTA CTCAACCAAG TCATTCTGAG AATAGTGTAT GCGGCGACCG
     3961 AGTTGCTCTT GCCCGGCGTC AATACGGGAT AATACCGCGC CACATAGCAG AACTTTAAAA
     4021 GTGCTCATCA TTGGAAAACG TTCTTCGGGG CGAAAACTCT CAAGGATCTT ACCGCTGTTG
     4081 AGATCCAGTT CGATGTAACC CACTCGTGCA CCCAACTGAT CTTCAGCATC TTTTACTTTC
     4141 ACCAGCGTTT CTGGGTGAGC AAAAACAGGA AGGCAAAATG CCGCAAAAAA GGGAATAAGG
     4201 GCGACACGGA AATGTTGAAT ACTCATACTC TTCCTTTTTC AATATTATTG AAGCATTTAT
     4261 CAGGGTTATT GTCTCATGAG CGGATACATA TTTGAATGTA TTTAGAAAAA TAAACAAATA
     4321 GGGGTTCCGC GCACATTTCC CCGAAAAGTG CCACGGTCTC GCGAGTGCAC AAAGGCCATA
     4381 ATATTATGTC TACAGAATAT ACTAGATGTC CTCCCTATAG GATATAGTAA TCCTCTAAAT
     4441 GGAACCGATA TTTCTACATA ATAATATTAC GATTATTCCT CCTTCCGTTT TATATGTTTC
     4501 ATTATCCTAG CACACTATCA ATCTTTGCAT TTCAGCTTCC ATTAGATTTG ATGACTATTT
     4561 CTCAATCTTT ATGTTATCTC CTTACGCCGC ATGTGATAAT ATACTGCTAG TATGACTACT
     4621 AGTTGATAGA AGATAGTTGA TTTTTACTCC AACAAAAGTA ACAATATTAT TTAGAACTAT
     4681 AGATTCCATT TTGTGCATTC CCATATTCTC GAGGAAAACT TTTAGTATAT TCTGTAGACA
     4741 TAATATTATC GCCTTTGTGA ACAATAGAAT CCCAACAATT GTCGCAAATT TACCAATTTT
     4801 CTAGATTGCA GTCACCTTTT CAATTAATCA CTAGTGTTTC ACTTGTAACA TTGTCGTTGT
     4861 TGTTTAACGT ATTCTGTCCC GTGCCAACTA TGACAAAAAT GCAATGATTT CAGCGGTTAA
     4921 ATACGAAGCG CAACAAGAGT TAGCGAAAAA TAAGTACCAC CATTCTACGC TACCATTACT
     4981 TACTGAAATT AGAGACAACT GTTATCTATT GGCAGATGTT CATACGGGGC TTTCAAATAT
     5041 TGATGAAATT ATGTGATGTT TAGAAGAAGA TTCGAACTGT TTTCAGTAGA TTTGGTAACT
     5101 GTGCAACCAT AACTCATGCC ATTCTCTACC TGGCTCGAAC TCTCGTAGGC Tataaatacc
     5161 cgcgcttaaa gggtaatttc gaaaacagcg agtttatcat tatcaatact gccatttcaa
     5221 agaatacgta aataattaat agtagtgatt ttcctaactt tatttagtca aaaaattagc
     5281 cttttaattc tgctgtaacc cgtacatgcc caaaataggg ggcgggttac acagaatata
     5341 taacatcgta ggtgtctggg tgaacagttt attcctggca tccactaaat ataatggagc
     5401 ccgcttttta agctggcatc cagaaaaaaa aagaatccca gcaccaaaat attgttttct
     5461 tcaccaacca tcagttcata ggtccattct cttagcgcaa ctacagagaa caggggcaca
     5521 aacaggcaaa aaacgggcac aacctcaatg gagtgatgca acctgcctgg agtaaatgat
     5581 gacacaaggc aattgaccca cgcatgtatc tatctcattt tcttacacct tctattacct
     5641 tctgctctct ctgatttgga aaaagctgaa aaaaaaggtt gaaaccagtt ccctgaaatt
     5701 attcccctac ttgactaata agtatataaa gacggtaggt attgattgta attctgtaaa
     5761 tctatttctt aaacttctta aattctactt ttatagttag tctttttttt agttttaaaa
     5821 caccaagaac ttagtttcga ataaacacac ataaacaaac aaaATGAAAG CGTTAACGGC
     5881 CAGGCAACAA GAGGTGTTTG ATCTCATCCG TGATCACATC AGCCAGACAG GTATGCCGCC
     5941 GACGCGTGCG GAAATCGCGC AGCGTTTGGG GTTCCGTTCC CCAAACGCGG CTGAAGAACA
     6001 TCTGAAGGCG CTGGCACGCA AAGGCGTTAT TGAAATTGTT TCCGGCGCAT CACGCGGGAT
     6061 TCGTCTGTTG CAGGAAGAGG AAGAAGGGTT GCCGCTGGTA GGTCGTGTGG CTGCCGGTGA
     6121 ACCActtctg gcgcaacagg aaagactgga acagactagt gctggtgggt ccgccggcgg
     6181 gagtgctggc ggtagtgccg gcggtgaatt cgccgccgac ctgggctctg acgatatcag
     6241 caagctgatc gccgcctgcg atcaggagcc aatccacatc cccaatgcca tccagccatt
     6301 tggcgccatg ctgatcgtgg agaaggacac acagcagatc gtgtacgcct ctgccaacag
     6361 cgccgagtac ttcagcgtgg ccgacaatac catccacgag ctgtccgatt tcaagcaggc
     6421 caacatcaat tctctgctgc ccgagcagct gatcagcggc ctgacatccg ccatctctga
     6481 gaacgagcct atctgggtgg agaccgacag gctgagcttt ctgggctggc gccacgagaa
     6541 ctactatatc atcgaggtgg agagatacca cgtgcagaca tccaattggt tcgagatcca
     6601 gtttcagcgg gccttccaga agctgagaaa ctgtaagacc cacaacgatc tgatcaatac
     6661 cctgacacgg ctgatccagg agatcagcgg ctacgacaga gtgatgatct atcagttcga
     6721 tcccgagtgg aatggcagag tgatcgccga gagcgtgaga cagctgttta cctccatgct
     6781 gaaccaccac ttcccagcct ctgacatccc tgcacaggcc agggccatgt acagcatcaa
     6841 cccaatccgc atcatccccg atgtgaatgc cgagccccag cctctgcaca tgatccacaa
     6901 gccacagaac acagaggccg tgaatctgtc ctgcggcgtg ctgagggccg tgtctccact
     6961 gcacatgcag tatctgcgca actttggcgt gtctgccagc acctccatcg gcatcttcaa
     7021 tgaggacaag ctgtggggca tcgtggcctg tcaccacaca aagcctaggg ccatcggccg
     7081 gagaatcagg cacctgctgg tgcgcaccgt ggagtttgca gcagagcgcc tgtggctgat
     7141 ccactccagg aatgtggagc ggtacatggt gacagtgcag gcagcccggg agcagctgtc
     7201 taccacagcc gacgataagc acagctccca cgagatcgtg atcgagcacg ccgccgactg
     7261 gtgcaagctg ttccggtgtg atggcgtggg ctacctgaga ggcgaggagc tgaccacata
     7321 tggcgagacc cctgatcaga ccacaatcaa caagctggtg gagtggctgg aggagaatgg
     7381 caagaagagc ctgttttggc actcccacat gctgaaggag gacgcacctg gactgctgcc
     7441 agatggcagc cggttcgcag gactgctggc catcccactg aagtctgacg ccgatctgtt
     7501 tagctacctg ctgctgttca gggtggcaca gaacgaggtg cgcacatggg caggcaagcc
     7561 tgagaagctg tccgtggaga cctctacagg caccatggtg ggcccacgga agtcttttga
     7621 ggcctggcag gacgaggtga gcggcaagtc ccagccttgg agaaccgcac agctgtatgc
     7681 agcccgggac atcgcccggg acctgctgat cgtggccgat agcatgcagc tgaacctgct
     7741 gaatgaccag ctggccgatg ccaacgagaa tctggagaag ctggcctcct tcgacgatct
     7801 gacctctggc ggcggtacca gcgggggtgg tggatcaggt ggaggaggtt ctggaggtgg
     7861 tggatcagga ggaggtggtt ctggaggtgg tggatcagga ggaagatctg cgtacagccg
     7921 cgcgcgtacg aaaaacaatt acgggtctac catcgagggc ctgctcgatc tcccggacga
     7981 cgacgccccc gaagaggcgg ggctggcggc tccgcgcctg tcctttctcc ccgcgggaca
     8041 cacgcgcaga ctgtcgacgg cccccccgac cgatgtcagc ctgggggacg agctccactt
     8101 agacggcgag gacgtggcga tggcgcatgc cgacgcgcta gacgatttcg atctggacat
     8161 gttgggggac ggggattccc ctggtccggg atttaccccc cacgactccg ccccctacgg
     8221 cgctctggat atggccgact tcgagtttga gcagatgttt accgatgccc ttggaattga
     8281 cgagtacggt ggggctcgag ataggcgcgc cCCCGCCGCA AAGCGTGCAA AATTAGATGG
     8341 TTCTGGTTCG GGTTCTCTGG CCACTACCTT GGAACGAATA GAAAAGAATT TTGTTATCAC
     8401 TGATCCTCGC CTGCCGGATA ACCCAATTAT CTTCGCGTCA GACAGCTTTC TACAACTCAC
     8461 AGAATATAGT CGTGAGGAGA TTTTGGGTAG GAATTGTAGA TTCTTACAGG GCCCTGAAAC
     8521 TGATAGAGCT ACAGTTAGGA AAATTAGAGA TGCTATTGAT AATCAAACGG AAGTCACTGT
     8581 TCAATTGATA AATTATACGA AATCCGGCAA GAAATTCTGG AACCTTTTTC ATCTACAACC
     8641 AATGAGAGAC CAAAAAGGAG ACGTGCAATA CTTTATCGGT GTACAGTTGG ACGGAACCGA
     8701 ACACGTCAGA GATGCTGCAG AAAGAGAGGG AGTAATGTTG ATAAAGAAAA CAGCCGAGAA
     8761 CATTGACGAA GCTGCAAAGG AACTTGCTGG GTTAGATTTA tgaATAAACA ATTTTCTTGT
     8821 TTTCCTTCAT TTTACAAAAT CtggtgTAAA TCCTCGATTC CATTGTGATT TAAAAATAAT
     8881 TAATTACTGT ATAAGATTCT ATAT
//
