# Supplementary material for: Dual-channel optogenetics in yeast for multiplexed light-based control of cellular processes and pathways
Source: Nat Commun. 2026 May 22;17:6742. doi: 10.1038/s41467-026-73399-0 (PMC13385801; doi:10.1038/s41467-026-73399-0)
Supplement: Supplementary file 6 — Source Data [file 41467_2026_73399_MOESM6_ESM.zip › Source Data File/Annotated sequences/py-ilightma1linx_hyg_yorwd17.gb]

LOCUS       py-iLightmA1LINX_Hyg_YO 8904 bp ds-DNA     circular     06-APR-2026
DEFINITION  .
KEYWORDS    "marker:AmpR"
FEATURES             Location/Qualifiers
     promoter        complement(40..144)
                     /label="AmpR promoter"
     primer          complement(147..191)
                     /label="nruright_rvs"
                     /note="sequence: TGGCCTTTGTGCACTCGCGAGACCGTGGCACTTTTCGGGGAAATG"
     primer          158..207
                     /label="nruright_fwd"
                     /note="sequence: AAAGTGCCACGGTCTCGCGAGTGCACAAAGGCCATAATATTATGTCTACA"
     misc_feature    172..177
                     /label="ins"
     misc_feature    178..935
                     /label="YORWd17up"
     primer          complement(932..962)
                     /label="repint_bb_rvs"
                     /note="sequence: CCTACGAGAGTTCGAGCCAGGTAGAGAATGG"
     primer          complement(945..984)
                     /label="hygred_bb_rvs"
                     /note="sequence: ctttaagcgcgggtatttatAGCCTACGAGAGTTCGAGCC"
     primer          complement(960..1004)
                     /label="tefhyg_rvs"
                     /note="sequence: tatttattccattttgtaatctttaagcgcgggtatttatAGCCT"
     misc_feature    965..1656
                     /label="gap promoter"
     primer_bind     1546..1569
                     /label="GPDpro-F"
     promoter        1657..1676
                     /label="GAP promoter"
     primer          1657..1696
                     /label="lex_40_f"
                     /note="sequence: aacacacataaacaaacaaaATGAAAGCGTTAACGGCCAG"
     misc_feature    1677..1937
                     /label="Frag 4"
     misc_feature    1677..1937
                     /label="DNA binding domain"
     CDS             1677..1937
                     /label="Translation 1677-1937"
                     /translation="MKALTARQQEVFDLIRDHISQTGMPPTRAEIAQRLGFRSPNAAEEHLKALARKGVIEIVSGASRGIRLLQEEEEGLPLVGRVAAGEP"
     CDS             1746..4616
                     /translation="MPPTRAEIAQRLGFRSPNAAEEHLKALARKGVIEIVSGASRGIRLLQEEEEGLPLVGRVAAGEPLLAQQERLEQTSAGGSAGGSAGGSAGGEFAADLGSDDISKLIAACDQEPIHIPNAIQPFGAMLIVEKDTQQIVYASANSAEYFSVADNTIHELSDFKQANINSLLPEQLISGLTSAISENEPIWVETDRLSFLGWRHENYYIIEVERYHVQTSNWFEIQFQRAFQKLRNCKTHNDLINTLTRLIQEISGYDRVMIYQFDPEWNGRVIAESVRQLFTSMLNHHFPASDIPAQARAMYSINPIRIIPDVNAEPQPLHMIHKPQNTEAVNLSCGVLRAVSPLHMQYLRNFGVSASTSIGIFNEDKLWGIVACHHTKPRAIGRRIRHLLVRTVEFAAERLWLIHSRNVERYMVTVQAAREQLSTTADDKHSSHEIVIEHAADWCKLFRCDGVGYLRGEELTTYGETPDQTTINKLVEWLEENGKKSLFWHSHMLKEDAPGLLPDGSRFAGLLAIPLKSDADLFSYLLLFRVAQNEVRTWAGKPEKLSVETSTGTMVGPRKSFEAWQDEVSGKSQPWRTAQLYAARDIARDLLIVADSMQLNLLNDQLADANENLEKLASFDDLTSGGGTSGGGGSGGGGSGGGGSGGGGSGGGGSGGRSAYSRARTKNNYGSTIEGLLDLPDDDAPEEAGLAAPRLSFLPAGHTRRLSTAPPTDVSLGDELHLDGEDVAMAHADALDDFDLDMLGDGDSPGPGFTPHDSAPYGALDMADFEFEQMFTDALGIDEYGGARDRRAAAAKRVKLDGSGSGSLATTLERIEKNFVITDPRLPDNPIIFASDSFLQLTEYSREEILGRNCRFLQGPETDRATVRKIRDAIDNQTEVTVQLINYTKSGKKFWNLFHLQPMRDQKGDVQYFIGVQLDGTEHVRDAAEREGVMLIKKTAENIDEAAKELAGLDL*"
     primer          complement(1913..1957)
                     /label="iLight_hyg_bb_rvs"
                     /note="sequence: ctttcctgttgcgccagaagTGGTTCACCGGCAGCCACACGACCT"
     primer          1917..1962
                     /label="iLight_hyg_ins_fwd"
                     /note="sequence: CGTGTGGCTGCCGGTGAACCActtctggcgcaacaggaaagactgg"
     CDS             1938..1952
                     /translation="LLAQQ"
     misc_feature    1938..5121
                     /label="iLight"
     primer          1971..1990
                     /label="iLight_fwd"
                     /note="sequence: gtgtggctgccggtgaaccaagtgctggtgggtccgccgg"
     misc_feature    1971..2018
                     /label="16\aa\linker\(SAGG)4\from\pCMV-104"
                     /vntifkey=21
     misc_feature    2019..4124
                     /label="Insert"
     misc_feature    2025..3626
                     /label="4.10\codon\optimized"
                     /vntifkey=21
     primer          2666..2685
                     /label="Fuse_mid_fwd"
                     /note="sequence: catccccgatgtgaatgccg"
     primer          complement(2686..2705)
                     /label="Fuse_mid_rvs"
                     /note="sequence: catgtgcagaggctggggct"
     misc_feature    3633..3716
                     /label="28\aa\linker\from\pmiRFP703-Clathrin\(#150083)"
                     /vntifkey=21
     misc_feature    3723..4106
                     /label="VP16"
                     /vntifkey=21
     primer          complement(4106..4144)
                     /label="linx2_bb_rvs"
                     /note="sequence: TTTGCACGCTTTGCGGCGGGggcgcgcctatctcgagcc"
     misc_feature    4125..4151
                     /label="cMYCp1A NLS"
     misc_feature    4125..4613
                     /label="Linx"
     CDS             4125..4613
                     /translation="AAAKRVKLDGSGSGSLATTLERIEKNFVITDPRLPDNPIIFASDSFLQLTEYSREEILGRNCRFLQGPETDRATVRKIRDAIDNQTEVTVQLINYTKSGKKFWNLFHLQPMRDQKGDVQYFIGVQLDGTEHVRDAAEREGVMLIKKTAENIDEAAKELAGLDL"
     primer          complement(4587..4633)
                     /label="linx2_rvs"
                     /note="sequence: ACAAGAAAATTGTTTATtcaTAAATCTAACCCAGCAAGTTCCTTTGC"
     primer          4594..4649
                     /label="Linx2_bb_fwd"
                     /note="sequence: AACTTGCTGGGTTAGATTTAtgaATAAACAATTTTCTTGTTTTCCTTCATTTTACA"
     terminator      4626..5112
                     /label="RPP2Bt"
     primer          complement(5097..5141)
                     /label="iLight_hyg_ins_rvs"
                     /note="sequence: CGCTGGGCGAACGTGGCGAGTCTCAGAGGAGATGTGTTGAAGCTG"
     primer          5102..5146
                     /label="iLight_hyg_bb_fwd"
                     /note="sequence: TCAACACATCTCCTCTGAGACTCGCCACGTTCGCCCAGCGACATG"
     misc_feature    5122..6765
                     /label="Hg marker"
     misc_feature    5136..5484
                     /label="AgTEF1 promoter"
     CDS             5485..6513
                     /label="hph"
     terminator      6514..6753
                     /label="AgTEF1 terminator"
     primer          complement(6745..6775)
                     /label="repint_hyg_rvs"
                     /note="sequence: GAGCGTTCACACTCCTCAATTGTCGACACTG"
     primer          6757..6788
                     /label="repint_bb_fwd"
                     /note="sequence: TTGAGGAGTGTGAACGCTCTCTACTAGAGTCA"
     terminator      6793..6797
                     /label="T7Te terminator"
     misc_feature    6813..7264
                     /label="YORWd17down"
     primer          complement(7240..7284)
                     /label="nruleft_rvs"
                     /note="sequence: TGCGGTCTCTCCGATCGCGATCTTAAAGCTGGCTCCCCTTAGACA"
     primer          7251..7295
                     /label="nruleft_fwd"
                     /note="sequence: AGCCAGCTTTAAGATCGCGATCGGAGAGACCGCAAAAGGCCAGGA"
     misc_feature    7265..7270
                     /label="ins"
     rep_origin      complement(7324..7912)
                     /label="ori"
     CDS             complement(8083..8874)
                     /label="AmpR"
     primer          8837..8861
                     /label="amp_50_fwd"
                     /note="sequence: TCTTCAGCATCTTTTACTTTCACCA"
     primer          complement(8862..8886)
                     /label="amp_50_rvs"
                     /note="sequence: CCTGTTTTTGCTCACCCAGAAACGC"
     CDS             complement(8875..39)
                     /label="AmpR"
ORIGIN
        1 AAAGGGAATA AGGGCGACAC GGAAATGTTG AATACTCATA CTCTTCCTTT TTCAATATTA
       61 TTGAAGCATT TATCAGGGTT ATTGTCTCAT GAGCGGATAC ATATTTGAAT GTATTTAGAA
      121 AAATAAACAA ATAGGGGTTC CGCGCACATT TCCCCGAAAA GTGCCACGGT CTCGCGAGTG
      181 CACAAAGGCC ATAATATTAT GTCTACAGAA TATACTAGAT GTCCTCCCTA TAGGATATAG
      241 TAATCCTCTA AATGGAACCG ATATTTCTAC ATAATAATAT TACGATTATT CCTCCTTCCG
      301 TTTTATATGT TTCATTATCC TAGCACACTA TCAATCTTTG CATTTCAGCT TCCATTAGAT
      361 TTGATGACTA TTTCTCAATC TTTATGTTAT CTCCTTACGC CGCATGTGAT AATATACTGC
      421 TAGTATGACT ACTAGTTGAT AGAAGATAGT TGATTTTTAC TCCAACAAAA GTAACAATAT
      481 TATTTAGAAC TATAGATTCC ATTTTGTGCA TTCCCATATT CTCGAGGAAA ACTTTTAGTA
      541 TATTCTGTAG ACATAATATT ATCGCCTTTG TGAACAATAG AATCCCAACA ATTGTCGCAA
      601 ATTTACCAAT TTTCTAGATT GCAGTCACCT TTTCAATTAA TCACTAGTGT TTCACTTGTA
      661 ACATTGTCGT TGTTGTTTAA CGTATTCTGT CCCGTGCCAA CTATGACAAA AATGCAATGA
      721 TTTCAGCGGT TAAATACGAA GCGCAACAAG AGTTAGCGAA AAATAAGTAC CACCATTCTA
      781 CGCTACCATT ACTTACTGAA ATTAGAGACA ACTGTTATCT ATTGGCAGAT GTTCATACGG
      841 GGCTTTCAAA TATTGATGAA ATTATGTGAT GTTTAGAAGA AGATTCGAAC TGTTTTCAGT
      901 AGATTTGGTA ACTGTGCAAC CATAACTCAT GCCATTCTCT ACCTGGCTCG AACTCTCGTA
      961 GGCTataaat acccgcgctt aaagggtaat ttcgaaaaca gcgagtttat cattatcaat
     1021 actgccattt caaagaatac gtaaataatt aatagtagtg attttcctaa ctttatttag
     1081 tcaaaaaatt agccttttaa ttctgctgta acccgtacat gcccaaaata gggggcgggt
     1141 tacacagaat atataacatc gtaggtgtct gggtgaacag tttattcctg gcatccacta
     1201 aatataatgg agcccgcttt ttaagctggc atccagaaaa aaaaagaatc ccagcaccaa
     1261 aatattgttt tcttcaccaa ccatcagttc ataggtccat tctcttagcg caactacaga
     1321 gaacaggggc acaaacaggc aaaaaacggg cacaacctca atggagtgat gcaacctgcc
     1381 tggagtaaat gatgacacaa ggcaattgac ccacgcatgt atctatctca ttttcttaca
     1441 ccttctatta ccttctgctc tctctgattt ggaaaaagct gaaaaaaaag gttgaaacca
     1501 gttccctgaa attattcccc tacttgacta ataagtatat aaagacggta ggtattgatt
     1561 gtaattctgt aaatctattt cttaaacttc ttaaattcta cttttatagt tagtcttttt
     1621 tttagtttta aaacaccaag aacttagttt cgaataaaca cacataaaca aacaaaATGA
     1681 AAGCGTTAAC GGCCAGGCAA CAAGAGGTGT TTGATCTCAT CCGTGATCAC ATCAGCCAGA
     1741 CAGGTATGCC GCCGACGCGT GCGGAAATCG CGCAGCGTTT GGGGTTCCGT TCCCCAAACG
     1801 CGGCTGAAGA ACATCTGAAG GCGCTGGCAC GCAAAGGCGT TATTGAAATT GTTTCCGGCG
     1861 CATCACGCGG GATTCGTCTG TTGCAGGAAG AGGAAGAAGG GTTGCCGCTG GTAGGTCGTG
     1921 TGGCTGCCGG TGAACCActt ctggcgcaac aggaaagact ggaacagact agtgctggtg
     1981 ggtccgccgg cgggagtgct ggcggtagtg ccggcggtga attcgccgcc gacctgggct
     2041 ctgacgatat cagcaagctg atcgccgcct gcgatcagga gccaatccac atccccaatg
     2101 ccatccagcc atttggcgcc atgctgatcg tggagaagga cacacagcag atcgtgtacg
     2161 cctctgccaa cagcgccgag tacttcagcg tggccgacaa taccatccac gagctgtccg
     2221 atttcaagca ggccaacatc aattctctgc tgcccgagca gctgatcagc ggcctgacat
     2281 ccgccatctc tgagaacgag cctatctggg tggagaccga caggctgagc tttctgggct
     2341 ggcgccacga gaactactat atcatcgagg tggagagata ccacgtgcag acatccaatt
     2401 ggttcgagat ccagtttcag cgggccttcc agaagctgag aaactgtaag acccacaacg
     2461 atctgatcaa taccctgaca cggctgatcc aggagatcag cggctacgac agagtgatga
     2521 tctatcagtt cgatcccgag tggaatggca gagtgatcgc cgagagcgtg agacagctgt
     2581 ttacctccat gctgaaccac cacttcccag cctctgacat ccctgcacag gccagggcca
     2641 tgtacagcat caacccaatc cgcatcatcc ccgatgtgaa tgccgagccc cagcctctgc
     2701 acatgatcca caagccacag aacacagagg ccgtgaatct gtcctgcggc gtgctgaggg
     2761 ccgtgtctcc actgcacatg cagtatctgc gcaactttgg cgtgtctgcc agcacctcca
     2821 tcggcatctt caatgaggac aagctgtggg gcatcgtggc ctgtcaccac acaaagccta
     2881 gggccatcgg ccggagaatc aggcacctgc tggtgcgcac cgtggagttt gcagcagagc
     2941 gcctgtggct gatccactcc aggaatgtgg agcggtacat ggtgacagtg caggcagccc
     3001 gggagcagct gtctaccaca gccgacgata agcacagctc ccacgagatc gtgatcgagc
     3061 acgccgccga ctggtgcaag ctgttccggt gtgatggcgt gggctacctg agaggcgagg
     3121 agctgaccac atatggcgag acccctgatc agaccacaat caacaagctg gtggagtggc
     3181 tggaggagaa tggcaagaag agcctgtttt ggcactccca catgctgaag gaggacgcac
     3241 ctggactgct gccagatggc agccggttcg caggactgct ggccatccca ctgaagtctg
     3301 acgccgatct gtttagctac ctgctgctgt tcagggtggc acagaacgag gtgcgcacat
     3361 gggcaggcaa gcctgagaag ctgtccgtgg agacctctac aggcaccatg gtgggcccac
     3421 ggaagtcttt tgaggcctgg caggacgagg tgagcggcaa gtcccagcct tggagaaccg
     3481 cacagctgta tgcagcccgg gacatcgccc gggacctgct gatcgtggcc gatagcatgc
     3541 agctgaacct gctgaatgac cagctggccg atgccaacga gaatctggag aagctggcct
     3601 ccttcgacga tctgacctct ggcggcggta ccagcggggg tggtggatca ggtggaggag
     3661 gttctggagg tggtggatca ggaggaggtg gttctggagg tggtggatca ggaggaagat
     3721 ctgcgtacag ccgcgcgcgt acgaaaaaca attacgggtc taccatcgag ggcctgctcg
     3781 atctcccgga cgacgacgcc cccgaagagg cggggctggc ggctccgcgc ctgtcctttc
     3841 tccccgcggg acacacgcgc agactgtcga cggccccccc gaccgatgtc agcctggggg
     3901 acgagctcca cttagacggc gaggacgtgg cgatggcgca tgccgacgcg ctagacgatt
     3961 tcgatctgga catgttgggg gacggggatt cccctggtcc gggatttacc ccccacgact
     4021 ccgcccccta cggcgctctg gatatggccg acttcgagtt tgagcagatg tttaccgatg
     4081 cccttggaat tgacgagtac ggtggggctc gagataggcg cgccGCAGCT GCAAAAAGAG
     4141 TTAAGTTGGA TGGTTCTGGT TCGGGTTCTC TGGCCACTAC CTTGGAACGA ATAGAAAAGA
     4201 ATTTTGTTAT CACTGATCCT CGCCTGCCGG ATAACCCAAT TATCTTCGCG TCAGACAGCT
     4261 TTCTACAACT CACAGAATAT AGTCGTGAGG AGATTTTGGG TAGGAATTGT AGATTCTTAC
     4321 AGGGCCCTGA AACTGATAGA GCTACAGTTA GGAAAATTAG AGATGCTATT GATAATCAAA
     4381 CGGAAGTCAC TGTTCAATTG ATAAATTATA CGAAATCCGG CAAGAAATTC TGGAACCTTT
     4441 TTCATCTACA ACCAATGAGA GACCAAAAAG GAGACGTGCA ATACTTTATC GGTGTACAGT
     4501 TGGACGGAAC CGAACACGTC AGAGATGCTG CAGAAAGAGA GGGAGTAATG TTGATAAAGA
     4561 AAACAGCCGA GAACATTGAC GAAGCTGCAA AGGAACTTGC TGGGTTAGAT TTAtgaATAA
     4621 ACAATTTTCT TGTTTTCCTT CATTTTACAA AATCtggtgT AAATCCTCGA TTCCATTGTG
     4681 ATTTAAAAAT AATTAATTAC TGTATAAGAT TCTATATAGA CAATTAATTG AAAATAGTAT
     4741 TACTTCTTTA ACTCGCTTAG GATTTTTTTT ATTTTTTCTC TCTTTTCCGG AGAATTGCCA
     4801 AATGTTTTCA CGGCCTCTTC CAATAATAGC TTCATTTCTT CCAACGCAAC TACTAGTTTC
     4861 CCATTGTAAG TGGCGAAGTA CTCGCTGATA TCATCATCTT CAGAAGCTTC TTTAATGGAA
     4921 GTTGTTAAAG AATTTATAGA ATTTGTTTGG CTCAGAATAT CTGATAATTT ACTTTCGCCT
     4981 ATTTGGAGAG CCTGACATTT CAGTATTAAA TCTTTCCTTA AATTACTATA CTCGCTTAGA
     5041 ACTTTGAGAT CATTTTCCAC TTCAACTTCC TCTTCGTCTG CTACTTCcat ctGCGGCAGC
     5101 TTCAACACAT CTCCTCTGAG ACTCGCCACG TTCGCCCAGC GACATGGAGG CCCAGAATAC
     5161 CCTCCTTGAC AGTCTTGACG TGCGCAGCTC AGGGGCATGA TGTGACTGTC GCCCGTACAT
     5221 TTAGCCCATA CATCCCCATG TATAATCATT TGCATCCATA CATTTTGATG GCCGCACGGC
     5281 GCGAAGCAAA AATTACGGCT CCTCGCTGCA GACCTGCGAG CAGGGAAACG CTCCCCTCAC
     5341 AGACGCGTTG AATTGTCCCC ACGCCGCGCC CCTGTAGAGA AATATAAAAG GTTAGGATTT
     5401 GCCACTGAGG TTCTTCTTTC ATATACTTCC TTTTAAAATC TTGCTAGGAT ACAGTTCTCA
     5461 CATCACATCC GAACATAAAC AACCATGGGT AAAAAGCCTG AACTCACCGC GACGTCTGTC
     5521 GAGAAGTTTC TGATCGAAAA GTTCGACAGC GTCTCCGACC TGATGCAGCT CTCGGAGGGC
     5581 GAAGAATCTC GTGCTTTCAG CTTCGATGTA GGAGGGCGTG GATATGTCCT GCGGGTAAAT
     5641 AGCTGCGCCG ATGGTTTCTA CAAAGATCGT TATGTTTATC GGCACTTTGC ATCGGCCGCG
     5701 CTCCCGATTC CGGAAGTGCT TGACATTGGG GAATTCAGCG AGAGCCTGAC CTATTGCATC
     5761 TCCCGCCGTG CACAGGGTGT CACGTTGCAA GACCTGCCTG AAACCGAACT GCCCGCTGTT
     5821 CTGCAGCCGG TCGCGGAGGC AATGGATGCG ATCGCTGCGG CCGATCTTAG CCAGACGAGC
     5881 GGGTTCGGCC CATTCGGACC GCAAGGAATC GGTCAATACA CTACATGGCG TGATTTCATA
     5941 TGCGCGATTG CTGATCCCCA TGTGTATCAC TGGCAAACTG TGATGGACGA CACCGTCAGT
     6001 GCGTCCGTCG CGCAGGCTCT CGATGAGCTG ATGCTTTGGG CCGAGGACTG CCCCGAAGTC
     6061 CGGCACCTCG TGCACGCGGA TTTCGGCTCC AACAATGTCC TGACGGACAA TGGCCGCATA
     6121 ACAGCGGTCA TTGACTGGAG CGAGGCGATG TTCGGGGATT CCCAATACGA GGTCGCCAAC
     6181 ATCTTCTTCT GGAGGCCGTG GTTGGCTTGT ATGGAGCAGC AGACGCGCTA CTTCGAGCGG
     6241 AGGCATCCGG AGCTTGCAGG ATCGCCGCGG CTCCGGGCGT ATATGCTCCG CATTGGTCTT
     6301 GACCAACTCT ATCAGAGCTT GGTTGACGGC AATTTCGATG ATGCAGCTTG GGCGCAGGGT
     6361 CGATGCGACG CAATCGTCCG ATCCGGAGCC GGGACTGTCG GGCGTACACA AATCGCCCGC
     6421 AGAAGCGCGG CCGTCTGGAC CGATGGCTGT GTAGAAGTAC TCGCCGATAG TGGAAACCGA
     6481 CGCCCCAGCA CTCGTCCGAG GGCAAAGGAA TAATCAGTAC TGACAATAAA AAGATTCTTG
     6541 TTTTCAAGAA CTTGTCATTT GTATAGTTTT TTTATATTGT AGTTGTTCTA TTTTAATCAA
     6601 ATGTTAGCGT GATTTATATT TTTTTTCGCC TCGACATCAT CTGCCCAGAT GCGAAGTTAA
     6661 GTGCGCAGAA AGTAATATCA TGCGTCAATC GTATGTGAAT GCTGGTCGCT ATACTGCTGT
     6721 CGATTCGATA CTAACGCCGC CATCCAGTGT CGACAATTGA GGAGTGTGAA CGCTCTCTAC
     6781 TAGAGTCACA CTGGCTCCGT CTCAtgagCG CTCGTCCCCA ACAAAAGTGG GCTCTCAAAA
     6841 TTCATCACAT TTAAATGCAT ATAGGAAGAG CAACAGTTGG TTTGCATCTG ATGTTCCTTA
     6901 AAGATTTCGA CATAATGTGC GAAGTAGATA AAATGGGTCA TTTATTAATA GTTATTTCAT
     6961 TATTAACCAG TTGTGGTACA AATGCAACTA AAGAAAAAAA CTACTAAACT ATCCGGGAAA
     7021 TGCGCCTTAG ATTGCACTTC TTAATTCTTA TTTTCGATTT TTATTTTTCC TTTGATAATC
     7081 ATAAAGAGAA ACGACGATCA TTTCTAAAGC CATTTCTGCT AGTATACCGT TAAATAAGAA
     7141 AAATAAAGCC AAATATTATA ATTTTTCTAA TGTGAATCCA TAAATATCAA AGCATGCAAA
     7201 AAGGGAAAGA AGTAATGTCT TGGATTTATA TAGCGTATTT GTCTAAGGGG AGCCAGCTTT
     7261 AAGATCGCGA TCGGAGAGAC CGCAAAAGGC CAGGAACCGT AAAAAGGCCG CGTTGCTGGC
     7321 GTTTTTCCAT AGGCTCCGCC CCCCTGACGA GCATCACAAA AATCGACGCT CAAGTCAGAG
     7381 GTGGCGAAAC CCGACAGGAC TATAAAGATA CCAGGCGTTT CCCCCTGGAA GCTCCCTCGT
     7441 GCGCTCTCCT GTTCCGACCC TGCCGCTTAC CGGATACCTG TCCGCCTTTC TCCCTTCGGG
     7501 AAGCGTGGCG CTTTCTCATA GCTCACGCTG TAGGTATCTC AGTTCGGTGT AGGTCGTTCG
     7561 CTCCAAGCTG GGCTGTGTGC ACGAACCCCC CGTTCAGCCC GACCGCTGCG CCTTATCCGG
     7621 TAACTATCGT CTTGAGTCCA ACCCGGTAAG ACACGACTTA TCGCCACTGG CAGCAGCCAC
     7681 TGGTAACAGG ATTAGCAGAG CGAGGTATGT AGGCGGTGCT ACAGAGTTCT TGAAGTGGTG
     7741 GCCTAACTAC GGCTACACTA GAAGGACAGT ATTTGGTATC TGCGCTCTGC TGAAGCCAGT
     7801 TACCTTCGGA AAAAGAGTTG GTAGCTCTTG ATCCGGCAAA CAAACCACCG CTGGTAGCGG
     7861 TGGTTTTTTT GTTTGCAAGC AGCAGATTAC GCGCAGAAAA AAAGGATCTC AAGAAGATCC
     7921 TTTGATCTTT TCTACGGGGT CTGACGCTCA GTGGAACGAA AACTCACGTT AAGGGATTTT
     7981 GGTCATGAGA TTATCAAAAA GGATCTTCAC CTAGATCCTT TTAAATTAAA AATGAAGTTT
     8041 TAAATCAATC TAAAGTATAT ATGAGTAAAC TTGGTCTGAC AGTTACCAAT GCTTAATCAG
     8101 TGAGGCACCT ATCTCAGCGA TCTGTCTATT TCGTTCATCC ATAGTTGCCT GACTCCCCGT
     8161 CGTGTAGATA ACTACGATAC GGGAGGGCTT ACCATCTGGC CCCAGTGCTG CAATGATACC
     8221 GCGGCTCCCA CGCTCACCGG CTCCAGATTT ATCAGCAATA AACCAGCCAG CCGGAAGGGC
     8281 CGAGCGCAGA AGTGGTCCTG CAACTTTATC CGCCTCCATC CAGTCTATTA ATTGTTGCCG
     8341 GGAAGCTAGA GTAAGTAGTT CGCCAGTTAA TAGTTTGCGC AACGTTGTTG CCATTGCTAC
     8401 AGGCATCGTG GTGTCACGCT CGTCGTTTGG TATGGCTTCA TTCAGCTCCG GTTCCCAACG
     8461 ATCAAGGCGA GTTACATGAT CCCCCATGTT GTGCAAAAAA GCGGTTAGCT CCTTCGGTCC
     8521 TCCGATCGTT GTCAGAAGTA AGTTGGCCGC AGTGTTATCA CTCATGGTTA TGGCAGCACT
     8581 GCATAATTCT CTTACTGTCA TGCCATCCGT AAGATGCTTT TCTGTGACTG GTGAGTACTC
     8641 AACCAAGTCA TTCTGAGAAT AGTGTATGCG GCGACCGAGT TGCTCTTGCC CGGCGTCAAT
     8701 ACGGGATAAT ACCGCGCCAC ATAGCAGAAC TTTAAAAGTG CTCATCATTG GAAAACGTTC
     8761 TTCGGGGCGA AAACTCTCAA GGATCTTACC GCTGTTGAGA TCCAGTTCGA TGTAACCCAC
     8821 TCGTGCACCC AACTGATCTT CAGCATCTTT TACTTTCACC AGCGTTTCTG GGTGAGCAAA
     8881 AACAGGAAGG CAAAATGCCG CAAA
//
