# Supplementary material for: Dual-channel optogenetics in yeast for multiplexed light-based control of cellular processes and pathways
Source: Nat Commun. 2026 May 22;17:6742. doi: 10.1038/s41467-026-73399-0 (PMC13385801; doi:10.1038/s41467-026-73399-0)
Supplement: Supplementary file 6 — Source Data [file 41467_2026_73399_MOESM6_ESM.zip › Source Data File/Annotated sequences/py-ilightma6lexy_hyg_yorwd17.gb]

LOCUS       py-iLightmA6LEXY_Hyg_YO 8946 bp ds-DNA     circular     06-APR-2026
DEFINITION  .
KEYWORDS    "marker:AmpR"
FEATURES             Location/Qualifiers
     misc_feature    242..325
                     /label="28\aa\linker\from\pmiRFP703-Clathrin\(#150083)"
                     /vntifkey=21
     misc_feature    332..715
                     /label="VP16"
                     /vntifkey=21
     primer          complement(713..761)
                     /label="mycnls_rvs"
                     /note="sequence: cATCCAACTTAACTCTTTTTGCAGCTGCggcgcgcctatctcgagcccc"
     misc_feature    734..760
                     /label="myc46"
     primer          734..782
                     /label="mycnls_fwd"
                     /note="sequence: GCAGCTGCAAAAAGAGTTAAGTTGGATgaaagtgggcagCTACAAATGC"
     primer          773..794
                     /label="psdssra_fwd"
                     /note="sequence: actatacaaaCTACAAATGCGTAAGGGTATCG"
     misc_feature    773..1267
                     /label="photosensitive domain (psd)"
     CDS             773..1267
                     /label="Translation 773-1267"
                     /translation="LQMRKGIDLATTLERIEKNFVITDPRLPDNPIIFASDSFLELTEYSREEILGRNCRFLQGPETDLTTVKKIRNAIDNQTEVTVQLINYTKSGKKFWNIFHLQPMRDQKGEVQYFIGVQLDGSKHVEPVRNVIEETAVKEGEDLVKKTAVNIDELLKELADLNLD*"
     misc_feature    1172..1232
                     /label="Ja helix"
     primer          complement(1206..1265)
                     /label="LEXY21_rvs"
                     /note="sequence: aGTCTAGATTCAAATCAGCAAGTTCTTTCAGTAACTCATCTATATTGACGGCAGTTTTCT"
     misc_feature    1232..1264
                     /label="LEXY addition"
     primer          1235..1294
                     /label="LEXY21_fwd"
                     /note="sequence: CTGAAAGAACTTGCTGATTTGAATCTAGACtgaATAAACAATTTTCTTGTTTTCCTTCAT"
     terminator      1277..1763
                     /label="RPP2Bt"
     primer          complement(1748..1792)
                     /label="iLight_hyg_ins_rvs"
                     /note="sequence: CGCTGGGCGAACGTGGCGAGTCTCAGAGGAGATGTGTTGAAGCTG"
     primer          1753..1797
                     /label="iLight_hyg_bb_fwd"
                     /note="sequence: TCAACACATCTCCTCTGAGACTCGCCACGTTCGCCCAGCGACATG"
     misc_feature    1773..3416
                     /label="Hg marker"
     misc_feature    1787..2135
                     /label="AgTEF1 promoter"
     CDS             2136..3164
                     /label="hph"
     terminator      3165..3404
                     /label="AgTEF1 terminator"
     primer          complement(3396..3426)
                     /label="repint_hyg_rvs"
                     /note="sequence: GAGCGTTCACACTCCTCAATTGTCGACACTG"
     primer          3408..3439
                     /label="repint_bb_fwd"
                     /note="sequence: TTGAGGAGTGTGAACGCTCTCTACTAGAGTCA"
     terminator      3444..3448
                     /label="T7Te terminator"
     misc_feature    3464..3915
                     /label="YORWd17down"
     primer          complement(3891..3935)
                     /label="nruleft_rvs"
                     /note="sequence: TGCGGTCTCTCCGATCGCGATCTTAAAGCTGGCTCCCCTTAGACA"
     primer          3902..3946
                     /label="nruleft_fwd"
                     /note="sequence: AGCCAGCTTTAAGATCGCGATCGGAGAGACCGCAAAAGGCCAGGA"
     misc_feature    3916..3921
                     /label="ins"
     rep_origin      complement(3975..4563)
                     /label="ori"
     CDS             complement(4734..5525)
                     /label="AmpR"
     primer          5488..5512
                     /label="amp_50_fwd"
                     /note="sequence: TCTTCAGCATCTTTTACTTTCACCA"
     primer          complement(5513..5537)
                     /label="amp_50_rvs"
                     /note="sequence: CCTGTTTTTGCTCACCCAGAAACGC"
     CDS             complement(5526..5594)
                     /label="AmpR"
     promoter        complement(5595..5699)
                     /label="AmpR promoter"
     primer          complement(5702..5746)
                     /label="nruright_rvs"
                     /note="sequence: TGGCCTTTGTGCACTCGCGAGACCGTGGCACTTTTCGGGGAAATG"
     primer          5713..5762
                     /label="nruright_fwd"
                     /note="sequence: AAAGTGCCACGGTCTCGCGAGTGCACAAAGGCCATAATATTATGTCTACA"
     misc_feature    5727..5732
                     /label="ins"
     misc_feature    5733..6490
                     /label="YORWd17up"
     primer          complement(6487..6517)
                     /label="repint_bb_rvs"
                     /note="sequence: CCTACGAGAGTTCGAGCCAGGTAGAGAATGG"
     primer          complement(6500..6539)
                     /label="hygred_bb_rvs"
                     /note="sequence: ctttaagcgcgggtatttatAGCCTACGAGAGTTCGAGCC"
     primer          complement(6515..6559)
                     /label="tefhyg_rvs"
                     /note="sequence: tatttattccattttgtaatctttaagcgcgggtatttatAGCCT"
     misc_feature    6520..7211
                     /label="gap promoter"
     primer_bind     7101..7124
                     /label="GPDpro-F"
     promoter        7212..7231
                     /label="GAP promoter"
     primer          7212..7251
                     /label="lex_40_f"
                     /note="sequence: aacacacataaacaaacaaaATGAAAGCGTTAACGGCCAG"
     CDS             7232..1267
                     /label="Translation 7232-1267"
                     /translation="MKALTARQQEVFDLIRDHISQTGMPPTRAEIAQRLGFRSPNAAEEHLKALARKGVIEIVSGASRGIRLLQEEEEGLPLVGRVAAGEPLLAQQERLEQTSAGGSAGGSAGGSAGGEFAADLGSDDISKLIAACDQEPIHIPNAIQPFGAMLIVEKDTQQIVYASANSAEYFSVADNTIHELSDFKQANINSLLPEQLISGLTSAISENEPIWVETDRLSFLGWRHENYYIIEVERYHVQTSNWFEIQFQRAFQKLRNCKTHNDLINTLTRLIQEISGYDRVMIYQFDPEWNGRVIAESVRQLFTSMLNHHFPASDIPAQARAMYSINPIRIIPDVNAEPQPLHMIHKPQNTEAVNLSCGVLRAVSPLHMQYLRNFGVSASTSIGIFNEDKLWGIVACHHTKPRAIGRRIRHLLVRTVEFAAERLWLIHSRNVERYMVTVQAAREQLSTTADDKHSSHEIVIEHAADWCKLFRCDGVGYLRGEELTTYGETPDQTTINKLVEWLEENGKKSLFWHSHMLKEDAPGLLPDGSRFAGLLAIPLKSDADLFSYLLLFRVAQNEVRTWAGKPEKLSVETSTGTMVGPRKSFEAWQDEVSGKSQPWRTAQLYAARDIARDLLIVADSMQLNLLNDQLADANENLEKLASFDDLTSGGGTSGGGGSGGGGSGGGGSGGGGSGGGGSGGRSAYSRARTKNNYGSTIEGLLDLPDDDAPEEAGLAAPRLSFLPAGHTRRLSTAPPTDVSLGDELHLDGEDVAMAHADALDDFDLDMLGDGDSPGPGFTPHDSAPYGALDMADFEFEQMFTDALGIDEYGGARDRRAPAAKRAKLDESGQLQMRKGIDLATTLERIEKNFVITDPRLPDNPIIFASDSFLELTEYSREEILGRNCRFLQGPETDLTTVKKIRNAIDNQTEVTVQLINYTKSGKKFWNIFHLQPMRDQKGEVQYFIGVQLDGSKHVEPVRNVIEETAVKEGEDLVKKTAVNIDELLKELADLNLD*"
     misc_feature    7232..7492
                     /label="Frag 4"
     misc_feature    7232..7492
                     /label="DNA binding domain"
     CDS             7232..7492
                     /label="Translation 7232-7492"
                     /translation="MKALTARQQEVFDLIRDHISQTGMPPTRAEIAQRLGFRSPNAAEEHLKALARKGVIEIVSGASRGIRLLQEEEEGLPLVGRVAAGEP"
     CDS             7301..1267
                     /translation="MPPTRAEIAQRLGFRSPNAAEEHLKALARKGVIEIVSGASRGIRLLQEEEEGLPLVGRVAAGEPLLAQQERLEQTSAGGSAGGSAGGSAGGEFAADLGSDDISKLIAACDQEPIHIPNAIQPFGAMLIVEKDTQQIVYASANSAEYFSVADNTIHELSDFKQANINSLLPEQLISGLTSAISENEPIWVETDRLSFLGWRHENYYIIEVERYHVQTSNWFEIQFQRAFQKLRNCKTHNDLINTLTRLIQEISGYDRVMIYQFDPEWNGRVIAESVRQLFTSMLNHHFPASDIPAQARAMYSINPIRIIPDVNAEPQPLHMIHKPQNTEAVNLSCGVLRAVSPLHMQYLRNFGVSASTSIGIFNEDKLWGIVACHHTKPRAIGRRIRHLLVRTVEFAAERLWLIHSRNVERYMVTVQAAREQLSTTADDKHSSHEIVIEHAADWCKLFRCDGVGYLRGEELTTYGETPDQTTINKLVEWLEENGKKSLFWHSHMLKEDAPGLLPDGSRFAGLLAIPLKSDADLFSYLLLFRVAQNEVRTWAGKPEKLSVETSTGTMVGPRKSFEAWQDEVSGKSQPWRTAQLYAARDIARDLLIVADSMQLNLLNDQLADANENLEKLASFDDLTSGGGTSGGGGSGGGGSGGGGSGGGGSGGGGSGGRSAYSRARTKNNYGSTIEGLLDLPDDDAPEEAGLAAPRLSFLPAGHTRRLSTAPPTDVSLGDELHLDGEDVAMAHADALDDFDLDMLGDGDSPGPGFTPHDSAPYGALDMADFEFEQMFTDALGIDEYGGARDRRAPAAKRAKLDESGQLQMRKGIDLATTLERIEKNFVITDPRLPDNPIIFASDSFLELTEYSREEILGRNCRFLQGPETDLTTVKKIRNAIDNQTEVTVQLINYTKSGKKFWNIFHLQPMRDQKGEVQYFIGVQLDGSKHVEPVRNVIEETAVKEGEDLVKKTAVNIDELLKELADLNLD*"
     primer          complement(7468..7512)
                     /label="iLight_hyg_bb_rvs"
                     /note="sequence: ctttcctgttgcgccagaagTGGTTCACCGGCAGCCACACGACCT"
     primer          7472..7517
                     /label="iLight_hyg_ins_fwd"
                     /note="sequence: CGTGTGGCTGCCGGTGAACCActtctggcgcaacaggaaagactgg"
     misc_feature    7493..1772
                     /label="iLight"
     CDS             7493..7507
                     /translation="LLAQQ"
     primer          7526..7545
                     /label="iLight_fwd"
                     /note="sequence: gtgtggctgccggtgaaccaagtgctggtgggtccgccgg"
     misc_feature    7526..7573
                     /label="16\aa\linker\(SAGG)4\from\pCMV-104"
                     /vntifkey=21
     misc_feature    7574..733
                     /label="Insert"
     misc_feature    7580..235
                     /label="4.10\codon\optimized"
                     /vntifkey=21
     primer          8221..8240
                     /label="Fuse_mid_fwd"
                     /note="sequence: catccccgatgtgaatgccg"
     primer          complement(8241..8260)
                     /label="Fuse_mid_rvs"
                     /note="sequence: catgtgcagaggctggggct"
ORIGIN
        1 gacctctaca ggcaccatgg tgggcccacg gaagtctttt gaggcctggc aggacgaggt
       61 gagcggcaag tcccagcctt ggagaaccgc acagctgtat gcagcccggg acatcgcccg
      121 ggacctgctg atcgtggccg atagcatgca gctgaacctg ctgaatgacc agctggccga
      181 tgccaacgag aatctggaga agctggcctc cttcgacgat ctgacctctg gcggcggtac
      241 cagcgggggt ggtggatcag gtggaggagg ttctggaggt ggtggatcag gaggaggtgg
      301 ttctggaggt ggtggatcag gaggaagatc tgcgtacagc cgcgcgcgta cgaaaaacaa
      361 ttacgggtct accatcgagg gcctgctcga tctcccggac gacgacgccc ccgaagaggc
      421 ggggctggcg gctccgcgcc tgtcctttct ccccgcggga cacacgcgca gactgtcgac
      481 ggcccccccg accgatgtca gcctggggga cgagctccac ttagacggcg aggacgtggc
      541 gatggcgcat gccgacgcgc tagacgattt cgatctggac atgttggggg acggggattc
      601 ccctggtccg ggatttaccc cccacgactc cgccccctac ggcgctctgg atatggccga
      661 cttcgagttt gagcagatgt ttaccgatgc ccttggaatt gacgagtacg gtggggctcg
      721 agataggcgc gccCCAGCTG CCAAGAGAGC AAAATTGGAT gaaagtgggc agCTACAAAT
      781 GCGTAAGGGT ATCGATCTTG CTACGACCCT TGAAAGGATC GAAAAGAATT TCGTGATTAC
      841 TGACCCTAGA CTGCCTGACA ATCCCATTAT ATTCGCGTCT GACTCCTTTT TGGAATTGAC
      901 CGAGTACTCT AGGGAAGAGA TTTTGGGGAG AAATTGCCGT TTCTTACAGG GACCTGAAAC
      961 CGACCTAACC ACTGTGAAGA AGATCCGTAA TGCTATCGAC AATCAAACGG AAGTAACCGT
     1021 ACAGTTGATA AATTATACAA AGTCTGGCAA GAAATTCTGG AACATTTTTC ATTTGCAGCC
     1081 TATGAGAGAT CAGAAGGGCG AGGTCCAGTA TTTTATCGGC GTGCAATTAG ACGGCAGCAA
     1141 GCACGTAGAA CCGGTTAGAA ATGTCATAGA GGAGACTGCG GTTAAAGAAG GGGAGGATCT
     1201 TGTCAAGAAA ACTGCCGTCA ATATAGATGA GTTACTGAAA GAACTTGCTG ATTTGAATCT
     1261 AGACtgaATA AACAATTTTC TTGTTTTCCT TCATTTTACA AAATCtggtg TAAATCCTCG
     1321 ATTCCATTGT GATTTAAAAA TAATTAATTA CTGTATAAGA TTCTATATAG ACAATTAATT
     1381 GAAAATAGTA TTACTTCTTT AACTCGCTTA GGATTTTTTT TATTTTTTCT CTCTTTTCCG
     1441 GAGAATTGCC AAATGTTTTC ACGGCCTCTT CCAATAATAG CTTCATTTCT TCCAACGCAA
     1501 CTACTAGTTT CCCATTGTAA GTGGCGAAGT ACTCGCTGAT ATCATCATCT TCAGAAGCTT
     1561 CTTTAATGGA AGTTGTTAAA GAATTTATAG AATTTGTTTG GCTCAGAATA TCTGATAATT
     1621 TACTTTCGCC TATTTGGAGA GCCTGACATT TCAGTATTAA ATCTTTCCTT AAATTACTAT
     1681 ACTCGCTTAG AACTTTGAGA TCATTTTCCA CTTCAACTTC CTCTTCGTCT GCTACTTCca
     1741 tctGCGGCAG CTTCAACACA TCTCCTCTGA GACTCGCCAC GTTCGCCCAG CGACATGGAG
     1801 GCCCAGAATA CCCTCCTTGA CAGTCTTGAC GTGCGCAGCT CAGGGGCATG ATGTGACTGT
     1861 CGCCCGTACA TTTAGCCCAT ACATCCCCAT GTATAATCAT TTGCATCCAT ACATTTTGAT
     1921 GGCCGCACGG CGCGAAGCAA AAATTACGGC TCCTCGCTGC AGACCTGCGA GCAGGGAAAC
     1981 GCTCCCCTCA CAGACGCGTT GAATTGTCCC CACGCCGCGC CCCTGTAGAG AAATATAAAA
     2041 GGTTAGGATT TGCCACTGAG GTTCTTCTTT CATATACTTC CTTTTAAAAT CTTGCTAGGA
     2101 TACAGTTCTC ACATCACATC CGAACATAAA CAACCATGGG TAAAAAGCCT GAACTCACCG
     2161 CGACGTCTGT CGAGAAGTTT CTGATCGAAA AGTTCGACAG CGTCTCCGAC CTGATGCAGC
     2221 TCTCGGAGGG CGAAGAATCT CGTGCTTTCA GCTTCGATGT AGGAGGGCGT GGATATGTCC
     2281 TGCGGGTAAA TAGCTGCGCC GATGGTTTCT ACAAAGATCG TTATGTTTAT CGGCACTTTG
     2341 CATCGGCCGC GCTCCCGATT CCGGAAGTGC TTGACATTGG GGAATTCAGC GAGAGCCTGA
     2401 CCTATTGCAT CTCCCGCCGT GCACAGGGTG TCACGTTGCA AGACCTGCCT GAAACCGAAC
     2461 TGCCCGCTGT TCTGCAGCCG GTCGCGGAGG CAATGGATGC GATCGCTGCG GCCGATCTTA
     2521 GCCAGACGAG CGGGTTCGGC CCATTCGGAC CGCAAGGAAT CGGTCAATAC ACTACATGGC
     2581 GTGATTTCAT ATGCGCGATT GCTGATCCCC ATGTGTATCA CTGGCAAACT GTGATGGACG
     2641 ACACCGTCAG TGCGTCCGTC GCGCAGGCTC TCGATGAGCT GATGCTTTGG GCCGAGGACT
     2701 GCCCCGAAGT CCGGCACCTC GTGCACGCGG ATTTCGGCTC CAACAATGTC CTGACGGACA
     2761 ATGGCCGCAT AACAGCGGTC ATTGACTGGA GCGAGGCGAT GTTCGGGGAT TCCCAATACG
     2821 AGGTCGCCAA CATCTTCTTC TGGAGGCCGT GGTTGGCTTG TATGGAGCAG CAGACGCGCT
     2881 ACTTCGAGCG GAGGCATCCG GAGCTTGCAG GATCGCCGCG GCTCCGGGCG TATATGCTCC
     2941 GCATTGGTCT TGACCAACTC TATCAGAGCT TGGTTGACGG CAATTTCGAT GATGCAGCTT
     3001 GGGCGCAGGG TCGATGCGAC GCAATCGTCC GATCCGGAGC CGGGACTGTC GGGCGTACAC
     3061 AAATCGCCCG CAGAAGCGCG GCCGTCTGGA CCGATGGCTG TGTAGAAGTA CTCGCCGATA
     3121 GTGGAAACCG ACGCCCCAGC ACTCGTCCGA GGGCAAAGGA ATAATCAGTA CTGACAATAA
     3181 AAAGATTCTT GTTTTCAAGA ACTTGTCATT TGTATAGTTT TTTTATATTG TAGTTGTTCT
     3241 ATTTTAATCA AATGTTAGCG TGATTTATAT TTTTTTTCGC CTCGACATCA TCTGCCCAGA
     3301 TGCGAAGTTA AGTGCGCAGA AAGTAATATC ATGCGTCAAT CGTATGTGAA TGCTGGTCGC
     3361 TATACTGCTG TCGATTCGAT ACTAACGCCG CCATCCAGTG TCGACAATTG AGGAGTGTGA
     3421 ACGCTCTCTA CTAGAGTCAC ACTGGCTCCG TCTCAtgagC GCTCGTCCCC AACAAAAGTG
     3481 GGCTCTCAAA ATTCATCACA TTTAAATGCA TATAGGAAGA GCAACAGTTG GTTTGCATCT
     3541 GATGTTCCTT AAAGATTTCG ACATAATGTG CGAAGTAGAT AAAATGGGTC ATTTATTAAT
     3601 AGTTATTTCA TTATTAACCA GTTGTGGTAC AAATGCAACT AAAGAAAAAA ACTACTAAAC
     3661 TATCCGGGAA ATGCGCCTTA GATTGCACTT CTTAATTCTT ATTTTCGATT TTTATTTTTC
     3721 CTTTGATAAT CATAAAGAGA AACGACGATC ATTTCTAAAG CCATTTCTGC TAGTATACCG
     3781 TTAAATAAGA AAAATAAAGC CAAATATTAT AATTTTTCTA ATGTGAATCC ATAAATATCA
     3841 AAGCATGCAA AAAGGGAAAG AAGTAATGTC TTGGATTTAT ATAGCGTATT TGTCTAAGGG
     3901 GAGCCAGCTT TAAGATCGCG ATCGGAGAGA CCGCAAAAGG CCAGGAACCG TAAAAAGGCC
     3961 GCGTTGCTGG CGTTTTTCCA TAGGCTCCGC CCCCCTGACG AGCATCACAA AAATCGACGC
     4021 TCAAGTCAGA GGTGGCGAAA CCCGACAGGA CTATAAAGAT ACCAGGCGTT TCCCCCTGGA
     4081 AGCTCCCTCG TGCGCTCTCC TGTTCCGACC CTGCCGCTTA CCGGATACCT GTCCGCCTTT
     4141 CTCCCTTCGG GAAGCGTGGC GCTTTCTCAT AGCTCACGCT GTAGGTATCT CAGTTCGGTG
     4201 TAGGTCGTTC GCTCCAAGCT GGGCTGTGTG CACGAACCCC CCGTTCAGCC CGACCGCTGC
     4261 GCCTTATCCG GTAACTATCG TCTTGAGTCC AACCCGGTAA GACACGACTT ATCGCCACTG
     4321 GCAGCAGCCA CTGGTAACAG GATTAGCAGA GCGAGGTATG TAGGCGGTGC TACAGAGTTC
     4381 TTGAAGTGGT GGCCTAACTA CGGCTACACT AGAAGGACAG TATTTGGTAT CTGCGCTCTG
     4441 CTGAAGCCAG TTACCTTCGG AAAAAGAGTT GGTAGCTCTT GATCCGGCAA ACAAACCACC
     4501 GCTGGTAGCG GTGGTTTTTT TGTTTGCAAG CAGCAGATTA CGCGCAGAAA AAAAGGATCT
     4561 CAAGAAGATC CTTTGATCTT TTCTACGGGG TCTGACGCTC AGTGGAACGA AAACTCACGT
     4621 TAAGGGATTT TGGTCATGAG ATTATCAAAA AGGATCTTCA CCTAGATCCT TTTAAATTAA
     4681 AAATGAAGTT TTAAATCAAT CTAAAGTATA TATGAGTAAA CTTGGTCTGA CAGTTACCAA
     4741 TGCTTAATCA GTGAGGCACC TATCTCAGCG ATCTGTCTAT TTCGTTCATC CATAGTTGCC
     4801 TGACTCCCCG TCGTGTAGAT AACTACGATA CGGGAGGGCT TACCATCTGG CCCCAGTGCT
     4861 GCAATGATAC CGCGGCTCCC ACGCTCACCG GCTCCAGATT TATCAGCAAT AAACCAGCCA
     4921 GCCGGAAGGG CCGAGCGCAG AAGTGGTCCT GCAACTTTAT CCGCCTCCAT CCAGTCTATT
     4981 AATTGTTGCC GGGAAGCTAG AGTAAGTAGT TCGCCAGTTA ATAGTTTGCG CAACGTTGTT
     5041 GCCATTGCTA CAGGCATCGT GGTGTCACGC TCGTCGTTTG GTATGGCTTC ATTCAGCTCC
     5101 GGTTCCCAAC GATCAAGGCG AGTTACATGA TCCCCCATGT TGTGCAAAAA AGCGGTTAGC
     5161 TCCTTCGGTC CTCCGATCGT TGTCAGAAGT AAGTTGGCCG CAGTGTTATC ACTCATGGTT
     5221 ATGGCAGCAC TGCATAATTC TCTTACTGTC ATGCCATCCG TAAGATGCTT TTCTGTGACT
     5281 GGTGAGTACT CAACCAAGTC ATTCTGAGAA TAGTGTATGC GGCGACCGAG TTGCTCTTGC
     5341 CCGGCGTCAA TACGGGATAA TACCGCGCCA CATAGCAGAA CTTTAAAAGT GCTCATCATT
     5401 GGAAAACGTT CTTCGGGGCG AAAACTCTCA AGGATCTTAC CGCTGTTGAG ATCCAGTTCG
     5461 ATGTAACCCA CTCGTGCACC CAACTGATCT TCAGCATCTT TTACTTTCAC CAGCGTTTCT
     5521 GGGTGAGCAA AAACAGGAAG GCAAAATGCC GCAAAAAAGG GAATAAGGGC GACACGGAAA
     5581 TGTTGAATAC TCATACTCTT CCTTTTTCAA TATTATTGAA GCATTTATCA GGGTTATTGT
     5641 CTCATGAGCG GATACATATT TGAATGTATT TAGAAAAATA AACAAATAGG GGTTCCGCGC
     5701 ACATTTCCCC GAAAAGTGCC ACGGTCTCGC GAGTGCACAA AGGCCATAAT ATTATGTCTA
     5761 CAGAATATAC TAGATGTCCT CCCTATAGGA TATAGTAATC CTCTAAATGG AACCGATATT
     5821 TCTACATAAT AATATTACGA TTATTCCTCC TTCCGTTTTA TATGTTTCAT TATCCTAGCA
     5881 CACTATCAAT CTTTGCATTT CAGCTTCCAT TAGATTTGAT GACTATTTCT CAATCTTTAT
     5941 GTTATCTCCT TACGCCGCAT GTGATAATAT ACTGCTAGTA TGACTACTAG TTGATAGAAG
     6001 ATAGTTGATT TTTACTCCAA CAAAAGTAAC AATATTATTT AGAACTATAG ATTCCATTTT
     6061 GTGCATTCCC ATATTCTCGA GGAAAACTTT TAGTATATTC TGTAGACATA ATATTATCGC
     6121 CTTTGTGAAC AATAGAATCC CAACAATTGT CGCAAATTTA CCAATTTTCT AGATTGCAGT
     6181 CACCTTTTCA ATTAATCACT AGTGTTTCAC TTGTAACATT GTCGTTGTTG TTTAACGTAT
     6241 TCTGTCCCGT GCCAACTATG ACAAAAATGC AATGATTTCA GCGGTTAAAT ACGAAGCGCA
     6301 ACAAGAGTTA GCGAAAAATA AGTACCACCA TTCTACGCTA CCATTACTTA CTGAAATTAG
     6361 AGACAACTGT TATCTATTGG CAGATGTTCA TACGGGGCTT TCAAATATTG ATGAAATTAT
     6421 GTGATGTTTA GAAGAAGATT CGAACTGTTT TCAGTAGATT TGGTAACTGT GCAACCATAA
     6481 CTCATGCCAT TCTCTACCTG GCTCGAACTC TCGTAGGCTa taaatacccg cgcttaaagg
     6541 gtaatttcga aaacagcgag tttatcatta tcaatactgc catttcaaag aatacgtaaa
     6601 taattaatag tagtgatttt cctaacttta tttagtcaaa aaattagcct tttaattctg
     6661 ctgtaacccg tacatgccca aaataggggg cgggttacac agaatatata acatcgtagg
     6721 tgtctgggtg aacagtttat tcctggcatc cactaaatat aatggagccc gctttttaag
     6781 ctggcatcca gaaaaaaaaa gaatcccagc accaaaatat tgttttcttc accaaccatc
     6841 agttcatagg tccattctct tagcgcaact acagagaaca ggggcacaaa caggcaaaaa
     6901 acgggcacaa cctcaatgga gtgatgcaac ctgcctggag taaatgatga cacaaggcaa
     6961 ttgacccacg catgtatcta tctcattttc ttacaccttc tattaccttc tgctctctct
     7021 gatttggaaa aagctgaaaa aaaaggttga aaccagttcc ctgaaattat tcccctactt
     7081 gactaataag tatataaaga cggtaggtat tgattgtaat tctgtaaatc tatttcttaa
     7141 acttcttaaa ttctactttt atagttagtc ttttttttag ttttaaaaca ccaagaactt
     7201 agtttcgaat aaacacacat aaacaaacaa aATGAAAGCG TTAACGGCCA GGCAACAAGA
     7261 GGTGTTTGAT CTCATCCGTG ATCACATCAG CCAGACAGGT ATGCCGCCGA CGCGTGCGGA
     7321 AATCGCGCAG CGTTTGGGGT TCCGTTCCCC AAACGCGGCT GAAGAACATC TGAAGGCGCT
     7381 GGCACGCAAA GGCGTTATTG AAATTGTTTC CGGCGCATCA CGCGGGATTC GTCTGTTGCA
     7441 GGAAGAGGAA GAAGGGTTGC CGCTGGTAGG TCGTGTGGCT GCCGGTGAAC CActtctggc
     7501 gcaacaggaa agactggaac agactagtgc tggtgggtcc gccggcggga gtgctggcgg
     7561 tagtgccggc ggtgaattcg ccgccgacct gggctctgac gatatcagca agctgatcgc
     7621 cgcctgcgat caggagccaa tccacatccc caatgccatc cagccatttg gcgccatgct
     7681 gatcgtggag aaggacacac agcagatcgt gtacgcctct gccaacagcg ccgagtactt
     7741 cagcgtggcc gacaatacca tccacgagct gtccgatttc aagcaggcca acatcaattc
     7801 tctgctgccc gagcagctga tcagcggcct gacatccgcc atctctgaga acgagcctat
     7861 ctgggtggag accgacaggc tgagctttct gggctggcgc cacgagaact actatatcat
     7921 cgaggtggag agataccacg tgcagacatc caattggttc gagatccagt ttcagcgggc
     7981 cttccagaag ctgagaaact gtaagaccca caacgatctg atcaataccc tgacacggct
     8041 gatccaggag atcagcggct acgacagagt gatgatctat cagttcgatc ccgagtggaa
     8101 tggcagagtg atcgccgaga gcgtgagaca gctgtttacc tccatgctga accaccactt
     8161 cccagcctct gacatccctg cacaggccag ggccatgtac agcatcaacc caatccgcat
     8221 catccccgat gtgaatgccg agccccagcc tctgcacatg atccacaagc cacagaacac
     8281 agaggccgtg aatctgtcct gcggcgtgct gagggccgtg tctccactgc acatgcagta
     8341 tctgcgcaac tttggcgtgt ctgccagcac ctccatcggc atcttcaatg aggacaagct
     8401 gtggggcatc gtggcctgtc accacacaaa gcctagggcc atcggccgga gaatcaggca
     8461 cctgctggtg cgcaccgtgg agtttgcagc agagcgcctg tggctgatcc actccaggaa
     8521 tgtggagcgg tacatggtga cagtgcaggc agcccgggag cagctgtcta ccacagccga
     8581 cgataagcac agctcccacg agatcgtgat cgagcacgcc gccgactggt gcaagctgtt
     8641 ccggtgtgat ggcgtgggct acctgagagg cgaggagctg accacatatg gcgagacccc
     8701 tgatcagacc acaatcaaca agctggtgga gtggctggag gagaatggca agaagagcct
     8761 gttttggcac tcccacatgc tgaaggagga cgcacctgga ctgctgccag atggcagccg
     8821 gttcgcagga ctgctggcca tcccactgaa gtctgacgcc gatctgttta gctacctgct
     8881 gctgttcagg gtggcacaga acgaggtgcg cacatgggca ggcaagcctg agaagctgtc
     8941 cgtgga
//
