# Supplementary material for: Dual-channel optogenetics in yeast for multiplexed light-based control of cellular processes and pathways
Source: Nat Commun. 2026 May 22;17:6742. doi: 10.1038/s41467-026-73399-0 (PMC13385801; doi:10.1038/s41467-026-73399-0)
Supplement: Supplementary file 6 — Source Data [file 41467_2026_73399_MOESM6_ESM.zip › Source Data File/Annotated sequences/py-ilightpsd_hyg_yorwd17.gb]

LOCUS       py-iLight(PSD)_Hyg_YORW 8994 bp ds-DNA     circular     06-APR-2026
DEFINITION  .
KEYWORDS    "marker:AmpR"
FEATURES             Location/Qualifiers
     misc_feature    218..301
                     /label="28\aa\linker\from\pmiRFP703-Clathrin\(#150083)"
                     /vntifkey=21
     misc_feature    308..691
                     /label="VP16"
                     /vntifkey=21
     misc_feature    710..727
                     /label="SV40\NLS"
                     /vntifkey=21
     misc_feature    710..730
                     /label="NLS+linker\from\pQP-T2A\(#102583)"
                     /vntifkey=21
     CDS             710..730
                     /translation="RKKKRKS"
     primer          723..764
                     /label="ilpsd_ins2_fwd"
                     /note="sequence: ggaagtccgaaagtgggcagCTACAAATGCGTAAGGGTATCG"
     primer          complement(723..772)
                     /label="ilpsd_bb_rvs"
                     /note="sequence: AGCAAGATCGATACCCTTACGCATTTGTAGctgcccactttcggacttcc"
     primer          743..764
                     /label="psdssra_fwd"
                     /note="sequence: actatacaaaCTACAAATGCGTAAGGGTATCG"
     misc_feature    743..1291
                     /label="photosensitive domain (psd)"
     primer          complement(1201..1229)
                     /label="psdssra_rvs"
                     /note="sequence: CCGCCAGTGCATAGTTTTCATCATTGGCCGCGGGAAGTTCTCTTACGGCC"
     primer          1250..1300
                     /label="CEN_bb_fwd2"
                     /note="sequence: cttaatcgcaagaagaagaggaagtccgaaagtgggcagtgaATAAACAAT"
     primer          complement(1265..1311)
                     /label="ilpsd_ins2_rvs"
                     /note="sequence: AAAACAAGAAAATTGTTTATtcaTTGAAAATACAAATTTTCTGACCC"
     primer          1270..1319
                     /label="ilpsd_bb_fwd"
                     /note="sequence: AGAAAATTTGTATTTTCAAtgaATAAACAATTTTCTTGTTTTCCTTCATT"
     terminator      1301..1787
                     /label="RPP2Bt"
     primer          complement(1772..1816)
                     /label="iLight_hyg_ins_rvs"
                     /note="sequence: CGCTGGGCGAACGTGGCGAGTCTCAGAGGAGATGTGTTGAAGCTG"
     primer          1777..1821
                     /label="iLight_hyg_bb_fwd"
                     /note="sequence: TCAACACATCTCCTCTGAGACTCGCCACGTTCGCCCAGCGACATG"
     misc_feature    1797..3440
                     /label="Hg marker"
     misc_feature    1811..2159
                     /label="AgTEF1 promoter"
     CDS             2160..3188
                     /label="hph"
     terminator      3189..3428
                     /label="AgTEF1 terminator"
     primer          complement(3420..3450)
                     /label="repint_hyg_rvs"
                     /note="sequence: GAGCGTTCACACTCCTCAATTGTCGACACTG"
     primer          3432..3463
                     /label="repint_bb_fwd"
                     /note="sequence: TTGAGGAGTGTGAACGCTCTCTACTAGAGTCA"
     terminator      3468..3472
                     /label="T7Te terminator"
     misc_feature    3488..3939
                     /label="YORWd17down"
     primer          complement(3915..3959)
                     /label="nruleft_rvs"
                     /note="sequence: TGCGGTCTCTCCGATCGCGATCTTAAAGCTGGCTCCCCTTAGACA"
     primer          3926..3970
                     /label="nruleft_fwd"
                     /note="sequence: AGCCAGCTTTAAGATCGCGATCGGAGAGACCGCAAAAGGCCAGGA"
     misc_feature    3940..3945
                     /label="ins"
     rep_origin      complement(3999..4587)
                     /label="ori"
     CDS             complement(4758..5549)
                     /label="AmpR"
     primer          5512..5536
                     /label="amp_50_fwd"
                     /note="sequence: TCTTCAGCATCTTTTACTTTCACCA"
     primer          complement(5537..5561)
                     /label="amp_50_rvs"
                     /note="sequence: CCTGTTTTTGCTCACCCAGAAACGC"
     CDS             complement(5550..5618)
                     /label="AmpR"
     promoter        complement(5619..5723)
                     /label="AmpR promoter"
     primer          complement(5726..5770)
                     /label="nruright_rvs"
                     /note="sequence: TGGCCTTTGTGCACTCGCGAGACCGTGGCACTTTTCGGGGAAATG"
     primer          5737..5786
                     /label="nruright_fwd"
                     /note="sequence: AAAGTGCCACGGTCTCGCGAGTGCACAAAGGCCATAATATTATGTCTACA"
     misc_feature    5751..5756
                     /label="ins"
     misc_feature    5757..6514
                     /label="YORWd17up"
     primer          complement(6511..6541)
                     /label="repint_bb_rvs"
                     /note="sequence: CCTACGAGAGTTCGAGCCAGGTAGAGAATGG"
     primer          complement(6524..6563)
                     /label="hygred_bb_rvs"
                     /note="sequence: ctttaagcgcgggtatttatAGCCTACGAGAGTTCGAGCC"
     primer          complement(6539..6583)
                     /label="tefhyg_rvs"
                     /note="sequence: tatttattccattttgtaatctttaagcgcgggtatttatAGCCT"
     misc_feature    6544..7235
                     /label="gap promoter"
     primer_bind     7125..7148
                     /label="GPDpro-F"
     promoter        7236..7255
                     /label="GAP promoter"
     primer          7236..7275
                     /label="lex_40_f"
                     /note="sequence: aacacacataaacaaacaaaATGAAAGCGTTAACGGCCAG"
     misc_feature    7256..7516
                     /label="DNA binding domain"
     misc_feature    7256..7516
                     /label="Frag 4"
     CDS             7256..7516
                     /label="Translation 7256-7516"
                     /translation="MKALTARQQEVFDLIRDHISQTGMPPTRAEIAQRLGFRSPNAAEEHLKALARKGVIEIVSGASRGIRLLQEEEEGLPLVGRVAAGEP"
     CDS             7325..1291
                     /translation="MPPTRAEIAQRLGFRSPNAAEEHLKALARKGVIEIVSGASRGIRLLQEEEEGLPLVGRVAAGEPLLAQQERLEQTSAGGSAGGSAGGSAGGEFAADLGSDDISKLIAACDQEPIHIPNAIQPFGAMLIVEKDTQQIVYASANSAEYFSVADNTIHELSDFKQANINSLLPEQLISGLTSAISENEPIWVETDRLSFLGWRHENYYIIEVERYHVQTSNWFEIQFQRAFQKLRNCKTHNDLINTLTRLIQEISGYDRVMIYQFDPEWNGRVIAESVRQLFTSMLNHHFPASDIPAQARAMYSINPIRIIPDVNAEPQPLHMIHKPQNTEAVNLSCGVLRAVSPLHMQYLRNFGVSASTSIGIFNEDKLWGIVACHHTKPRAIGRRIRHLLVRTVEFAAERLWLIHSRNVERYMVTVQAAREQLSTTADDKHSSHEIVIEHAADWCKLFRCDGVGYLRGEELTTYGETPDQTTINKLVEWLEENGKKSLFWHSHMLKEDAPGLLPDGSRFAGLLAIPLKSDADLFSYLLLFRVAQNEVRTWAGKPEKLSVETSTGTMVGPRKSFEAWQDEVSGKSQPWRTAQLYAARDIARDLLIVADSMQLNLLNDQLADANENLEKLASFDDLTSGGGTSGGGGSGGGGSGGGGSGGGGSGGGGSGGRSAYSRARTKNNYGSTIEGLLDLPDDDAPEEAGLAAPRLSFLPAGHTRRLSTAPPTDVSLGDELHLDGEDVAMAHADALDDFDLDMLGDGDSPGPGFTPHDSAPYGALDMADFEFEQMFTDALGIDEYGGARDRRARKKKRKSESGQLQMRKGIDLATTLERIEKNFVITDPRLPDNPIIFASDSFLELTEYSREEILGRNCRFLQGPETDLTTVKKIRNAIDNQTEVTVQLINYTKSGKKFWNIFHLQPMRDQKGEVQYFIGVQLDGSKHVEPVRNVIEETAVKEGEDLVKKTAVNIDEAVRELPMSCAQESITSLYKKAGSENLYFQ*"
     primer          complement(7492..7536)
                     /label="iLight_hyg_bb_rvs"
                     /note="sequence: ctttcctgttgcgccagaagTGGTTCACCGGCAGCCACACGACCT"
     primer          7496..7541
                     /label="iLight_hyg_ins_fwd"
                     /note="sequence: CGTGTGGCTGCCGGTGAACCActtctggcgcaacaggaaagactgg"
     misc_feature    7517..1796
                     /label="iLight"
     CDS             7517..7531
                     /translation="LLAQQ"
     primer          7550..7569
                     /label="iLight_fwd"
                     /note="sequence: gtgtggctgccggtgaaccaagtgctggtgggtccgccgg"
     misc_feature    7550..7597
                     /label="16\aa\linker\(SAGG)4\from\pCMV-104"
                     /vntifkey=21
     misc_feature    7598..709
                     /label="Insert"
     misc_feature    7604..211
                     /label="4.10\codon\optimized"
                     /vntifkey=21
     primer          8245..8264
                     /label="Fuse_mid_fwd"
                     /note="sequence: catccccgatgtgaatgccg"
     primer          complement(8265..8284)
                     /label="Fuse_mid_rvs"
                     /note="sequence: catgtgcagaggctggggct"
ORIGIN
        1 cccacggaag tcttttgagg cctggcagga cgaggtgagc ggcaagtccc agccttggag
       61 aaccgcacag ctgtatgcag cccgggacat cgcccgggac ctgctgatcg tggccgatag
      121 catgcagctg aacctgctga atgaccagct ggccgatgcc aacgagaatc tggagaagct
      181 ggcctccttc gacgatctga cctctggcgg cggtaccagc gggggtggtg gatcaggtgg
      241 aggaggttct ggaggtggtg gatcaggagg aggtggttct ggaggtggtg gatcaggagg
      301 aagatctgcg tacagccgcg cgcgtacgaa aaacaattac gggtctacca tcgagggcct
      361 gctcgatctc ccggacgacg acgcccccga agaggcgggg ctggcggctc cgcgcctgtc
      421 ctttctcccc gcgggacaca cgcgcagact gtcgacggcc cccccgaccg atgtcagcct
      481 gggggacgag ctccacttag acggcgagga cgtggcgatg gcgcatgccg acgcgctaga
      541 cgatttcgat ctggacatgt tgggggacgg ggattcccct ggtccgggat ttacccccca
      601 cgactccgcc ccctacggcg ctctggatat ggccgacttc gagtttgagc agatgtttac
      661 cgatgccctt ggaattgacg agtacggtgg ggctcgagat aggcgcgccc gcaagaagaa
      721 gaggaagtcc gaaagtgggc agCTACAAAT GCGTAAGGGT ATCGATCTTG CTACGACCCT
      781 TGAAAGGATC GAAAAGAATT TCGTGATTAC TGACCCTAGA CTGCCTGACA ATCCCATTAT
      841 ATTCGCGTCT GACTCCTTTT TGGAATTGAC CGAGTACTCT AGGGAAGAGA TTTTGGGGAG
      901 AAATTGCCGT TTCTTACAGG GACCTGAAAC CGACCTAACC ACTGTGAAGA AGATCCGTAA
      961 TGCTATCGAC AATCAAACGG AAGTAACCGT ACAGTTGATA AATTATACAA AGTCTGGCAA
     1021 GAAATTCTGG AACATTTTTC ATTTGCAGCC TATGAGAGAT CAGAAGGGCG AGGTCCAGTA
     1081 TTTTATCGGC GTGCAATTAG ACGGCAGCAA GCACGTAGAA CCGGTTAGAA ATGTCATAGA
     1141 GGAGACTGCG GTTAAAGAAG GGGAGGATCT TGTCAAGAAA ACTGCCGTCA ATATAGATGA
     1201 GGCCGTAAGA GAACTTCCCA TGTCCTGTGC CCAAGAGAGC ATCACCTCTC TTTATAAGAA
     1261 GGCCGGGTCA GAAAATTTGT ATTTTCAAtg aATAAACAAT TTTCTTGTTT TCCTTCATTT
     1321 TACAAAATCt ggtgTAAATC CTCGATTCCA TTGTGATTTA AAAATAATTA ATTACTGTAT
     1381 AAGATTCTAT ATAGACAATT AATTGAAAAT AGTATTACTT CTTTAACTCG CTTAGGATTT
     1441 TTTTTATTTT TTCTCTCTTT TCCGGAGAAT TGCCAAATGT TTTCACGGCC TCTTCCAATA
     1501 ATAGCTTCAT TTCTTCCAAC GCAACTACTA GTTTCCCATT GTAAGTGGCG AAGTACTCGC
     1561 TGATATCATC ATCTTCAGAA GCTTCTTTAA TGGAAGTTGT TAAAGAATTT ATAGAATTTG
     1621 TTTGGCTCAG AATATCTGAT AATTTACTTT CGCCTATTTG GAGAGCCTGA CATTTCAGTA
     1681 TTAAATCTTT CCTTAAATTA CTATACTCGC TTAGAACTTT GAGATCATTT TCCACTTCAA
     1741 CTTCCTCTTC GTCTGCTACT TCcatctGCG GCAGCTTCAA CACATCTCCT CTGAGACTCG
     1801 CCACGTTCGC CCAGCGACAT GGAGGCCCAG AATACCCTCC TTGACAGTCT TGACGTGCGC
     1861 AGCTCAGGGG CATGATGTGA CTGTCGCCCG TACATTTAGC CCATACATCC CCATGTATAA
     1921 TCATTTGCAT CCATACATTT TGATGGCCGC ACGGCGCGAA GCAAAAATTA CGGCTCCTCG
     1981 CTGCAGACCT GCGAGCAGGG AAACGCTCCC CTCACAGACG CGTTGAATTG TCCCCACGCC
     2041 GCGCCCCTGT AGAGAAATAT AAAAGGTTAG GATTTGCCAC TGAGGTTCTT CTTTCATATA
     2101 CTTCCTTTTA AAATCTTGCT AGGATACAGT TCTCACATCA CATCCGAACA TAAACAACCA
     2161 TGGGTAAAAA GCCTGAACTC ACCGCGACGT CTGTCGAGAA GTTTCTGATC GAAAAGTTCG
     2221 ACAGCGTCTC CGACCTGATG CAGCTCTCGG AGGGCGAAGA ATCTCGTGCT TTCAGCTTCG
     2281 ATGTAGGAGG GCGTGGATAT GTCCTGCGGG TAAATAGCTG CGCCGATGGT TTCTACAAAG
     2341 ATCGTTATGT TTATCGGCAC TTTGCATCGG CCGCGCTCCC GATTCCGGAA GTGCTTGACA
     2401 TTGGGGAATT CAGCGAGAGC CTGACCTATT GCATCTCCCG CCGTGCACAG GGTGTCACGT
     2461 TGCAAGACCT GCCTGAAACC GAACTGCCCG CTGTTCTGCA GCCGGTCGCG GAGGCAATGG
     2521 ATGCGATCGC TGCGGCCGAT CTTAGCCAGA CGAGCGGGTT CGGCCCATTC GGACCGCAAG
     2581 GAATCGGTCA ATACACTACA TGGCGTGATT TCATATGCGC GATTGCTGAT CCCCATGTGT
     2641 ATCACTGGCA AACTGTGATG GACGACACCG TCAGTGCGTC CGTCGCGCAG GCTCTCGATG
     2701 AGCTGATGCT TTGGGCCGAG GACTGCCCCG AAGTCCGGCA CCTCGTGCAC GCGGATTTCG
     2761 GCTCCAACAA TGTCCTGACG GACAATGGCC GCATAACAGC GGTCATTGAC TGGAGCGAGG
     2821 CGATGTTCGG GGATTCCCAA TACGAGGTCG CCAACATCTT CTTCTGGAGG CCGTGGTTGG
     2881 CTTGTATGGA GCAGCAGACG CGCTACTTCG AGCGGAGGCA TCCGGAGCTT GCAGGATCGC
     2941 CGCGGCTCCG GGCGTATATG CTCCGCATTG GTCTTGACCA ACTCTATCAG AGCTTGGTTG
     3001 ACGGCAATTT CGATGATGCA GCTTGGGCGC AGGGTCGATG CGACGCAATC GTCCGATCCG
     3061 GAGCCGGGAC TGTCGGGCGT ACACAAATCG CCCGCAGAAG CGCGGCCGTC TGGACCGATG
     3121 GCTGTGTAGA AGTACTCGCC GATAGTGGAA ACCGACGCCC CAGCACTCGT CCGAGGGCAA
     3181 AGGAATAATC AGTACTGACA ATAAAAAGAT TCTTGTTTTC AAGAACTTGT CATTTGTATA
     3241 GTTTTTTTAT ATTGTAGTTG TTCTATTTTA ATCAAATGTT AGCGTGATTT ATATTTTTTT
     3301 TCGCCTCGAC ATCATCTGCC CAGATGCGAA GTTAAGTGCG CAGAAAGTAA TATCATGCGT
     3361 CAATCGTATG TGAATGCTGG TCGCTATACT GCTGTCGATT CGATACTAAC GCCGCCATCC
     3421 AGTGTCGACA ATTGAGGAGT GTGAACGCTC TCTACTAGAG TCACACTGGC TCCGTCTCAt
     3481 gagCGCTCGT CCCCAACAAA AGTGGGCTCT CAAAATTCAT CACATTTAAA TGCATATAGG
     3541 AAGAGCAACA GTTGGTTTGC ATCTGATGTT CCTTAAAGAT TTCGACATAA TGTGCGAAGT
     3601 AGATAAAATG GGTCATTTAT TAATAGTTAT TTCATTATTA ACCAGTTGTG GTACAAATGC
     3661 AACTAAAGAA AAAAACTACT AAACTATCCG GGAAATGCGC CTTAGATTGC ACTTCTTAAT
     3721 TCTTATTTTC GATTTTTATT TTTCCTTTGA TAATCATAAA GAGAAACGAC GATCATTTCT
     3781 AAAGCCATTT CTGCTAGTAT ACCGTTAAAT AAGAAAAATA AAGCCAAATA TTATAATTTT
     3841 TCTAATGTGA ATCCATAAAT ATCAAAGCAT GCAAAAAGGG AAAGAAGTAA TGTCTTGGAT
     3901 TTATATAGCG TATTTGTCTA AGGGGAGCCA GCTTTAAGAT CGCGATCGGA GAGACCGCAA
     3961 AAGGCCAGGA ACCGTAAAAA GGCCGCGTTG CTGGCGTTTT TCCATAGGCT CCGCCCCCCT
     4021 GACGAGCATC ACAAAAATCG ACGCTCAAGT CAGAGGTGGC GAAACCCGAC AGGACTATAA
     4081 AGATACCAGG CGTTTCCCCC TGGAAGCTCC CTCGTGCGCT CTCCTGTTCC GACCCTGCCG
     4141 CTTACCGGAT ACCTGTCCGC CTTTCTCCCT TCGGGAAGCG TGGCGCTTTC TCATAGCTCA
     4201 CGCTGTAGGT ATCTCAGTTC GGTGTAGGTC GTTCGCTCCA AGCTGGGCTG TGTGCACGAA
     4261 CCCCCCGTTC AGCCCGACCG CTGCGCCTTA TCCGGTAACT ATCGTCTTGA GTCCAACCCG
     4321 GTAAGACACG ACTTATCGCC ACTGGCAGCA GCCACTGGTA ACAGGATTAG CAGAGCGAGG
     4381 TATGTAGGCG GTGCTACAGA GTTCTTGAAG TGGTGGCCTA ACTACGGCTA CACTAGAAGG
     4441 ACAGTATTTG GTATCTGCGC TCTGCTGAAG CCAGTTACCT TCGGAAAAAG AGTTGGTAGC
     4501 TCTTGATCCG GCAAACAAAC CACCGCTGGT AGCGGTGGTT TTTTTGTTTG CAAGCAGCAG
     4561 ATTACGCGCA GAAAAAAAGG ATCTCAAGAA GATCCTTTGA TCTTTTCTAC GGGGTCTGAC
     4621 GCTCAGTGGA ACGAAAACTC ACGTTAAGGG ATTTTGGTCA TGAGATTATC AAAAAGGATC
     4681 TTCACCTAGA TCCTTTTAAA TTAAAAATGA AGTTTTAAAT CAATCTAAAG TATATATGAG
     4741 TAAACTTGGT CTGACAGTTA CCAATGCTTA ATCAGTGAGG CACCTATCTC AGCGATCTGT
     4801 CTATTTCGTT CATCCATAGT TGCCTGACTC CCCGTCGTGT AGATAACTAC GATACGGGAG
     4861 GGCTTACCAT CTGGCCCCAG TGCTGCAATG ATACCGCGGC TCCCACGCTC ACCGGCTCCA
     4921 GATTTATCAG CAATAAACCA GCCAGCCGGA AGGGCCGAGC GCAGAAGTGG TCCTGCAACT
     4981 TTATCCGCCT CCATCCAGTC TATTAATTGT TGCCGGGAAG CTAGAGTAAG TAGTTCGCCA
     5041 GTTAATAGTT TGCGCAACGT TGTTGCCATT GCTACAGGCA TCGTGGTGTC ACGCTCGTCG
     5101 TTTGGTATGG CTTCATTCAG CTCCGGTTCC CAACGATCAA GGCGAGTTAC ATGATCCCCC
     5161 ATGTTGTGCA AAAAAGCGGT TAGCTCCTTC GGTCCTCCGA TCGTTGTCAG AAGTAAGTTG
     5221 GCCGCAGTGT TATCACTCAT GGTTATGGCA GCACTGCATA ATTCTCTTAC TGTCATGCCA
     5281 TCCGTAAGAT GCTTTTCTGT GACTGGTGAG TACTCAACCA AGTCATTCTG AGAATAGTGT
     5341 ATGCGGCGAC CGAGTTGCTC TTGCCCGGCG TCAATACGGG ATAATACCGC GCCACATAGC
     5401 AGAACTTTAA AAGTGCTCAT CATTGGAAAA CGTTCTTCGG GGCGAAAACT CTCAAGGATC
     5461 TTACCGCTGT TGAGATCCAG TTCGATGTAA CCCACTCGTG CACCCAACTG ATCTTCAGCA
     5521 TCTTTTACTT TCACCAGCGT TTCTGGGTGA GCAAAAACAG GAAGGCAAAA TGCCGCAAAA
     5581 AAGGGAATAA GGGCGACACG GAAATGTTGA ATACTCATAC TCTTCCTTTT TCAATATTAT
     5641 TGAAGCATTT ATCAGGGTTA TTGTCTCATG AGCGGATACA TATTTGAATG TATTTAGAAA
     5701 AATAAACAAA TAGGGGTTCC GCGCACATTT CCCCGAAAAG TGCCACGGTC TCGCGAGTGC
     5761 ACAAAGGCCA TAATATTATG TCTACAGAAT ATACTAGATG TCCTCCCTAT AGGATATAGT
     5821 AATCCTCTAA ATGGAACCGA TATTTCTACA TAATAATATT ACGATTATTC CTCCTTCCGT
     5881 TTTATATGTT TCATTATCCT AGCACACTAT CAATCTTTGC ATTTCAGCTT CCATTAGATT
     5941 TGATGACTAT TTCTCAATCT TTATGTTATC TCCTTACGCC GCATGTGATA ATATACTGCT
     6001 AGTATGACTA CTAGTTGATA GAAGATAGTT GATTTTTACT CCAACAAAAG TAACAATATT
     6061 ATTTAGAACT ATAGATTCCA TTTTGTGCAT TCCCATATTC TCGAGGAAAA CTTTTAGTAT
     6121 ATTCTGTAGA CATAATATTA TCGCCTTTGT GAACAATAGA ATCCCAACAA TTGTCGCAAA
     6181 TTTACCAATT TTCTAGATTG CAGTCACCTT TTCAATTAAT CACTAGTGTT TCACTTGTAA
     6241 CATTGTCGTT GTTGTTTAAC GTATTCTGTC CCGTGCCAAC TATGACAAAA ATGCAATGAT
     6301 TTCAGCGGTT AAATACGAAG CGCAACAAGA GTTAGCGAAA AATAAGTACC ACCATTCTAC
     6361 GCTACCATTA CTTACTGAAA TTAGAGACAA CTGTTATCTA TTGGCAGATG TTCATACGGG
     6421 GCTTTCAAAT ATTGATGAAA TTATGTGATG TTTAGAAGAA GATTCGAACT GTTTTCAGTA
     6481 GATTTGGTAA CTGTGCAACC ATAACTCATG CCATTCTCTA CCTGGCTCGA ACTCTCGTAG
     6541 GCTataaata cccgcgctta aagggtaatt tcgaaaacag cgagtttatc attatcaata
     6601 ctgccatttc aaagaatacg taaataatta atagtagtga ttttcctaac tttatttagt
     6661 caaaaaatta gccttttaat tctgctgtaa cccgtacatg cccaaaatag ggggcgggtt
     6721 acacagaata tataacatcg taggtgtctg ggtgaacagt ttattcctgg catccactaa
     6781 atataatgga gcccgctttt taagctggca tccagaaaaa aaaagaatcc cagcaccaaa
     6841 atattgtttt cttcaccaac catcagttca taggtccatt ctcttagcgc aactacagag
     6901 aacaggggca caaacaggca aaaaacgggc acaacctcaa tggagtgatg caacctgcct
     6961 ggagtaaatg atgacacaag gcaattgacc cacgcatgta tctatctcat tttcttacac
     7021 cttctattac cttctgctct ctctgatttg gaaaaagctg aaaaaaaagg ttgaaaccag
     7081 ttccctgaaa ttattcccct acttgactaa taagtatata aagacggtag gtattgattg
     7141 taattctgta aatctatttc ttaaacttct taaattctac ttttatagtt agtctttttt
     7201 ttagttttaa aacaccaaga acttagtttc gaataaacac acataaacaa acaaaATGAA
     7261 AGCGTTAACG GCCAGGCAAC AAGAGGTGTT TGATCTCATC CGTGATCACA TCAGCCAGAC
     7321 AGGTATGCCG CCGACGCGTG CGGAAATCGC GCAGCGTTTG GGGTTCCGTT CCCCAAACGC
     7381 GGCTGAAGAA CATCTGAAGG CGCTGGCACG CAAAGGCGTT ATTGAAATTG TTTCCGGCGC
     7441 ATCACGCGGG ATTCGTCTGT TGCAGGAAGA GGAAGAAGGG TTGCCGCTGG TAGGTCGTGT
     7501 GGCTGCCGGT GAACCActtc tggcgcaaca ggaaagactg gaacagacta gtgctggtgg
     7561 gtccgccggc gggagtgctg gcggtagtgc cggcggtgaa ttcgccgccg acctgggctc
     7621 tgacgatatc agcaagctga tcgccgcctg cgatcaggag ccaatccaca tccccaatgc
     7681 catccagcca tttggcgcca tgctgatcgt ggagaaggac acacagcaga tcgtgtacgc
     7741 ctctgccaac agcgccgagt acttcagcgt ggccgacaat accatccacg agctgtccga
     7801 tttcaagcag gccaacatca attctctgct gcccgagcag ctgatcagcg gcctgacatc
     7861 cgccatctct gagaacgagc ctatctgggt ggagaccgac aggctgagct ttctgggctg
     7921 gcgccacgag aactactata tcatcgaggt ggagagatac cacgtgcaga catccaattg
     7981 gttcgagatc cagtttcagc gggccttcca gaagctgaga aactgtaaga cccacaacga
     8041 tctgatcaat accctgacac ggctgatcca ggagatcagc ggctacgaca gagtgatgat
     8101 ctatcagttc gatcccgagt ggaatggcag agtgatcgcc gagagcgtga gacagctgtt
     8161 tacctccatg ctgaaccacc acttcccagc ctctgacatc cctgcacagg ccagggccat
     8221 gtacagcatc aacccaatcc gcatcatccc cgatgtgaat gccgagcccc agcctctgca
     8281 catgatccac aagccacaga acacagaggc cgtgaatctg tcctgcggcg tgctgagggc
     8341 cgtgtctcca ctgcacatgc agtatctgcg caactttggc gtgtctgcca gcacctccat
     8401 cggcatcttc aatgaggaca agctgtgggg catcgtggcc tgtcaccaca caaagcctag
     8461 ggccatcggc cggagaatca ggcacctgct ggtgcgcacc gtggagtttg cagcagagcg
     8521 cctgtggctg atccactcca ggaatgtgga gcggtacatg gtgacagtgc aggcagcccg
     8581 ggagcagctg tctaccacag ccgacgataa gcacagctcc cacgagatcg tgatcgagca
     8641 cgccgccgac tggtgcaagc tgttccggtg tgatggcgtg ggctacctga gaggcgagga
     8701 gctgaccaca tatggcgaga cccctgatca gaccacaatc aacaagctgg tggagtggct
     8761 ggaggagaat ggcaagaaga gcctgttttg gcactcccac atgctgaagg aggacgcacc
     8821 tggactgctg ccagatggca gccggttcgc aggactgctg gccatcccac tgaagtctga
     8881 cgccgatctg tttagctacc tgctgctgtt cagggtggca cagaacgagg tgcgcacatg
     8941 ggcaggcaag cctgagaagc tgtccgtgga gacctctaca ggcaccatgg tggg
//
