# Supplementary material for: Dual-channel optogenetics in yeast for multiplexed light-based control of cellular processes and pathways
Source: Nat Commun. 2026 May 22;17:6742. doi: 10.1038/s41467-026-73399-0 (PMC13385801; doi:10.1038/s41467-026-73399-0)
Supplement: Supplementary file 6 — Source Data [file 41467_2026_73399_MOESM6_ESM.zip › Source Data File/Source data for figures.xlsx]

## Sheet: Figure 2
Figure 2b
	Light intensity	Triplicates			Average	Stand.Dev
P-LexCYC	0	1523.58	1280.99	1144.59	1316.39	191.959
	0.025	25286.9	24958.8	24565.7	24937.1	361.09
	0.05	25608.2	27241.3	24555	25801.5	1353.54
	0.1	27414.2	25700.6	24760.7	25958.5	1345.42
	0.25	21561.3	20918.2	20071	20850.2	747.458
	0.5	14277.4	14410.7	12175.8	13621.3	1253.62
	1	11292.4	12402.4	9376.91	11023.9	1530.5
	100%(30 minute cycles)	23711.2	27114	25565.7	25149.5	1703.71
P-LexPGK	0	1778.09	2028.47	1787.23	1864.6	141.993
	0.025	46611.5	45244	45425.8	45760.4	742.648
	0.05	50744.8	50811.9	52757.4	51438.1	1143.11
	0.1	50852.3	50559.4	50986.3	50799.3	218.281
	0.25	39527.5	41418.7	38344.5	39763.6	1550.63
	0.5	27982.6	26434.5	25158.9	26525.4	1414.03
	1	19179.7	18618.4	14026.2	17274.8	2827.28
	100%(30 minute cycles)	49736.4	57976.9	58253.7	55124.5	4839.52
P-LexENO	0	2351.85	2394.41	1948.96	2231.74	245.817
	0.025	38796.2	52419.8	56164.5	43403.6	9140.42
	0.05	48859.2	49694.5	56752.1	49335.6	4336
	0.1	52758.3	51840.7	50971.3	51856.8	893.587
	0.25	58870.1	57516.8	59364.8	58583.9	956.662
	0.5	26610.8	23596.4	23818.2	24675.1	1680.02
	1	21860.7	14639.6	27075.7	21192	6244.95
	100%(30 minute cycles)	48884.7	55145	54639	53633.3	3477.55
P-ACT1	0	59349.6	60459.7	59893.7	59901	555.128
	0.25	60582	59952.4	65403.6	61979.3	2982.17
	0.5	68407.8	64438.7	59342.8	64063.1	4544.14
	1	62238.3	59025	57334.7	59532.7	2490.92
	100%(30 minute cycles)	44932.2	55405.6	47613.9	49317.2	5440.53
Figure 2d
	Light intensity	Triplicates			Average	Stand.Dev
P-6CCL	0	840.356	916.877	774.289	843.841	71.3576
	0.025	2966.64	3595.55	4021.32	3527.84	530.588
	0.05	12986.6	15370.4	13920.3	14092.4	1201.18
	0.1	20306.2	19189.7	18985.9	19494	710.765
	0.25	23849	25207.9	24420.4	24492.4	682.291
	0.5	22177.6	23611.7	22493.2	22760.8	753.604
	1	26387.6	25670.1	25799.7	25952.5	382.338
	100%(Cycles)	27506.2	24001.3	29424.9	26977.5	2750.21
P-ACT1	0	23573.4	23182.6	24277.8	23677.9	555.053
	0.25	25030.1	23514.5	25354.7	24633.1	982.237
	0.5	20693.3	20412	23246.3	21450.5	1561.52
	1	11014.2	13317.8	15797	13376.4	2391.96
	100%(30 minute cycles)	22727.3	20870.2	20845.9	21481.1	1079.3

## Sheet: Figure 3
Figure 3a
Light condition	Triplicates			Average	Stand.Dev
Dark	840.356	916.877	774.289	843.841	71.3576
25% Blue light	23849	25207.9	24420.4	24492.4	682.291
25% Red light	1204.94	976.641	888.301	1023.29	133.409
Figure 3b
Light condition	Time (Hours)	Triplicates			Average	Stand.Dev
Red	0	754.274	729.399	946.36	810.011	118.735
	1	2781.61	2780.95	2921.81	2828.12	81.1356
	2	6286.17	7261.18	7763.71	7103.68	751.254
	3	13149.2	12743.3	13353.5	13082	310.629
	4	15978.1	16062.1	16368.1	16136.1	205.233
	5	16342.3	16674.7	16929.2	16648.7	294.283
Dark	0	1263.16	1230.07	1328.7	1273.98	50.1998
	1	3922.58	4266.81	4482.11	4223.83	282.227
	2	7599	8070.4	8227.49	7965.63	327.08
	3	11081	11818	11914.5	11604.5	455.884
	4	10797.5	10673.1	10607.5	10692.7	96.5124
	6	5151.52	5425.49	5485.69	5354.23	178.12
NIR	0	1230.23	1307	1198.65	1245.29	55.7237
	1	3773.99	3945.72	4031.65	3917.12	131.189
	2	8978.48	9350.25	9953.57	9427.43	492.105
	3	9429.57	9312.29	9499.42	9413.76	94.5643
	4	7385.25	7446.76	7481.75	7437.92	48.8564
	5	4671.3	5101.17	5191.6	4988.02	277.991
Figure 3e
Strain	Light condition	Replicates						Average	Stand.Dev
y-iLight	Dark	2340.58	2270.65	2185.54	2099.62	2376.66	2413.3	2281.06	120.267
	Blue	51095.1	52537.1	52510.9	49358.2	52980.1	47491.7	50995.5	2171.57
	Red	59000	54667.6	48057.2	40967.5	50688.3	44672.3	49675.5	6578.35
	NIR+Blue	27350.4	25112.3	15356.6	15595.5	19013.7	17578.2	20001.1	5058.89
y-iLightLINX(PSD)	Dark	1047.94	992.657	944.52	874.749	747.436	831.734	906.505	110.247
	Blue	4382.05	3884.1	3480.21	3417.5	2897.4	2802.77	3477.34	596.477
	Red	17825.8	18068.5	10664.5	11948.6	10960.4	13714.9	13863.8	3338.62
	NIR+Blue	371.324	454.672	843.193	795.833	336.499	370.643	528.694	229.101
y-iLightmA1LINX	Dark	1077.85	1062.34	685.173	713.651	734.874	765.348	839.872	180.314
	Blue	6817.26	6861.33	8937.7	8558.94	6636.12	6426.98	7373.05	1082.9
	Red	19724.1	24627.3	20680.8	17129.7	16804.8	13574.8	18756.9	3805.55
	NIR+Blue	546.159	731.972	1632.76	1489.96	1474.38	1194.92	1178.36	445.065
y-iLightmA6LEXY	Dark	469.182	494.769	725.634	673.579	701.791	690.379	625.889	113.042
	Blue	93.068	94.1397	15.9787	7.88436	-47.9943	-61.6836	16.8988	66.6878
	Red	10581.5	9697.56	14179.8	12555.8	7849.3	6903.62	10294.6	2761.34
	NIR+Blue	23.2108	17.4419	73.2044	89.8123	19.0813	13.947	39.4496	33.1333
Figure 3f
Strain	Light intensity	Replicates			RFU avg	RFU Std Dev
y-iLightLINX	0	824.498	931.934	1064.99	1406.33	120.473
	0.025	14550	13021.4	12165.3	18539.2	1208.07
	0.05	13063.3	11967.9	15949.3	19525.1	2056.73
	0.1	13307.1	12867.1	15153.8	19114	1213.31
	0.25	11066.2	14803.6	16255.2	21494.2	2677.07
	0.5	11585	9244.44	13762.8	16338.9	2259.68
	1	9045.69	8431.4	10457.6	13507	1038.95
y-iLightmA1LINX	0	888.642	914.679	731.734	1287.44	98.967
	0.025	25847.3	22782.7	20301.1	32726.1	2778.18
	0.05	22116.2	21300.3	25521.8	31801.9	2239.23
	0.1	23422	27885.8	27347.3	35153.1	2436.65
	0.25	21897.5	25347.7	21174.3	35521.6	2230.28
	0.5	18077.7	17834.8	22533.3	28111.3	2645.35
	1	10894.6	10316.3	13052.8	16407.4	1442.29
y-iLightmA6LEXY	0	743.811	707.494	635.397	1043	55.1824
	0.025	10159	10691.1	8427.9	13564.3	1183.35
	0.05	9576.94	9383.12	12291.3	14801.4	1626
	0.1	10043	10121.7	13136.6	15365.7	1763.81
	0.25	9907.85	11089.8	10528	16520.6	591.199
	0.5	9034.68	8153.72	11053.6	13570.4	1486.69
	1	6669.59	Triplicates			1162.26

## Sheet: Figure 4
Figure 4a
	OY-α			OY-β.LINX			OY-β.mA1LINX			OY-β.mA6LEXY			Average				Standard Deviation
Blue light	Replicate 1	Replicate 2	Replicate 3	Replicate 1	Replicate 2	Replicate 3	Replicate 1	Replicate 2	Replicate 3	Replicate 1	Replicate 2	Replicate 3	OY-α	OY-β.LINX	OY-β.mA1LINX	OY-β.mA6LEXY	OY-α	OY-β.LINX	OY-β.mA1LINX	OY-β.mA6LEXY
0	1609.48	1177.81	1141.34	1014.52	759.404	704.407	1159.06	1052.28	825.908	845.938	834.972	620.139	1309.55	826.111	1012.42	767.016	260.394	165.47	170.116	127.318
0.025	4273.66	5310.59	5597.22	902.187	1099.43	1310.21	779.004	893.539	783.236	477.903	493.885	555.071	5060.49	1103.94	818.593	508.953	696.325	204.05	64.9395	40.7306
0.05	3620.87	5115.36	6718.49	847.046	1198.72	1327.88	545.855	861.992	994.718	434.259	487.941	454.304	5151.57	1124.55	800.855	458.835	1549.13	248.852	230.592	27.1264
0.1	7658.52	6263.91	8164.73	1168.51	933.458	1303.27	949.808	921.152	1106.37	608.873	509.351	459.839	7362.39	1135.08	992.443	526.021	984.407	187.157	99.6982	75.9025
0.25	12612.7	11874.4	11680.6	687.585	542.037	487.952	826.503	745.337	664.843	255.735	250	144.505	12055.9	572.525	745.561	216.747	491.851	103.25	80.8303	62.6291
0.5	12285.2	18325.2	18370.5	2175.39	2260.81	2443.79	1761.56	2526.05	2473.41	1027.27	1241.46	1415.96	16326.9	2293.33	2253.67	1228.23	3500.34	137.12	426.998	194.685
1	5264.21	4331.54	4808.57	685.921	719.586	847.321	677.633	650.557	815.961	327.802	301.851	396.255	4801.44	750.943	714.717	341.969	466.376	85.1466	88.7187	48.7701
Figure 4b
	OY-α			OY-β.LINX			OY-β.mA1LINX			OY-β.mA6LEXY			Average				Standard Deviation
Blue light	Replicate 1	Replicate 2	Replicate 3	Replicate 1	Replicate 2	Replicate 3	Replicate 1	Replicate 2	Replicate 3	Replicate 1	Replicate 2	Replicate 3	OY-α	OY-β.LINX	OY-β.mA1LINX	OY-β.mA6LEXY	OY-α	OY-β.LINX	OY-β.mA1LINX	OY-β.mA6LEXY
0	1397.49	1055.48	1001.41	1409.41	1117.81	1026.44	1317.43	1097.2	928.033	1214.29	1263.34	931.944	1151.46	1184.55	1114.22	1136.52	214.776	200.015	195.254	178.861
0.025	4095.87	3680.7	3351.03	4149.25	3829.26	3060.47	3958.85	3478.06	2294.37	3594.24	3415.82	2769.74	3709.2	3679.66	3243.76	3259.93	373.237	559.597	856.622	433.792
0.05	6448.7	6792.89	4798.53	6604.6	7072.24	5069.88	5979.28	6451.96	4795.11	6450.4	6282.49	4377.3	6013.37	6248.9	5742.12	5703.4	1066.07	1047.5	853.505	1151.5
0.1	12748.3	9935.59	8887.05	13118.4	9760.57	7468.46	11961.8	9941.76	7444.44	13129.7	10107.8	8056.78	10523.6	10115.8	9782.66	10431.4	1996.64	2841.68	2262.86	2551.88
0.25	29576.6	26198.6	24934.9	32491.8	29527.7	32624.9	31262.3	29181.8	23052	31176.9	31367.2	26287.9	26903.4	31548.1	27832	29610.7	2399.76	1751.03	4268.34	2879.15
0.5	22294.1	30338.6	30164.7	22294.1	32842.4	34246.5	26960.7	32522.8	33212.3	23071.5	30394.7	33998	27599.2	29794.3	30898.6	29154.7	4595.11	6533.2	3427.68	5567.83
1	9279.62	11054.3	12252.1	8716.18	10809	12115.8	9368.28	14407.7	10730.3	12497.6	12957.8	15007.9	10862	10547	11502.1	13487.8	1495.52	1714.91	2606.86	1336.42
Figure 4c
	OY-α			OY-β.LINX			OY-β.mA1LINX			OY-β.mA6LEXY			Average				Standard Deviation
Red light	Replicate 1	Replicate 2	Replicate 3	Replicate 1	Replicate 2	Replicate 3	Replicate 1	Replicate 2	Replicate 3	Replicate 1	Replicate 2	Replicate 3	OY-α	OY-β.LINX	OY-β.mA1LINX	OY-β.mA6LEXY	OY-α	OY-β.LINX	OY-β.mA1LINX	OY-β.mA6LEXY
0	1609.48	1177.81	1141.34	1014.52	759.404	704.407	1159.06	1052.28	825.908	845.938	834.972	620.139	1309.55	826.111	1012.42	767.016	260.394	165.47	170.116	127.318
0.025	39960.5	42011.1	30499.3	16107.1	14983.3	14011.7	27660.9	25319.3	26324.4	12126	12674.2	12981.5	37490.3	15034.1	26434.9	12593.9	6140.61	1048.64	1174.68	433.38
0.05	61818.1	52211.8	49494.6	22505.7	19693.1	17802.9	38089.2	40912	31732.5	17556.4	18771	15472.4	54508.2	20000.5	36911.2	17266.6	6474.73	2366.43	4701.78	1668.27
0.1	46950.4	55103.2	47797.9	16502.6	21357.8	22341.3	32236.1	34099.8	41403	14595.1	17670.4	19575.3	49950.5	20067.2	35913	17280.3	4482.42	3125.95	4844.99	2512.9
0.25	48287.1	40570.2	45303.5	13363.5	13473.4	17111.3	32510.1	32212.5	32469.4	11834.9	15744.1	9670.64	44720.2	14649.4	32397.3	12416.5	3891.36	2132.78	161.353	3078.23
0.5	43567.8	38925.5	30492.8	13960	12420.8	11583.9	15056.4	18018.1	11956.3	8331.33	10341.2	6780.48	37662	12654.9	15010.3	8484.33	6628.41	1205.19	3031.16	1785.27
1	36597.4	19293	17917.3	10197	5453.17	4575.83	13080.6	6358.61	6372.33	6314.96	3767.66	3807.73	24602.6	6742.01	8603.83	4630.12	10410.6	3024.12	3876.97	1459.26
Figure 4d
	OY-α			OY-β.LINX			OY-β.mA1LINX			OY-β.mA6LEXY			Average				Standard Deviation
Red Light	Replicate 1	Replicate 2	Replicate 3	Replicate 1	Replicate 2	Replicate 3	Replicate 1	Replicate 2	Replicate 3	Replicate 1	Replicate 2	Replicate 3	OY-α	OY-β.LINX	OY-β.mA1LINX	OY-β.mA6LEXY	OY-α	OY-β.LINX	OY-β.mA1LINX	OY-β.mA6LEXY
0	1397.49	1055.48	1001.41	1409.41	1117.81	1026.44	1317.43	1097.2	928.033	1214.29	1263.34	931.944	1151.46	1184.55	1114.22	1136.52	214.776	200.015	195.254	178.861
0.025	1044.03	1715.58	1259.26	1433.2	1996.05	1694.05	1364.94	1681.36	1724.2	1347.63	1953.07	2004.15	1339.62	1707.76	1590.17	1768.29	342.91	281.674	196.228	365.19
0.05	1440.69	1386.05	1461.27	1815.97	1567.45	1550.29	1507.9	1375.32	1396.17	1719.74	1549.47	1390.57	1429.34	1644.57	1426.47	1553.26	38.8711	148.682	71.2904	164.618
0.1	1238.44	1554.93	1634.92	1586.5	2047.4	2106.18	1317.14	1718.26	1804.05	1594.48	1993.24	2214.19	1476.1	1913.36	1613.15	1933.97	209.67	284.593	259.918	314.079
0.25	1283.91	1892.01	3437.4	1901.16	2270.73	3508.13	1660.17	3633.12	2111.89	1643.34	2127.08	2949.14	2204.44	2560.01	2468.39	2239.85	1110.22	841.636	1033.66	660.168
0.5	1149	1326.29	1209.72	1527.16	1589.82	1579.22	1378.45	1475.5	1570.41	1312.71	1579.47	1472.67	1228.34	1565.4	1474.79	1454.95	90.1031	33.5372	95.9828	134.263
1	1667.55	1924.96	1904.55	2066.71	2014.61	1913.02	1719.43	2186.39	2448.6	1763.61	2463.5	1941.45	1832.35	1998.12	2118.14	2056.19	143.091	78.1601	369.346	363.778
Figure 4e
Strain	Light condition	Replicates						Average	Stand. Dev
OY-α	Red/Blue cycles	12155.6	10007	9657.97	18292.7	18351.3	18376.7	14473.6	4321.35
	Red+Blue	20659.4	24227.6	24266.5	25819.1	20469.4	20493.2	22655.9	2388.04
	Red/Blue+NIR cycles	18005.5	18718.7	17501.7	18683.8	14201.8	14733.8	16974.2	2000.67
	Red+NIR+Blue	22955.1	22821.6	24196.8	22955.1	22821.6	24196.8	23324.5	678.296
OY-β.LINX	Red/Blue cycles	14377.6	12808.2	11414.9	19489.4	20753.4	19911.7	16459.2	4065.72
	Red+Blue	30063.1	26197.4	24155.9	27844.4	24411.7	22530.6	25867.2	2749.68
	Red/Blue+NIR cycles	20454.2	21056.9	20347.8	18746.6	16544.7	15298.4	18741.4	2347.57
	Red+NIR+Blue	27653.5	28859.5	29309	27653.5	28859.5	29309	28607.4	765.673
OY-β.mA1LINX	Red/Blue cycles	14975.8	14070.7	11541.9	19090.9	20567.4	20188.6	16739.2	3723.6
	Red+Blue	27127.2	24986.3	22033.8	24412	22656	19932.2	23524.6	2521.3
	Red/Blue+NIR cycles	19871.7	20098.5	19487	17801.4	16626.1	13882.2	17961.1	2407.99
	Red+NIR+Blue	24032.6	25965.3	24072.6	24032.6	25965.3	24072.6	24690.2	987.885
OY-β.mA6LEXY	Red/Blue cycles	15884.1	15639.6	12749.3	18435.1	19501.7	19123.9	16888.9	2604.57
	Red+Blue	28495.3	29205	22467.4	31176.9	31367.2	26287.9	28166.6	3361.61
	Red/Blue+NIR cycles	18231.3	18564.4	17714.3	17077.5	17224	13222.9	17005.7	1938.88
	Red+NIR+Blue	19772.2	20403.4	20675.4	19772.2	20403.4	20675.4	20283.7	414.448
Figure 4f
Strain	Light condition	Replicates						Average	Stand. Dev
OY-α	Red/Blue cycles	56599.3	59389.2	58648.4	55256.8	57139.3	58921.9	57659.1	1595.7
	Red+Blue	63940.1	48777.4	49130.4	62542.8	48122.3	48869.5	53563.8	7516.66
	Red/Blue+NIR cycles	61565.1	61016	58539.2	58886.8	41397.6	42961.5	54061	9290.71
	Red+NIR+Blue	44970.1	45227.3	44768.2	44970.1	45227.3	44768.2	44988.5	205.802
OY-β.LINX	Red/Blue cycles	16799.6	14133.8	19453.9	9733.15	10005.5	9696.55	13303.7	4180.27
	Red+Blue	4972.95	4170.96	3975.52	3668.69	2938.62	2785.19	3751.99	814.798
	Red/Blue+NIR cycles	8887.82	8952.81	8761.84	9785.77	8400	7695.99	8747.37	687.964
	Red+NIR+Blue	2329.11	2151.17	2200.4	2329.11	2151.17	2200.4	2226.89	82.178
OY-β.mA1LINX	Red/Blue cycles	41269	36729.9	30725.7	29767	30814.7	30814.1	33353.4	4619.91
	Red+Blue	17739.2	15061.3	13864	15333.8	12074.2	11591.3	14277.3	2278.37
	Red/Blue+NIR cycles	29657.2	28316.1	29206.5	25514.3	21556.9	18301.8	25425.5	4610.41
	Red+NIR+Blue	6900.8	6609.74	7086.41	6900.8	6609.74	7086.41	6865.65	214.906
OY-β.mA6LEXY	Red/Blue cycles	9019.2	8678.42	7126.69	5129.16	5144.39	5086.93	6697.47	1841.97
	Red+Blue	255.735	250	144.505	271.131	267.503	190.013	229.815	51.1249
	Red/Blue+NIR cycles	6765.94	6467.95	6248.63	6912.07	6852.12	5349.31	6432.67	587.474
	Red+NIR+Blue	202.592	206.102	202.556	202.592	206.102	202.556	203.75	1.82177

## Sheet: Figure 5
Light conditions		Naringenin Normalized			Apingenin Normalized			Eriodictyol Normalized			Luteolin Normalized			Narigenin average	St.Dev	Apigenin average	St.Dev	Eriodictyol average	St.Dev	Luteolin average	St.Dev
Red		29.7423	30.3512	30.1913	28.036	28.0616	28.8484	2.84676	0	0	0	0	0	30.0949	0.315695	28.3154	0.461827	0.948919	1.64358	0	0
10-110		34.2816	33.931	34.0386	33.0815	33.3655	33.6193	4.88841	5.08883	5.38438	1.02825	1.40732	1.176	34.0837	0.179598	33.3554	0.269003	5.12054	0.249503	1.20385	0.191062
20-100		25.5966	24.4126	25.9934	25.4079	22.241	22.9102	4.21918	3.52278	3.63148	1.42522	0.989449	0	25.3342	0.822408	23.5197	1.66914	3.79115	0.374651	0.804891	0.730317
40-80		27.2235	22.961	22.3921	31.7524	26.1563	27.2679	14.7298	11.2206	12.1752	3.43845	2.38184	2.73852	24.1922	2.64058	28.3922	2.9626	12.7085	1.81437	2.85294	0.537515
60-60		21.1004	20.4361	20.0363	27.0921	25.7432	25.799	14.7841	17.658	17.3591	6.25457	6.06056	5.94117	20.5243	0.537496	26.2114	0.763207	16.6004	1.58005	6.08543	0.158174
80-40		13.9562	14.8881	17.3699	17.9764	17.689	23.3176	16.2788	17.6852	23.2191	7.6395	7.61861	9.14233	15.4047	1.76453	19.661	3.16996	19.061	3.66898	8.13348	0.873752
100-20		13.3473	11.9234	12.6707	17.5714	19.0379	17.3014	22.2747	24.3979	21.952	8.38121	8.74386	8.29316	12.6471	0.71225	17.9702	0.934447	22.8748	1.32881	8.47275	0.238885
110-10		10.3764	12.1448	10.3857	5.5972	4.70216	5.86373	45.9048	41.6279	44.9061	4.60997	3.97272	4.75174	10.969	1.01831	5.3877	0.608466	44.1463	2.23741	4.44481	0.414942
Blue light+NIR		28.0354	20.7928	19.4028	0	0	0	56.626	45.1778	45.025	0	0	0	22.7437	4.6352	0	0	48.9429	6.65418	0	0
Dark		61.7911	61.0807	63.9747	2.36854	3.0145	2.55476	0	0	0	0	0	0	62.2822	1.50817	2.64593	0.332493	0	0	0	0
Figure 5d&e
		UBC Ct		F3H Ct		FNSI Ct		Delta Ct for F3'H	Delta Ct for FNSI	Average Delta Ct for F3'H	Average Delta Ct for FNSI	ΔΔCt for F3'H	ΔΔCt for FNSI	Std Dev for F3'H	Std Dev for FNS
Dark	Replicates	18.59	18.55	19.23	19.26	17.46	17.63	0.675	-1.025	0.69	-0.905
		17.4	17.46	18.48	18.35	16.86	16.85	0.985	-0.575
		17.84	17.89	18.29	18.26	16.64	16.86	0.41	-1.115
Blue	Replicates	18.72	18.02	17.17	17.37	17.67	17.35	-1.1	-0.86	-1.01333	-0.775	-1.70333	0.13	0.156825	0.372324
		17.56	17.2	16.21	16.39	16.87	16.87	-1.08	-0.51
		17.96	17.74	16.88	17.1	16.79	17	-0.86	-0.955
100MinutesBlue20MinutesRed	Replicates	18.05	17.98	16.98	16.93	16.83	16.92	-1.06	-1.14	-1.11667	-1.08667	-1.80667	-0.181667	0.0983318	0.294038
		18.37	18.28	17.18	17.22	17.12	17.46	-1.125	-1.035
		18.44	18.22	17.18	17.15	17.16	17.33	-1.165	-1.085
80MinutesBlue40MinutesRed	Replicates	17.77	17.9	16.53	16.45	16.87	16.43	-1.345	-1.185	-1.01667	-1.07167	-1.70667	-0.166667	0.600599	0.305669
		17.37	17.3	16.03	15.89	16.4	16.22	-1.375	-1.025
		16.89	16.83	16.48	16.58	16	15.71	-0.33	-1.005
60MintuesBlue60MinutesRed	Replicates	18.96	19.02	18.39	18.43	16.67	16.36	-0.58	-2.475	-0.601667	-2.295	-1.29167	-1.39	0.319013	0.39
		18.92	18.51	18.39	18.43	16.23	16.37	-0.305	-2.415
		18.68	18.6	17.83	17.61	16.66	16.63	-0.92	-1.995
40MinutesBlue80MinutesRed	Replicates	17.76	17.82	17.63	17.54	15.19	15.02	-0.205	-2.685	-0.121667	-2.64667	-0.811667	-1.74167	0.159041	0.360498
		18.54	18.55	18.4	18.3	15.53	15.88	-0.195	-2.84
		18.13	18.06	18.28	17.98	15.68	15.68	0.035	-2.415
20MinutesBlue100MinutesRed	Replicates	19.81	19.75	20.21	20.3	16.23	16.16	0.475	-3.585	0.836667	-3.29167	0.146667	-2.38667	0.43315	0.896846
		17.82	18.12	18.58	18.82	14.03	14	0.73	-3.955
		18.37	18.5	19.56	19.92	16.23	15.97	1.305	-2.335
Red	Replicates	16.92	16.81	17.72	17.72	14.01	14.19	0.855	-2.765	0.666667	-2.84833	-0.0233333	-1.94333	0.299782	0.405627
		19.63	19.63	19.94	19.99	16.44	16.49	0.335	-3.165
		19.27	19.3	20.12	20.07	16.6	16.74	0.81	-2.615
Figure 5f
Timepoint	Naringenin Normalized			Apingenin Normalized			Eriodictyol Normalized			Luteolin Normalized			Narigenin average	St.Dev	Apigenin average	St.Dev	Eriodictyol average	St.Dev	Luteolin average	St.Dev
6H	87.5846	84.9141	62.3303	0	0	0	3.268	1.94087	3.27026	0	0	0	78.2763	13.874	0	0	2.82637	0.766872	0	0
12H	69.3587	44.2592	28.3747	0	0	0	24.5779	36.5968	11.4833	0	0	0	47.3309	20.6639	0	0	24.2193	12.5606	0	0
18H	21.2695	49.103	26.7335	4.35958	20.9033	20.2336	33.741	33.356	24.6209	0.399461	0	3.60858	32.3687	14.7476	15.1655	9.36418	30.5726	5.15791	1.33601	1.97821
24H	13.1597	8.60192	9.17395	20.5184	15.2355	17.1966	47.7868	33.7874	33.5088	8.04991	6.465	8.02752	10.3118	2.48282	17.6502	2.67051	38.361	8.16415	7.51414	0.908654
Figure 5g
Timepoint	Naringenin Normalized			Apingenin Normalized			Eriodictyol Normalized			Luteolin Normalized			Narigenin average	St.Dev	Apigenin average	St.Dev	Eriodictyol average	St.Dev	Luteolin average	St.Dev
6H	76.5746	67.5821	77.1138	17.1066	17.2412	11.6685	0	0	0	0	0	0	73.7569	5.35427	15.3388	3.17928	0	0	0	0
12H	52.813	44.5217	52.6746	34.6074	33.6767	37.3736	0	0	0	0	0	0	50.0031	4.74754	35.2192	1.92291	0	0	0	0
18H	32.9704	48.7473	50.1015	26.4531	29.2964	14.333	0	0	0	0	0	0	43.9397	9.52379	26.6942	12.4834	0	0	0	0
24H	39.3345	38.8147	33.8326	33.8846	32.8767	30.1823	0	2.70748	2.31681	0	0	0	48.1812	3.03763	56.848	1.91413	1.39565	1.46348	0	0

## Sheet: Figure 6
Figure 6a
	Narigenin average	Apigenin average	Eriodictyol average	Luteolin average
Blue+NIR	30.0949	28.3154	0.948919	0
20-4	40.1741	40.1352	10.4381	0
16-8	13.4713	17.7666	36.4213	7.18283
12-12	10.3118	17.6502	38.361	7.51414
8-16	7.88125	13.6945	49.3823	5.39048
4-20	22.5684	17.28	45.6534	2.01322
Red	22.7437	0	48.9429	0
Figure 6c
	Narigenin average	Apigenin average	Eriodictyol average	Luteolin average
Red	30.0949	28.3154	0.948919	0
10-110	34.0837	33.3554	5.12054	1.20385
20-100	25.3342	23.5197	3.79115	0.804891
40-80	24.1922	28.3922	12.7085	2.85294
60-60	20.5243	26.2114	16.6004	6.08543
80-40	15.4047	19.661	19.061	8.13348
100-20	12.6471	17.9702	22.8748	8.47275
110-10	10.969	5.3877	44.1463	4.44481
Blue+NIR	22.7437	0	48.9429	0
Dark	62.2822	2.64593	0	0
Figure 6d
	Naringenin	Apingenin	Eriodictyol	Luteolin
6h	78.2763	0	2.82637	0
12h	47.3309	0	24.2193	0
18h	32.3687	15.1655	30.5726	1.33601
24h	10.3118	17.6502	38.361	7.51414
Figure 6e Top		Figure 6e Bottom
model	experiment	model	experiment
20.54	30.0949	67.9439	78.2763
38.82	28.3154	0	0
0	0.948919	5.89615	2.82637
0	0	0	0
29.8881	34.0837	52.6339	47.3309
39.8425	33.3554	-3.52e-09	0
3.11941	5.12054	21.2061	24.2193
0.909981	1.20385	-5.64e-10	0
14.8859	25.3342	35.3186	32.3687
29.3604	23.5197	3.32628	15.1655
7.4678	3.79115	34.4673	30.5726
1.73591	0.804891	0.727795	1.33601
21.942	24.1922	20.6067	10.3118
26.4686	28.3922	11.102	17.6502
17.0978	12.7085	39.1876	38.361
2.64151	2.85294	2.94373	7.51414
20.2569	20.5243
18.4085	26.2114
28.1052	16.6004
2.64943	6.08543
14.7173	15.4047
11.2912	19.661
34.1924	19.061
2.05906	8.13348
13.3028	12.6471
5.84672	17.9702
41.5885	22.8748
1.222	8.47275
13.9015	10.969
2.75979	5.3877
47.6849	44.1463
0.603827	4.44481
16.3348	22.7437
0	0
55.3552	48.9429
0	0
64.93	62.2822
0	2.64593
0	0
0	0

## Sheet: Figure 7
Figure 7d
Strain	Condition	Timepoint	OD 600 Replicates			Average	St.Dev
OY-γ.LutB(D)	Dark	24 hours	12.5	11.6	12.4	12.1667	0.493288
		30 hours	13.9	12.2	12	12.7	1.04403
	Induced	24 hours	12.8	13.3	12.1	12.7333	0.602771
		30 hours	14.5	14	15.1	14.5333	0.550757
OY-γ.LutFLO	Dark	24 hours	12.2	11.7	11.3	11.7333	0.450925
		30 hours	10.3	15.6	10.3	12.0667	3.05996
		48 hours	5.5	5.4	5.3	5.4	0.1
	Induced	24 hours	12.3	12	11.6	11.9667	0.351188
		30 hours	1.9	1.8	1	1.56667	0.493288
		48 hours	1.1	1	1.1	1.06667	0.057735
	NIR	24 hours	12.3	11.5	12.4	12.0667	0.493288
		30 hours	12.6	13.1	12.9	12.8667	0.251661
		48 hours	14.1	15.7	15.3	15.0333	0.832666
Figure 7e
Strain	Time	Naringenin Normalized			Apingenin Normalized			Eriodictyol Normalized			Luteolin Normalized			Narigenin average	St.Dev	Apigenin average	St.Dev	Eriodictyol average	St.Dev	Luteolin average	St.Dev
OY-LutB(D)	24 hours Dark	51.1871	46.2295	50.0185	5.18168	6.20359	5.06879	0	0	0	0	0	0	49.145	2.59162	5.48469	0.625142	0	0	0	0
	30 hours Dark	45.5837	43.4217	48.4039	5.73687	6.27459	5.38537	0	0	0	0	0	0	45.8031	2.49832	5.79894	0.447848	0	0	0	0
	24 hours Blue+NIR	2.69713	1.92213	15.2786	4.46938	4.47985	3.8141	28.2536	29.0655	28.0599	17.5817	13.7314	17.5206	6.63263	7.49768	4.25444	0.381384	28.4596	0.533508	16.2779	2.20555
	30 Hours Red	2.15279	0	0	3.90954	5.35161	3.95493	28.6001	28.1041	27.6081	23.999	19.492	22.8573	0.717595	1.24291	4.40536	0.819792	28.1041	0.495974	22.1161	2.34314
OY-LutFLO	24 hours Dark	47.8595	46.7462	53.2476	5.12233	5.71941	6.96129	0	0	0	0	0	0	49.2845	3.47706	5.93434	0.938133	0	0	0	0
	30 hours Dark	43.2925	44.006	43.6831	7.42452	9.36823	7.92733	0	0	0	0	0	0	43.6606	0.357282	8.24003	1.00888	0	0	0	0
	24 hours Blue+NIR	3.63206	5.72641	3.47214	8.50113	6.48525	10.9023	25.7907	23.9868	25.4238	16.158	16.249	17.6668	4.27687	1.25788	8.62955	2.2113	25.0671	0.953359	16.6913	0.84605
	30 Hours Red Top Fraction	0	0	0	2.67697	2.51868	1.67834	23.7184	22.825	25.4917	13.7971	10.0676	8.36331	0	0	2.29133	0.53673	24.0117	1.35733	10.7427	2.77907
	30 Hours Red Bottom Fraction	0	0	0	5.7939	8.98997	11.3923	32.4693	32.3301	33.2235	33.2338	30.2133	32.8219	0	0	8.72537	2.80854	32.6743	0.480689	32.0897	1.63803

## Sheet: Figure S1
Figure S1a								Figure S1b								Figure S1c								Figure S1d
BY474R	Time(Hours)	Repeat 1	Repeat 2	Repeat 3	Average	St.dev		BY4741 with P-ACT1 mCitrine	Time(Hours)	Repeat 1	Repeat 2	Repeat 3	Average	St.dev		BY474B	Time(Hours)	Repeat 1	Repeat 2	Repeat 3	Average	St.dev		BY4741 with P-ACT1 mTurquoise	Time(Hours)	Repeat 1	Repeat 2	Repeat 3	Average	St.dev
Dark	0	1.9408	1.9312	1.9408	1.9376	0.00554256		Dark	0	2.3056	2.12	1.448	1.95787	0.451204		Dark	0	2.2096	2.264	2.1328	2.20213	0.0659179		Dark	0	1.6848	1.6592	1.9344	1.75947	0.152036
	2	1.864	1.832	2.5072	2.06773	0.380925			2	2.1392	2.1008	1.7584	1.99947	0.209651			2	2.4976	2.5776	2.3184	2.46453	0.132726			2	2.168	2.1552	2.0336	2.11893	0.0741774
	4	3.3072	3.1632	4.1648	3.54507	0.541513			4	4.1456	4.1456	2.8144	3.70187	0.768569			4	3.544	3.5984	2.9392	3.36053	0.365898			4	4.296	4.2928	3.3872	3.992	0.523775
	6	5.784	5.816	7.24	6.28	0.831538			6	7.5856	7.4096	5.9888	6.99467	0.87554			6	5.8	5.7808	4.536	5.37227	0.724292			6	8.2992	8.3184	6.7792	7.79893	0.883167
	8	9.7488	9.7456	9.9056	9.8	0.0914663			8	11.448	11.4384	9.8608	10.9157	0.913612			8	8.5168	8.6608	7.0576	8.0784	0.886966			8	12.5712	12.5392	10.632	11.9141	1.11048
	10	12.5392	12.5808	11.5216	12.2139	0.599881			10	13.8192	13.8736	12.392	13.3616	0.840139			10	11.0832	11.1184	9.4576	10.5531	0.948865			10	15.6176	15.7072	13.4192	14.9147	1.29589
25% Red	0	1.6912	1.704	1.8736	1.75627	0.101815		25% Red	0	1.608	1.7008	1.6016	1.6368	0.0555179		25% Blue	0	2.0816	2.3184	2.12	2.17333	0.12709		25% Blue	0	1.7264	1.7424	1.6112	1.69333	0.071578
	2	1.8992	1.928	2.5488	2.12533	0.367015			2	2.0816	2.1904	2.0304	2.1008	0.0817097			2	2.2256	2.5296	2.2512	2.33547	0.168611			2	2.232	2.2352	1.9664	2.14453	0.154276
	4	3.6976	3.3072	4.2608	3.7552	0.479402			4	3.9344	4.2736	3.3648	3.8576	0.459242			4	3.0192	3.4928	2.8656	3.12587	0.326922			4	4.2416	4.3152	3.0576	3.87147	0.705789
	6	6.1808	6.5648	7.416	6.72053	0.632155			6	7.384	8.1456	7.64	7.7232	0.387557			6	4.9136	6.0208	4.424	5.11947	0.818064			6	8.3696	8.4336	6.1968	7.66667	1.27334
	8	10.36	10.3664	9.8384	10.1883	0.30301			8	11.4	11.9376	12.3056	11.8811	0.455439			8	7.0608	8.2128	6.6544	7.30933	0.808381			8	12.4752	12.5712	10.632	11.8928	1.09294
	10	13.7008	13.736	11.4416	12.9595	1.31463			10	14.1936	14.8656	12.6	13.8864	1.16362			10	9.1856	10.3312	8.696	9.40427	0.839244			10	14.7216	14.8304	13.3456	14.2992	0.827632
100% Red	0	1.5696	1.5568	1.752	1.62613	0.109191		100% Red	0	1.6112	1.5952	2.12	1.77547	0.298482		100% Blue	0	2.1456	2.2128	2.1936	2.184	0.0346133		100% Blue	0	1.5408	1.5376	2.3376	1.80533	0.460959
	2	1.8768	1.848	2.168	1.96427	0.177025			2	2.168	2.1488	2.424	2.24693	0.153644			2	2.312	2.4368	2.248	2.33227	0.0960178			2	2.1584	2.1872	2.5424	2.296	0.213874
	4	3.32	3.2208	3.992	3.51093	0.419558			4	4.1456	4.04	3.7872	3.99093	0.184169			4	3.512	3.5312	2.936	3.3264	0.338233			4	4.1488	4.1552	4.0112	4.10507	0.0813539
	6	6.28	6.1936	7.1696	6.54773	0.540282			6	7.7456	7.4256	7.0288	7.4	0.359085			6	5.7712	5.7232	4.3344	5.27627	0.816033			6	7.72	7.8704	6.5968	7.39573	0.695971
	8	10.4208	10.248	9.6112	10.0933	0.426385			8	11.768	11.5952	12.0208	11.7947	0.214049			8	8.2768	8.2224	6.3984	7.63253	1.06914			8	11.7552	11.4512	9.8416	11.016	1.02836
	10	13.3616	13.1664	11.4512	12.6597	1.05116			10	14.0496	13.8832	13.5824	13.8384	0.2368			10	10.744	10.728	9.1856	10.2192	0.89516			10	13.7424	14.0208	11.992	13.2517	1.09981
Cycles	0	1.7136	1.7104	1.8096	1.74453	0.0563721		Cycles	0	1.7168	1.6624	2.072	1.81707	0.222448		Cycles	0	2.0336	2.1744	2.0688	2.09227	0.0732746		Cycles	0	1.5888	1.5792	2.3056	1.82453	0.416644
	2	1.912	1.9536	2.1264	1.99733	0.113694			2	2.2352	2.504	2.4016	2.38027	0.135664			2	2.4944	2.5808	2.3632	2.47947	0.109566			2	2.2	2.2192	2.4848	2.30133	0.159177
	4	3.3616	3.4288	4.0592	3.61653	0.38483			4	4.3824	4.3376	3.6272	4.11573	0.423675			4	3.1536	3.3296	2.8464	3.10987	0.244551			4	4.376	4.3888	4.0944	4.2864	0.1664
	6	6.3184	6.3856	7.4768	6.72693	0.650272			6	8.0368	8.0592	6.8688	7.65493	0.680904			6	5.112	5.352	4.3376	4.93387	0.530142			6	8.2832	8.3888	7.0384	7.90347	0.751028
	8	10.568	10.6128	9.9536	10.3781	0.368338			8	12.0144	12.0112	12.3472	12.1243	0.193073			8	7.496	7.7104	6.3856	7.19733	0.711108			8	12.2864	12.2736	10.7024	11.7541	0.91085
	10	13.5536	13.5376	12.232	13.1077	0.75845			10	14.376	14.4784	13.5152	14.1232	0.529027			10	9.7264	9.9728	8.52	9.4064	0.777468			10	14.6672	13.816	12.8784	13.7872	0.894748

## Sheet: Figure S2
Figure S2a-c
Light condition	Time	RFU1	RFU2	RFU3	RFU avg	RFU Std Dev
BY474B 25% blue	0	217.786	181.651	166.667	188.701	26.2787
	2	269.939	227.468	286.378	261.261	30.3984
	4	441.302	473.127	513.971	476.134	36.4275
	6	642.621	678.887	742.136	687.881	50.3631
	8	1035.08	1213.6	1273.09	1173.92	123.868
	24	2895.92	3338.62	3421.17	3218.57	282.456
	26	2935.46	3355.65	3361.66	3217.59	244.35
	28	3302.13	3113.57	3308.21	3241.31	110.662
	30	2919.3	3229.84	3304.63	3151.26	204.334
	32	3648.36	3481.38	3512.46	3547.4	88.8052
	48	849.658	709.43	605.362	721.483	122.593
	50	629.46	469.001	392.985	497.149	120.724
	52	477.567	366.104	308.33	384	86.0263
	54	378.324	281.555	235.633	298.504	72.8393
	56	275.325	224.371	184.655	228.117	45.451
BY4741 PGK1 control	0	855.652	1041.37	693.913	863.644	173.865
	2	1075.06	875.318	823.452	924.611	132.851
	4	1065.68	1017.17	1029.68	1037.51	25.1822
	6	1249.81	1268.09	1295.5	1271.13	22.9943
	8	1827.27	2063.87	1992.66	1961.27	121.382
	24	3094.89	3285.71	3301.48	3227.36	114.991
	26	3121.16	3197.62	3208.06	3175.61	47.4422
	28	3038.65	3163.38	3022.5	3074.84	77.096
	30	2906.02	2969.65	2784.34	2886.67	94.1571
	32	3424.08	3028.24	3025.66	3159.33	229.29
	48	450.24	408.767	519.156	459.388	55.7601
	50	368.321	308.335	352.393	343.016	31.0728
	52	316.971	244.449	304.831	288.75	38.8432
	54	255.761	200.232	254.986	236.993	31.8383
	56	214.174	170.869	212.463	199.169	24.5235
Figure S2d-f
Dark condition	Time	RFU1	RFU2	RFU3	RFU avg	RFU Std Dev
BY474B 25% blue	0	89.9083	68.9046	78.629	79.1473	10.5114
	2	67.2478	78.4314	62.1651	69.2814	8.32165
	4	50.6757	47.8632	48.5782	49.039	1.46175
	6	60.1061	58.3897	65.0173	61.171	3.43974
	8	64.3519	63.7615	64.1144	64.0759	0.297068
	24	120.834	125.773	126.321	124.309	3.02179
	26	151.286	141.704	150.095	147.695	5.22231
	28	162.892	165.18	172.004	166.692	4.7404
	30	192.178	178.531	181.245	183.985	7.2242
	32	201.917	198.334	208.511	202.92	5.162
	48	263.873	282.077	285.714	277.221	11.7024
	50	313.383	302.944	296.555	304.294	8.49514
	52	287.638	301.515	296.814	295.322	7.05773
	54	294.166	355.008	314.826	321.333	30.9386
	56	326.56	328.212	295.547	316.773	18.4011
BY4741 PGK1 control	0	1467.35	1455.07	1751.4	1557.94	167.653
	2	1210.48	1115.25	1213.53	1179.75	55.8794
	4	1153.71	1154.26	1148.39	1152.12	3.242
	6	1533.23	1599.25	1687.83	1606.77	77.5746
	8	2133.01	2255.45	2227.56	2205.34	64.1732
	24	3764.21	3808.35	3808.48	3793.68	25.5224
	26	4039.22	3954.81	4009.7	4001.24	42.8362
	28	4032	4043.69	4078.27	4051.32	24.0579
	30	4047.08	3929.04	4245.33	4073.82	159.827
	32	4024.15	4044.18	4149.02	4072.45	67.0639
	48	3995.03	3910.82	3974.33	3960.06	43.8801
	50	4381.56	4198.3	4095.16	4225	145.055
	52	4120.98	4136.2	4156.36	4137.84	17.7478
	54	4190.33	4396.8	4361.87	4316.33	110.511
	56	4417.61	4360.55	4030.2	4269.46	209.153

## Sheet: Figure S3
Figure S3a-c
	Time	RFU1	RFU2	RFU3	RFU avg	RFU Std Dev
BY474R ENO 25% red	0	39.3891	46.1741	50.1213	45.2282	5.42827
	2	761.677	748.21	827.807	779.231	42.6036
	4	1946.56	1958.21	1782.59	1895.78	98.2046
	6	2704.23	2614.2	2830.71	2716.38	108.764
	8	4226.82	4285.71	5499.64	4670.72	718.463
	24	5420.61	5432.56	6704	5852.39	737.54
	26	5258.92	5330.88	5895.39	5495.06	348.556
	28	4876.7	5075.01	6710.61	5554.11	1006.46
	30	6479.54	4705.94	4899.44	5361.64	972.956
	32	5150.98	4615.11	4828.15	4864.75	269.802
	48	4127.47	4625.11	4218.45	4323.67	264.983
	50	4489.57	3850.81	4083.65	4141.35	323.265
	52	4356.77	4225.9	4453.61	4345.43	114.281
	54	4546.77	3983.81	4241.71	4257.43	281.808
	56	4719.18	3977.14	4496.98	4397.77	380.836
BY4741 PGK1 control	0	2815.45	2750.71	2826.91	2797.69	41.0878
	2	3483.01	3709.57	4505.47	3899.35	536.996
	4	4082.07	4439.64	5169.85	4563.85	554.423
	6	4564.34	5526.4	5878.99	5323.25	680.466
	8	7878.39	8025.01	9852.99	8585.46	1100.16
	24	6455.36	6533.43	5627.58	6205.45	501.972
	26	6551.84	6632.61	4903.77	6029.4	975.663
	28	6313.47	6350.02	5657.18	6106.89	389.889
	30	5251.5	6236.25	6167.08	5884.94	549.668
	32	4306.94	6120.35	5986.06	5471.12	1010.44
	48	4525.75	4908.89	3699.68	4378.11	617.975
	50	3951.85	4428.44	4344.42	4241.57	254.398
	52	3773.75	4681.84	4762.93	4406.17	549.197
	54	3801.72	4523.32	4599.83	4308.29	440.364
	56	4220.1	4508.69	4881.52	4536.77	331.601
Figure S3d-f
	Time	RFU1	RFU2	RFU3	RFU avg	RFU Std Dev
BY474R ENO 25% red	0	633.094	549.849	683.81	622.251	67.6353
	2	689.453	654.269	532.298	625.34	82.475
	4	391.148	442.9	335.812	389.954	53.5541
	6	299.465	295.626	278.15	291.081	11.3612
	8	285.593	303.468	279.732	289.598	12.3645
	24	357.4	360.57	333.031	350.334	15.068
	26	373.574	382.313	282.162	346.016	55.4716
	28	404.719	403.825	436.38	414.975	18.543
	30	444.976	429.705	472.002	448.894	21.419
	32	448.176	457.282	478.347	461.268	15.4756
	48	435.65	411.345	439.127	428.707	15.1365
	50	543.577	440.784	469.809	484.723	52.995
	52	497.971	448.033	467.252	471.085	25.1892
	54	520.009	545.514	469.658	511.727	38.6
	56	619.275	500.934	447.026	522.412	88.1101
BY4741 PGK1 control	0	5589.19	5892.38	6775.16	6085.57	616.136
	2	4851.5	4696.44	4371.08	4639.68	245.192
	4	4698.36	4732.35	4962.22	4797.64	143.539
	6	6518.05	6409.09	6610.51	6512.55	100.823
	8	8110.03	8553.68	8035.32	8233.01	280.211
	24	7073.8	8078.28	6956.81	7369.63	616.492
	26	7309.52	7308.26	8506.65	7708.14	691.527
	28	7251.61	7262.89	8392.51	7635.67	655.466
	30	7155.88	7016.16	8097.48	7423.17	588.132
	32	7071.96	7019.43	8124.65	7405.35	623.486
	48	7443.07	6769.5	5945.78	6719.45	749.896
	50	8713.8	7348.16	6317.26	7459.74	1202.16
	52	7961.74	7406.97	6263.58	7210.76	865.913
	54	8232.52	8489.71	6281.81	7668.01	1207.35
	56	8751.08	8245.26	5891.34	7629.23	1526.16

## Sheet: Figure S4
Figure S4a-c
	Time	RFU1	RFU2	RFU3	mCIt avg	mCit Std Dev
OY-α	0	783.133	765.432	396.848	87.2222	218.091
	2	435.821	214.634	355.499	41.4444	111.966
	4	303.03	195.804	174.632	38.5556	68.8376
	6	157.005	138.244	130.15	45.1111	13.776
	8	122.684	86.6781	97.0767	63.4444	18.5304
	24	1357.11	1543.7	1501.93	2184.56	97.9227
	26	1233.66	1579.5	1510.94	2045.78	183.115
	28	1535.87	1510.22	1565.39	2261.56	27.606
	30	1304.06	1649.91	1601.25	2230.89	187.216
	32	1301.18	1672.63	1606.99	2252.67	198.246
	48	382.631	215.378	214.854	433.667	96.7151
	50	164.201	148.616	136.392	241.444	13.9386
	52	112.395	110.122	91.961	168.889	11.1992
	54	79.4302	79.3096	63.5417	117.667	9.13864
	56	68.1631	62.9887	46.4774	93.5556	11.326
OY-β.LINX	0	487.078	498.947	449.692	77.8889	25.7056
	2	194.915	171.735	165.725	30.6667	15.4138
	4	122.222	109.518	78.9474	24.2222	22.2436
	6	51.7857	55.303	61.1684	24.4444	4.74005
	8	55.6128	77.2451	60.5782	49.2222	11.3313
	24	222.893	203.292	202.4	311.667	11.5828
	26	179.229	205.378	201.021	277.889	14.0095
	28	184.048	165.502	192.689	262.778	13.8907
	30	179.196	168.896	174.188	255.778	5.15079
	32	171.462	174.842	159.982	247.111	7.78939
	48	38.595	30.0597	31.314	53	4.60863
	50	31.9468	19.3042	18.6858	37.3333	7.48411
	52	19.741	19.1056	13.3148	27.8889	3.54105
	54	13.549	11.8779	10.8951	19	1.34171
	56	16.3561	11.0156	12.58	20.6667	2.7455
OY-β.mA1LINX	0	456.294	509.769	486.957	92	26.8336
	2	311.644	233.051	288.06	60	40.33
	4	235.639	166.027	166.667	60	40.0071
	6	126.518	104.651	115.483	68.1111	10.9334
	8	102.657	84.2042	82.0327	84.7778	11.3327
	24	217.859	250.677	241.637	362.556	16.9518
	26	196.005	245.389	249.887	337.111	29.8954
	28	209.93	236.085	244.253	346.556	17.9299
	30	204.453	237.791	241.071	343.111	20.2616
	32	204.072	238.488	219.987	334	17.2241
	48	56.9418	51.374	42.5403	81.7778	7.26218
	50	48.4545	39.0107	31.2747	64.8889	8.604
	52	34.7208	28.956	26.7584	49.7778	4.11221
	54	28.1844	26.8245	14.606	37.3333	7.47786
	56	21.3445	25.6467	15.8371	33.2222	4.91714
OY-β.mA6LEXY	0	500	410.853	453.846	77.4444	44.583
	2	225.177	115.909	166.667	37.6667	54.6799
	4	96.5435	41.9048	65.5412	21.2222	27.402
	6	46.1441	70.7726	53.9859	34.5556	12.582
	8	70.5002	55.8756	46.6786	55.8889	12.0134
	24	106.731	90.0249	83.296	140	12.066
	26	92.1332	81.7836	83.8282	124.667	5.48133
	28	94.3438	81.9826	79.1995	127.556	8.06117
	30	99.1134	83.5003	82.8959	132.222	9.19369
	32	96.6282	88.8937	84.8933	136.222	5.96562
	48	40.2772	29.8448	23.5704	50.1111	8.43918
	50	33.723	18.8221	19.7355	37.7778	8.35187
	52	27.4775	19.3974	14.6028	32.3333	6.50683
	54	21.2373	16.0321	17.1772	28.3333	2.73528
	56	13.7875	15.6476	12.2432	21.3333	1.70462
BY4741 PGK1 control	0	5589.19	5892.38	6775.16	6085.57	616.136
	2	4851.5	4696.44	4371.08	4639.68	245.192
	4	4698.36	4732.35	4962.22	4797.64	143.539
	6	6518.05	6409.09	6610.51	6512.55	100.823
	8	8110.03	8553.68	8035.32	8233.01	280.211
	24	7073.8	8078.28	6956.81	7369.63	616.492
	26	7309.52	7308.26	8506.65	7708.14	691.527
	28	7251.61	7262.89	8392.51	7635.67	655.466
	30	7155.88	7016.16	8097.48	7423.17	588.132
	32	7071.96	7019.43	8124.65	7405.35	623.486
	48	7443.07	6769.5	5945.78	6719.45	749.896
	50	8713.8	7348.16	6317.26	7459.74	1202.16
	52	7961.74	7406.97	6263.58	7210.76	865.913
	54	8232.52	8489.71	6281.81	7668.01	1207.35
	56	8751.08	8245.26	5891.34	7629.23	1526.16
Figure S4d-f
	Time	RFU1	RFU2	RFU3	mTUrq avg	mTurq Std Dev
OY-α	0	762.048	675.926	349.57	595.848	217.586
	2	743.284	582.927	583.12	636.444	92.5262
	4	751.082	625.874	659.926	678.961	64.738
	6	743.961	578.204	614.232	645.466	87.1811
	8	847.284	632.792	708.218	729.432	108.808
	24	3110.44	2553.34	2343.25	2669.01	396.462
	26	2662.92	2432.87	2271.52	2455.77	196.699
	28	2864.72	2282.76	2326.07	2491.18	324.219
	30	2864.52	2518.63	2430.68	2604.61	229.347
	32	3039.29	2650.98	2508.63	2732.97	274.669
	48	1164.23	620.572	636.401	807.068	309.413
	50	828.614	456.637	524.677	603.309	198.063
	52	555.462	329.538	363.378	416.126	121.849
	54	394.992	259.092	268.125	307.403	75.9889
	56	213.138	306.255	204.627	241.34	56.3791
OY-β.LINX	0	457.256	543.158	527.721	509.378	45.7941
	2	565.678	454.383	500.942	507.001	55.8944
	4	319.048	584.094	617.729	506.957	163.601
	6	741.071	659.848	641.924	680.948	52.834
	8	909.887	563.927	771.914	748.576	174.157
	24	3260.19	2521.56	2297.49	2693.08	503.747
	26	2646.09	2420.49	2272.98	2446.52	187.91
	28	2853.08	2294.87	2303.9	2483.95	319.71
	30	2842.55	2470.87	2298.23	2537.22	278.159
	32	2904.8	2599.01	2338.56	2614.12	283.419
	48	865.351	614.371	516.987	665.57	179.737
	50	605.918	440.78	416.632	487.777	103.023
	52	395.457	354.818	275.636	341.971	60.9352
	54	273.601	258.243	214.057	248.634	30.9134
	56	253.209	216.788	168.175	212.724	42.6626
OY-β.mA1LINX	0	520.979	539.964	502.609	521.184	18.6787
	2	522.26	603.107	474.627	533.331	64.9518
	4	704.572	583.493	582.329	623.465	70.2433
	6	783.387	620.155	680.123	694.555	82.5672
	8	972.222	863.84	866.425	900.829	61.8419
	24	3155.02	2474.5	2233.27	2620.93	478.002
	26	2798.35	2404.86	2396.35	2533.19	229.681
	28	2807.93	2290.82	2322.23	2473.66	289.91
	30	2938.44	2417.95	2295.73	2550.71	341.3
	32	2966.97	2491.09	2348.79	2602.28	323.743
	48	1015.36	655.914	595.363	755.544	227.031
	50	759.607	540.921	493.072	597.867	142.1
	52	563.69	437.194	347.668	449.517	108.537
	54	467.555	350.099	273.812	363.822	97.5979
	56	303.212	381.802	210.407	298.474	85.7955
OY-β.mA6LEXY	0	477.912	496.124	517.308	497.114	19.7167
	2	498.227	343.182	433.333	424.914	77.8647
	4	678.188	535.238	564.052	592.493	75.6
	6	766.751	1094.54	683.148	848.148	217.441
	8	998.031	864.055	884.381	915.489	72.2021
	24	2898.06	2303.1	2248.54	2483.23	360.284
	26	2496.81	2346.63	2240.98	2361.47	128.561
	28	2591.47	2017.85	2155.63	2254.99	299.438
	30	2637.87	2187.49	2260.72	2362.03	241.68
	32	2721.43	2254.51	2261.43	2412.46	267.602
	48	865.959	587.147	568.559	673.888	166.598
	50	828.013	475.41	477.111	593.511	203.086
	52	643.018	368.345	351.246	454.203	163.742
	54	528.855	296.192	288.907	371.318	136.479
	56	246.756	440.058	234.904	307.239	115.177
BY4741 PGK1 control	0	855.652	1041.37	693.913	863.644	173.865
	2	1075.06	875.318	823.452	924.611	132.851
	4	1065.68	1017.17	1029.68	1037.51	25.1822
	6	1249.81	1268.09	1295.5	1271.13	22.9943
	8	1827.27	2063.87	1992.66	1961.27	121.382
	24	3094.89	3285.71	3301.48	3227.36	114.991
	26	3121.16	3197.62	3208.06	3175.61	47.4422
	28	3038.65	3163.38	3022.5	3074.84	77.096
	30	2906.02	2969.65	2784.34	2886.67	94.1571
	32	3424.08	3028.24	3025.66	3159.33	229.29
	48	450.24	408.767	519.156	459.388	55.7601
	50	368.321	308.335	352.393	343.016	31.0728
	52	316.971	244.449	304.831	288.75	38.8432
	54	255.761	200.232	254.986	236.993	31.8383
	56	214.174	170.869	212.463	199.169	24.5235

[truncated: 13 more sheets: Figure S5, Figure S6, Figure S7, Figure S8, Figure S9, Figure S10, Figure S11, Figure S12, Figure S14, Figure S20, Figure S21, Figure S22, Figure S23]
